# Supplementary material for: Crystal structure of 4-bromo-3-[(5-bromo­thio­phen-2-yl)methyl­idene]-2-(di­cyano­methyl­idene)-5,6-di­fluoro-2,3-di­hydro­inden-1-one
Source: Acta Crystallogr E Crystallogr Commun. 2026 May 7;82(Pt 6):596–9. doi: 10.1107/S2056989026004469 (PMC13239018; doi:10.1107/S2056989026004469)
Supplement: Supplementary file 1 [file e-82-00596-sup1.cif]

##############################################################################
#                                                                            #
# This CIF contains the data in a paper accepted for publication in          #
# Acta Crystallographica Section E. It conforms to the requirements of       #
# Notes for Authors for Acta Crystallographica Section E, and has been       #
# peer reviewed under the auspices of the IUCr Commission on Journals.       #
#                                                                            #
# Full details of the Crystallographic Information File format               #
# are given in the paper "The Crystallographic Information File (CIF):       #
# a New Standard Archive File for Crystallography" by S. R. Hall, F. H.      #
# Allen and I. D. Brown [Acta Cryst. (1991), A47, 655-685].                  #
#                                                                            #
# The current version of the core CIF dictionary is obtainable from          #
# ftp://ftp.iucr.org/pub/cif_core.dic.                                       #
#                                                                            #
# Software is freely available for graphical display of the structure(s)     #
# in this CIF. For information consult the CIF software page                 #
# http://www.iucr.org/resources/cif/software.                                #
#                                                                            #
# This file may be used for bona fide research purposes within the           #
# scientific community so long as proper attribution is given to the journal # 
# article from which it was obtained.                                        #
#                                                                            #
##############################################################################
data_I
_audit_creation_method
;
Olex2 1.3
(compiled 2020.11.12 svn.r5f609507 for OlexSys, GUI svn.r6408)
;
_journal_date_recd_electronic     2026-04-10
_journal_date_accepted     2026-04-28
_journal_name_full     'Acta Crystallographica, Section E'
_journal_year     2026
_journal_volume     82
_journal_issue      1
_journal_page_first     0
_journal_page_last     0
_journal_paper_category     GO
_journal_paper_doi     10.1107/S2056989026004469
_journal_coeditor_code     WM5797
_publ_contact_author_name     'Professor Zhipeng Yu'
_publ_contact_author_address
;
Institutes of Physical Science and Information Technology
Anhui University
Hefei
China
;
_publ_contact_author_email     'zpyu@ahu.edu.cn'
_publ_contact_author_fax     '15905607937'
_publ_contact_author_phone     '15905607937'
_publ_section_title
;\
Crystal structure of
4-bromo-3-[(5-bromothiophen-2-yl)methylidene]-2-(dicyanomethylidene)-5,6-\
difluoro-2,3-dihydroinden-1-one
;
loop_
    _publ_author_name
    _publ_author_footnote
    _publ_author_address
    'Cao, Sunyu'
;
Cao Sunyu and Chen Xiaofeng contributed equally to this work and share first
authorship.
;
;
Institutes of Physical Science and Information Technology, Anhui University
Hefei
People's Republic of China
;
    'Chen, Xiaofeng'
;
Cao Sunyu and Chen Xiaofeng contributed equally to this work and share first
authorship.
;
;
Zhejiang University
Hangzhou
People's Republic of China
;
    'Yu, Zhipeng' .
;
Institutes of Physical Science and Information Technology, Anhui University
Hefei
People's Republic of China
;
_publ_section_synopsis
;
In the crystal, the nearly planar title molecules are held together by a Br...O
halogen bond and a C---H...N interaction.
;
_database_code_depnum_ccdc_archive     2543339
_chemical_name_systematic
;\
2-{4-Bromo-3-[(<i>E</i>)-(5-bromothiophen-2-yl)methylidene]-5,6-difluoro-\
1-oxoinden-2-ylidene}propanedinitrile
;
_chemical_name_common
;\
(2<i>E</i>)-4-Bromo-3-[(5-bromothiophen-2-yl)methylidene]-2-\
(dicyanomethylidene)-5,6-difluoro-2,3-dihydroinden-1-one
;
_chemical_formula_moiety     'C17 H4 Br2 F2 N2 O S'
_chemical_formula_sum     'C17 H4 Br2 F2 N2 O S'
_chemical_formula_iupac     'C17 H4 Br2 F2 N2 O S'
_chemical_formula_weight     482.08
_chemical_melting_point     ?
_space_group_crystal_system     monoclinic
_space_group_name_H-M_alt     'C 1 2/c 1'
_space_group_name_Hall     '-C 2yc'
loop_
    _space_group_symop_operation_xyz
    'x, y, z'
    '-x, y, -z+1/2'
    'x+1/2, y+1/2, z'
    '-x+1/2, y+1/2, -z+1/2'
    '-x, -y, -z'
    'x, -y, z-1/2'
    '-x+1/2, -y+1/2, -z'
    'x+1/2, -y+1/2, z-1/2'
_cell_length_a     22.9059(8)
_cell_length_b     5.6693(2)
_cell_length_c     25.9096(9)
_cell_angle_alpha     90
_cell_angle_beta     108.971(4)
_cell_angle_gamma     90
_cell_volume     3181.9(2)
_cell_formula_units_Z     8
_cell_measurement_reflns_used     4587
_cell_measurement_theta_min     3.5690
_cell_measurement_theta_max     76.0540
_cell_measurement_temperature     293.0(10)
_exptl_crystal_description     block
_exptl_crystal_colour     'orange-red'
_exptl_crystal_size_max     0.25
_exptl_crystal_size_mid     0.20
_exptl_crystal_size_min     0.20
_exptl_crystal_density_diffrn     2.013
_exptl_crystal_density_meas     ?
_exptl_crystal_density_method     ?
_exptl_crystal_F_000     1856
_exptl_absorpt_coefficient_mu     7.982
_exptl_absorpt_correction_type     multi-scan
_exptl_absorpt_process_details
;
(CrysAlisPro; Rigaku OD, 2024)
;
_exptl_absorpt_correction_T_min     0.11621
_exptl_absorpt_correction_T_max     1.00000
_diffrn_ambient_temperature     293.0(10)
_diffrn_source     ?
_diffrn_radiation_type     CuK\a
_diffrn_radiation_wavelength     1.54184
_diffrn_measurement_device_type     'XtaLAB Synergy R, HyPix'
_diffrn_measurement_device     'four-circle diffractometer'
_diffrn_measurement_method     '\w scans'
_diffrn_detector_area_resol_mean     10.0000
_diffrn_reflns_number     9183
_diffrn_reflns_av_R_equivalents     0.0470
_diffrn_reflns_av_unetI/netI     0.0376
_diffrn_reflns_theta_min     3.608
_diffrn_reflns_theta_max     78.747
_diffrn_reflns_theta_full     67.684
_diffrn_measured_fraction_theta_max     0.905
_diffrn_measured_fraction_theta_full     0.970
_diffrn_reflns_limit_h_min     -27
_diffrn_reflns_limit_h_max     28
_diffrn_reflns_limit_k_min     -5
_diffrn_reflns_limit_k_max     7
_diffrn_reflns_limit_l_min     -32
_diffrn_reflns_limit_l_max     32
_reflns_number_total     3095
_reflns_number_gt     2432
_reflns_threshold_expression     'I > 2\s(I)'
_refine_ls_structure_factor_coef     Fsqd
_refine_ls_matrix_type     full
_refine_ls_R_factor_all     0.0637
_refine_ls_R_factor_gt     0.0420
_refine_ls_wR_factor_gt     0.0999
_refine_ls_wR_factor_ref     0.1320
_refine_ls_goodness_of_fit_ref     1.145
_refine_ls_restrained_S_all     1.145
_refine_ls_number_reflns     3095
_refine_ls_number_parameters     226
_refine_ls_number_restraints     0
_refine_ls_hydrogen_treatment     constr
_refine_ls_weighting_scheme     calc
_refine_ls_weighting_details
             'w=1/[\s^2^(Fo^2^)+(0.0150P)^2^+49.4493P] where P=(Fo^2^+2Fc^2^)/3'
_atom_sites_solution_hydrogens     geom
_atom_sites_solution_primary     iterative
_atom_sites_solution_secondary     ?
_refine_ls_shift/su_max     0.000
_refine_ls_shift/su_mean     0.000
_refine_diff_density_max     0.771
_refine_diff_density_min     -1.154
_refine_ls_extinction_method     none
_refine_ls_extinction_coef     .
loop_
    _atom_type_symbol
    _atom_type_description
    _atom_type_scat_dispersion_real
    _atom_type_scat_dispersion_imag
    _atom_type_scat_source
    'C' 'C' 0.0181 0.0091
                         'International Tables Vol C Tables 4.2.6.8 and 6.1.1.4'
    'H' 'H' 0.0000 0.0000
                         'International Tables Vol C Tables 4.2.6.8 and 6.1.1.4'
    'Br' 'Br' -0.6763 1.2805
                         'International Tables Vol C Tables 4.2.6.8 and 6.1.1.4'
    'F' 'F' 0.0727 0.0534
                         'International Tables Vol C Tables 4.2.6.8 and 6.1.1.4'
    'N' 'N' 0.0311 0.0180
                         'International Tables Vol C Tables 4.2.6.8 and 6.1.1.4'
    'O' 'O' 0.0492 0.0322
                         'International Tables Vol C Tables 4.2.6.8 and 6.1.1.4'
    'S' 'S' 0.3331 0.5567
                         'International Tables Vol C Tables 4.2.6.8 and 6.1.1.4'
_computing_data_collection
;
CrysAlisPro (Rigaku OD, 2024)
;
_computing_cell_refinement
;
CrysAlisPro (Rigaku OD, 2024)
;
_computing_data_reduction
;
CrysAlisPro (Rigaku OD, 2024)
;
_computing_structure_solution
;
<i>olex2.solve</i> (Bourhis <i>et al.</i>,  2015)
;
_computing_structure_refinement
;
SHELXL (Sheldrick, 2015)
;
_computing_molecular_graphics
;
Olex2 (Dolomanov <i>et al.</i>,  2009)
;
_computing_publication_material
;
publCIF (Westrip, 2010)
;
loop_
    _atom_site_type_symbol
    _atom_site_label
    _atom_site_fract_x
    _atom_site_fract_y
    _atom_site_fract_z
    _atom_site_U_iso_or_equiv
    _atom_site_adp_type
    _atom_site_calc_flag
    _atom_site_occupancy
    _atom_site_disorder_assembly
    _atom_site_disorder_group
    Br Br17 0.54902(3) 0.06639(13) 0.57194(3) 0.0452(2) Uani d 1 . .
    Br Br16 0.25776(5) 0.26446(16) 0.29651(3) 0.0663(3) Uani d 1 . .
    S S11 0.33207(7) 0.4103(3) 0.41385(6) 0.0407(4) Uani d 1 . .
    F F18 0.62344(18) 0.2168(8) 0.68610(17) 0.0589(11) Uani d 1 . .
    F F19 0.6063(2) 0.5718(9) 0.74651(17) 0.0664(13) Uani d 1 . .
    O O20 0.4295(2) 0.3420(9) 0.5018(2) 0.0554(13) Uani d 1 . .
    C C1 0.3949(3) 0.6807(11) 0.5405(3) 0.0357(13) Uani d 1 . .
    C C3 0.4832(3) 0.4643(11) 0.5943(3) 0.0370(14) Uani d 1 . .
    C C4 0.5329(3) 0.3126(11) 0.6139(3) 0.0376(14) Uani d 1 . .
    N N25 0.3078(3) 1.2489(12) 0.5599(3) 0.0602(17) Uani d 1 . .
    C C2 0.4346(3) 0.4760(11) 0.5400(3) 0.0384(14) Uani d 1 . .
    C C9 0.4182(3) 0.7844(11) 0.5951(3) 0.0358(13) Uani d 1 . .
    C C21 0.3949(3) 0.9738(11) 0.6149(3) 0.0402(15) Uani d 1 . .
    C C12 0.3154(3) 0.6618(11) 0.4446(3) 0.0362(13) Uani d 1 . .
    C C8 0.4730(3) 0.6469(11) 0.6271(2) 0.0357(13) Uani d 1 . .
    C C10 0.3448(3) 0.7501(11) 0.4982(3) 0.0376(14) Uani d 1 . .
    H H10 0.325749 0.883990 0.505978 0.045 Uiso calc 1 . .
    C C24 0.3456(3) 1.1198(11) 0.5828(3) 0.0399(14) Uani d 1 . .
    C C13 0.2659(3) 0.7793(12) 0.4081(3) 0.0451(16) Uani d 1 . .
    H H13 0.249940 0.918681 0.416920 0.054 Uiso calc 1 . .
    C C7 0.5150(3) 0.6862(13) 0.6790(3) 0.0459(16) Uani d 1 . .
    H H7 0.509451 0.809712 0.700609 0.055 Uiso calc 1 . .
    C C5 0.5740(3) 0.3538(13) 0.6655(3) 0.0443(16) Uani d 1 . .
    C C15 0.2725(3) 0.4711(12) 0.3549(3) 0.0429(15) Uani d 1 . .
    C C14 0.2420(3) 0.6726(13) 0.3572(3) 0.0464(16) Uani d 1 . .
    H H14 0.209246 0.732103 0.328524 0.056 Uiso calc 1 . .
    C C6 0.5642(3) 0.5386(13) 0.6972(3) 0.0460(16) Uani d 1 . .
    N N23 0.4306(4) 1.1109(15) 0.7145(3) 0.082(2) Uani d 1 . .
    C C22 0.4170(3) 1.0470(13) 0.6707(3) 0.0498(17) Uani d 1 . .
loop_
    _atom_site_aniso_label
    _atom_site_aniso_U_11
    _atom_site_aniso_U_22
    _atom_site_aniso_U_33
    _atom_site_aniso_U_12
    _atom_site_aniso_U_13
    _atom_site_aniso_U_23
    Br17 0.0427(4) 0.0407(4) 0.0553(4) 0.0068(3) 0.0203(3) 0.0006(3)
    Br16 0.0885(7) 0.0584(5) 0.0404(4) -0.0060(5) 0.0049(4) -0.0067(4)
    S11 0.0414(8) 0.0371(8) 0.0388(8) 0.0041(7) 0.0064(7) -0.0021(7)
    F18 0.047(2) 0.070(3) 0.051(2) 0.015(2) 0.0043(19) 0.004(2)
    F19 0.063(3) 0.075(3) 0.045(2) 0.004(2) -0.006(2) -0.001(2)
    O20 0.054(3) 0.054(3) 0.048(3) 0.017(2) 0.001(2) -0.011(2)
    C1 0.035(3) 0.032(3) 0.039(3) 0.002(3) 0.011(3) 0.000(3)
    C3 0.032(3) 0.033(3) 0.045(3) -0.002(3) 0.011(3) 0.003(3)
    C4 0.036(3) 0.038(3) 0.041(3) 0.002(3) 0.016(3) 0.005(3)
    N25 0.064(4) 0.047(4) 0.076(5) 0.011(3) 0.031(4) 0.003(4)
    C2 0.033(3) 0.035(3) 0.044(4) -0.003(3) 0.008(3) -0.005(3)
    C9 0.038(3) 0.030(3) 0.040(3) -0.003(3) 0.014(3) 0.000(3)
    C21 0.046(4) 0.033(3) 0.045(4) -0.004(3) 0.020(3) -0.007(3)
    C12 0.032(3) 0.037(3) 0.037(3) -0.003(3) 0.007(2) 0.000(3)
    C8 0.038(3) 0.036(3) 0.034(3) 0.000(3) 0.014(3) 0.000(3)
    C10 0.034(3) 0.032(3) 0.046(4) 0.003(3) 0.011(3) 0.006(3)
    C24 0.047(4) 0.031(3) 0.046(4) 0.002(3) 0.022(3) -0.002(3)
    C13 0.042(4) 0.038(4) 0.053(4) 0.009(3) 0.012(3) 0.008(3)
    C7 0.054(4) 0.045(4) 0.041(4) 0.000(3) 0.019(3) 0.001(3)
    C5 0.036(3) 0.046(4) 0.047(4) 0.002(3) 0.009(3) 0.010(3)
    C15 0.045(4) 0.040(4) 0.038(3) -0.007(3) 0.006(3) -0.001(3)
    C14 0.049(4) 0.047(4) 0.039(3) 0.002(3) 0.008(3) 0.007(3)
    C6 0.040(3) 0.052(4) 0.038(3) -0.004(3) 0.002(3) 0.006(3)
    N23 0.096(6) 0.090(6) 0.057(4) 0.026(5) 0.018(4) -0.022(4)
    C22 0.058(4) 0.045(4) 0.047(4) 0.008(4) 0.017(3) -0.008(3)
_geom_special_details
;
 All esds (except the esd in the dihedral angle between two l.s. planes)
 are estimated using the full covariance matrix.  The cell esds are taken
 into account individually in the estimation of esds in distances, angles
 and torsion angles; correlations between esds in cell parameters are only
 used when they are defined by crystal symmetry.  An approximate (isotropic)
 treatment of cell esds is used for estimating esds involving l.s. planes.
;
loop_
    _geom_bond_atom_site_label_1
    _geom_bond_atom_site_label_2
    _geom_bond_site_symmetry_2
    _geom_bond_distance
    _geom_bond_publ_flag
    Br17 C4 . 1.877(7) ?
    Br16 C15 . 1.855(7) ?
    S11 C12 . 1.735(7) ?
    S11 C15 . 1.720(7) ?
    F18 C5 . 1.333(8) ?
    F19 C6 . 1.341(7) ?
    O20 C2 . 1.223(8) ?
    C1 C2 . 1.477(9) ?
    C1 C9 . 1.464(8) ?
    C1 C10 . 1.362(8) ?
    C3 C4 . 1.385(9) ?
    C3 C2 . 1.485(9) ?
    C3 C8 . 1.405(9) ?
    C4 C5 . 1.382(9) ?
    N25 C24 . 1.142(9) ?
    C9 C21 . 1.372(9) ?
    C9 C8 . 1.480(9) ?
    C21 C24 . 1.428(9) ?
    C21 C22 . 1.428(9) ?
    C12 C10 . 1.422(9) ?
    C12 C13 . 1.389(9) ?
    C8 C7 . 1.395(9) ?
    C10 H10 . 0.9300 ?
    C13 H13 . 0.9300 ?
    C13 C14 . 1.391(9) ?
    C7 H7 . 0.9300 ?
    C7 C6 . 1.359(10) ?
    C5 C6 . 1.394(10) ?
    C15 C14 . 1.352(10) ?
    C14 H14 . 0.9300 ?
    N23 C22 . 1.136(9) ?
loop_
    _geom_angle_atom_site_label_1
    _geom_angle_atom_site_label_2
    _geom_angle_atom_site_label_3
    _geom_angle_site_symmetry_1
    _geom_angle_site_symmetry_3
    _geom_angle
    _geom_angle_publ_flag
    C15 S11 C12 . . 90.8(3) ?
    C9 C1 C2 . . 106.9(5) ?
    C10 C1 C2 . . 125.5(6) ?
    C10 C1 C9 . . 127.6(6) ?
    C4 C3 C2 . . 130.4(6) ?
    C4 C3 C8 . . 121.1(6) ?
    C8 C3 C2 . . 108.5(5) ?
    C3 C4 Br17 . . 122.9(5) ?
    C5 C4 Br17 . . 119.1(5) ?
    C5 C4 C3 . . 117.9(6) ?
    O20 C2 C1 . . 126.7(6) ?
    O20 C2 C3 . . 125.7(6) ?
    C1 C2 C3 . . 107.5(5) ?
    C1 C9 C8 . . 107.8(5) ?
    C21 C9 C1 . . 127.7(6) ?
    C21 C9 C8 . . 124.4(6) ?
    C9 C21 C24 . . 124.4(6) ?
    C9 C21 C22 . . 123.5(6) ?
    C22 C21 C24 . . 112.0(6) ?
    C10 C12 S11 . . 129.2(5) ?
    C13 C12 S11 . . 109.5(5) ?
    C13 C12 C10 . . 121.3(6) ?
    C3 C8 C9 . . 109.1(5) ?
    C7 C8 C3 . . 120.1(6) ?
    C7 C8 C9 . . 130.5(6) ?
    C1 C10 C12 . . 133.8(6) ?
    C1 C10 H10 . . 113.1 ?
    C12 C10 H10 . . 113.1 ?
    N25 C24 C21 . . 175.0(8) ?
    C12 C13 H13 . . 122.6 ?
    C12 C13 C14 . . 114.9(6) ?
    C14 C13 H13 . . 122.6 ?
    C8 C7 H7 . . 121.0 ?
    C6 C7 C8 . . 118.0(7) ?
    C6 C7 H7 . . 121.0 ?
    F18 C5 C4 . . 120.7(6) ?
    F18 C5 C6 . . 118.7(6) ?
    C4 C5 C6 . . 120.5(6) ?
    S11 C15 Br16 . . 118.7(4) ?
    C14 C15 Br16 . . 127.6(5) ?
    C14 C15 S11 . . 113.7(5) ?
    C13 C14 H14 . . 124.5 ?
    C15 C14 C13 . . 111.1(6) ?
    C15 C14 H14 . . 124.5 ?
    F19 C6 C7 . . 120.2(7) ?
    F19 C6 C5 . . 117.6(6) ?
    C7 C6 C5 . . 122.2(6) ?
    N23 C22 C21 . . 175.2(8) ?
loop_
    _geom_torsion_atom_site_label_1
    _geom_torsion_atom_site_label_2
    _geom_torsion_atom_site_label_3
    _geom_torsion_atom_site_label_4
    _geom_torsion_site_symmetry_1
    _geom_torsion_site_symmetry_2
    _geom_torsion_site_symmetry_3
    _geom_torsion_site_symmetry_4
    _geom_torsion
    _geom_torsion_publ_flag
    Br17 C4 C5 F18 . . . . -2.0(9) ?
    Br17 C4 C5 C6 . . . . 178.5(5) ?
    Br16 C15 C14 C13 . . . . 179.4(5) ?
    S11 C12 C10 C1 . . . . 3.7(11) ?
    S11 C12 C13 C14 . . . . 0.0(8) ?
    S11 C15 C14 C13 . . . . -1.4(8) ?
    F18 C5 C6 F19 . . . . 1.7(10) ?
    F18 C5 C6 C7 . . . . 179.8(6) ?
    C1 C9 C21 C24 . . . . -6.3(11) ?
    C1 C9 C21 C22 . . . . 173.2(7) ?
    C1 C9 C8 C3 . . . . -0.6(7) ?
    C1 C9 C8 C7 . . . . 173.2(7) ?
    C3 C4 C5 F18 . . . . -178.6(6) ?
    C3 C4 C5 C6 . . . . 1.9(10) ?
    C3 C8 C7 C6 . . . . -2.2(10) ?
    C4 C3 C2 O20 . . . . 1.9(12) ?
    C4 C3 C2 C1 . . . . -176.9(6) ?
    C4 C3 C8 C9 . . . . 178.1(6) ?
    C4 C3 C8 C7 . . . . 3.5(9) ?
    C4 C5 C6 F19 . . . . -178.8(6) ?
    C4 C5 C6 C7 . . . . -0.7(11) ?
    C2 C1 C9 C21 . . . . -178.1(6) ?
    C2 C1 C9 C8 . . . . 1.6(7) ?
    C2 C1 C10 C12 . . . . 0.5(12) ?
    C2 C3 C4 Br17 . . . . -1.3(10) ?
    C2 C3 C4 C5 . . . . 175.2(6) ?
    C2 C3 C8 C9 . . . . -0.7(7) ?
    C2 C3 C8 C7 . . . . -175.3(6) ?
    C9 C1 C2 O20 . . . . 179.2(7) ?
    C9 C1 C2 C3 . . . . -2.0(7) ?
    C9 C1 C10 C12 . . . . -176.6(7) ?
    C9 C8 C7 C6 . . . . -175.4(6) ?
    C21 C9 C8 C3 . . . . 179.2(6) ?
    C21 C9 C8 C7 . . . . -7.0(11) ?
    C12 S11 C15 Br16 . . . . -179.5(4) ?
    C12 S11 C15 C14 . . . . 1.2(6) ?
    C12 C13 C14 C15 . . . . 0.9(9) ?
    C8 C3 C4 Br17 . . . . -179.8(5) ?
    C8 C3 C4 C5 . . . . -3.3(9) ?
    C8 C3 C2 O20 . . . . -179.5(7) ?
    C8 C3 C2 C1 . . . . 1.7(7) ?
    C8 C9 C21 C24 . . . . 174.0(6) ?
    C8 C9 C21 C22 . . . . -6.5(10) ?
    C8 C7 C6 F19 . . . . 178.8(6) ?
    C8 C7 C6 C5 . . . . 0.8(11) ?
    C10 C1 C2 O20 . . . . 1.6(11) ?
    C10 C1 C2 C3 . . . . -179.7(6) ?
    C10 C1 C9 C21 . . . . -0.6(11) ?
    C10 C1 C9 C8 . . . . 179.2(6) ?
    C10 C12 C13 C14 . . . . 179.8(6) ?
    C13 C12 C10 C1 . . . . -176.0(7) ?
    C15 S11 C12 C10 . . . . 179.6(6) ?
    C15 S11 C12 C13 . . . . -0.7(5) ?
loop_
    _geom_hbond_atom_site_label_D
    _geom_hbond_atom_site_label_H
    _geom_hbond_atom_site_label_A
    _geom_hbond_site_symmetry_A
    _geom_hbond_distance_DH
    _geom_hbond_distance_HA
    _geom_hbond_distance_DA
    _geom_hbond_angle_DHA
    _geom_hbond_publ_flag
    C7 H7 N23 . 0.93 2.59 3.394(12) 145 yes
    C10 H10 N25 . 0.93 2.61 3.489(10) 159 yes
    C13 H13 N25 7_576 0.93 2.48 3.405(11) 171 yes
_shelx_space_group_comment
;
The symmetry employed for this shelxl refinement is uniquely defined
by the following loop, which should always be used as a source of
symmetry information in preference to the above space-group names.
They are only intended as comments.
;
_shelx_estimated_absorpt_T_min     ?
_shelx_estimated_absorpt_T_max     ?
_shelx_hkl_file
;
   0   0  -1    0.01    0.12
   0   0  -2   57.99    1.95
   0   0  -2   56.97    1.88
   0   0  -3    0.47    1.13
   0   0  -3   -0.62    0.82
   0   0  -4  295.67    8.68
   0   0  -4  295.29    8.81
   0   0  -5   -0.87    1.40
   0   0  -5   -0.35    1.02
   0   0  -6 1108.51   31.67
   0   0  -6 1110.60   31.86
   0   0  -7    0.18    1.62
   0   0  -7   -0.14    1.28
   0   0  -8 2830.69   78.21
   0   0  -8 2692.89   77.99
   0   0  -9   -0.66    1.78
   0   0  -9    1.07    1.39
   0   0 -10 1324.61   36.99
   0   0 -10 1237.02   36.68
   0   0 -11    0.18    1.94
   0   0 -12  137.94    5.54
   0   0 -13    1.44    2.36
   0   0 -14  698.82   21.45
   0   0 -15   -0.50    1.33
   0   0 -15    2.86    2.63
   0   0 -15    0.90    1.41
   0   0 -16  133.19    6.38
   0   0 -16  139.96    4.81
   0   0 -16  149.33    4.73
   0   0 -17   -0.84    1.65
   0   0 -17    4.11    3.08
   0   0 -18  291.78   10.83
   0   0  18  280.40   11.24
   0   0 -19   -3.59    3.43
   0   0  19   -2.40    4.03
   0   0 -20   69.41    5.26
   0   0  20   73.49    5.86
   0   0 -21    2.14    3.57
   0   0  21    0.17    3.66
   0   0 -22   93.26    6.03
   0   0  22   90.36    6.08
   0   0  23    0.99    3.53
   0   0 -23   -0.82    3.51
   0   0 -24  196.02    8.93
   0   0 -26    3.21    1.71
   0   0 -26    3.95    1.92
   0   0 -27   -0.25    1.51
   0   0 -27    0.15    1.61
   0   0 -28    7.71    1.41
   0   0 -28    4.65    1.45
   0   0 -29   -0.08    1.14
   0   0 -29   -0.41    1.10
   0   0 -30   12.96    0.97
   0   2   0  241.66    6.93
   0   2   0  247.12    6.91
   0   2   1 1072.89   32.62
   0  -2  -1 1151.92   32.13
   0   2   1 1125.70   32.52
   0   2  -1 1155.05   32.41
   0   2   2  466.95   14.67
   0  -2  -2  496.39   14.07
   0   2   2  485.36   14.44
   0   2  -2  497.94   14.21
   0  -2  -3  236.60    6.99
   0   2   3  253.14    7.87
   0   2  -3  242.43    6.95
   0   2   3  235.22    7.35
   0   2   3  224.49    6.74
   0  -2   3  242.48    6.82
   0   2   4  278.17    8.78
   0   2  -4  293.31    8.23
   0  -2  -4  283.86    8.43
   0  -2  -4  297.45    8.64
   0   2  -4  291.10    8.51
   0  -2   4  280.90    8.34
   0   2   4  265.16    8.25
   0   2  -5  711.96   20.33
   0   2   5  718.81   20.60
   0  -2   5  727.13   20.70
   0  -2  -5  710.59   20.87
   0   2  -5  716.52   20.77
   0  -2  -5  729.65   20.71
   0   2   6  967.53   27.89
   0  -2   6  976.83   27.99
   0  -2  -6  973.20   27.92
   0  -2  -6  985.61   28.14
   0   2  -6  956.26   28.00
   0  -2  -7   17.01    1.97
   0   2   7   17.32    1.97
   0  -2  -7   18.84    1.59
   0   2  -7   17.34    1.75
   0   2   7   20.75    1.70
   0  -2  -8   55.73    3.02
   0   2  -8   56.37    2.87
   0   2   8   55.74    2.72
   0  -2  -8   52.28    2.58
   0   2  -9  790.23   23.00
   0  -2  -9  764.09   23.15
   0   2   9  802.59   22.92
   0  -2  -9  753.99   22.76
   0   2 -10  779.29   23.03
   0  -2 -10  787.04   23.19
   0   2  10  792.77   22.98
   0  -2 -10  741.91   22.76
   0  -2 -11  194.11    7.32
   0   2 -11  187.87    7.12
   0   2  11  197.10    7.06
   0  -2  11  210.57    7.46
   0  -2 -12  661.16   20.16
   0   2 -12  644.63   20.01
   0  -2  12  646.18   20.25
   0   2  12  656.22   19.96
   0  -2  13    3.72    2.89
   0   2  13    2.32    2.61
   0  -2 -13    1.30    2.71
   0   2 -13    3.16    2.57
   0   2  14   -0.78    1.80
   0  -2 -14    1.43    0.99
   0   2 -14    1.99    2.85
   0  -2 -14    1.64    2.78
   0  -2  14   -0.87    3.02
   0   2  14    1.48    2.68
   0   2  15   -0.42    2.03
   0  -2 -15    5.26    1.29
   0  -2  15  140.35    5.61
   0   2  15  145.10    5.17
   0   2 -15  140.61    5.26
   0  -2 -15  142.99    5.36
   0   2  16    3.48    3.33
   0  -2  16   -1.04    3.50
   0   2  16   -2.81    2.51
   0  -2 -16    1.99    3.48
   0   2 -16   -0.23    3.36
   0   2 -17  249.03    7.06
   0  -2 -17  260.63    7.61
   0   2  17  246.81    6.80
   0  -2  17  237.20    7.45
   0  -2 -18    3.38    3.74
   0   2 -18    1.73    3.27
   0  -2  18    2.10    3.65
   0   2  18   -0.64    3.29
   0  -2 -18   13.13    1.48
   0   2  19    0.13    3.34
   0  -2  19   -1.57    3.54
   0   2 -19    6.52    3.38
   0  -2 -19    1.26    3.75
   0   2 -20  273.98    8.71
   0  -2 -20  290.84    9.44
   0   2  20  267.50    8.41
   0  -2  20  264.01    9.14
   0  -2 -21   42.59    4.82
   0   2 -21   42.15    4.26
   0   2  21   40.91    4.02
   0  -2  21   44.21    4.46
   0   2 -21   46.03    2.53
   0  -2 -22   83.53    2.67
   0   2 -22    5.43    2.32
   0  -2 -23    0.03    1.77
   0   2 -23   92.74    2.99
   0   2 -24   18.82    2.34
   0   2 -25   -0.12    1.96
   0   2 -26   18.95    2.09
   0   2 -27   -1.02    1.65
   0   2 -28   15.92    1.60
   0   4   0  140.59    4.24
   0   4   0  138.32    4.90
   0   4   1   84.62    2.95
   0   4  -1   90.12    2.86
   0   4   1   81.15    3.65
   0   4  -1   75.26    3.49
   0   4  -1   80.86    3.47
   0   4   1   88.57    3.75
   0   4  -2  125.24    4.56
   0   4  -2  130.39    4.00
   0   4   2  130.57    4.11
   0   4   2  131.96    4.75
   0   4  -2  133.89    4.29
   0   4  -3  433.76   13.54
   0   4  -3  448.27   13.21
   0   4   3  464.48   13.36
   0   4   3  478.93   13.87
   0   4  -3  487.21   13.43
   0   4  -4   28.84    1.86
   0   4  -4   30.37    1.42
   0   4   4   29.91    1.79
   0   4  -4   29.13    2.15
   0   4   4   26.34    2.65
   0   4  -5  147.15    4.38
   0   4  -5  149.59    5.77
   0   4  -5  154.82    4.69
   0   4   5  161.18    4.72
   0   4  -5  147.13    4.88
   0   4  -6   49.60    2.92
   0   4  -6   56.03    4.10
   0   4  -7   69.23    2.94
   0   4   7   73.48    2.80
   0   4  -7   68.19    3.46
   0   4  -7   63.71    4.02
   0   4  -7   70.35    2.65
   0   4  -8   55.27    3.61
   0   4  -8   55.92    2.53
   0   4   8   56.74    4.46
   0   4   8   57.53    2.47
   0   4  -9   73.71    3.91
   0   4   9   77.26    2.97
   0   4  -9   77.79    2.97
   0   4   9   68.47    4.89
   0   4 -10  131.84    5.33
   0   4  10  109.41    5.55
   0   4  10  136.70    4.42
   0   4 -10  133.33    4.29
   0   4  10  117.64    6.38
   0   4 -11  452.50   12.47
   0   4  11  440.94   11.94
   0   4 -11  453.86   11.78
   0   4  11  417.55   14.23
   0   4  12  182.45    7.10
   0   4  12  176.54    8.91
   0   4  13    0.80    3.24
   0   4  13    0.31    1.48
   0   4 -14   -0.66    2.04
   0   4  14    0.56    1.29
   0   4  14    0.26    2.94
   0   4  14    0.66    3.26
   0   4 -15   73.61    3.48
   0   4  15   73.97    2.78
   0   4  16    5.77    2.83
   0   4  16    1.73    1.29
   0   4  17   98.12    4.01
   0   4  17  100.98    3.45
   0   4  18    5.61    2.03
   0   4  18    4.11    1.10
   0   4  19   22.48    1.33
   0   4  19   25.26    2.17
   0   4  20   95.89    3.07
   0   4  20   98.79    3.70
   0   4  21   -0.91    1.59
   0   4  22   29.12    1.75
   0   4  23    3.94    1.00
   0   6   0  135.02    5.12
   0   6   0  121.55    4.28
   0   6  -1   24.09    3.41
   0   6  -1   22.67    1.81
   0   6   1   23.39    1.97
   0   6  -2    0.91    3.16
   0   6   2    5.87    3.10
   0   6   2   -0.79    0.91
   0   6   2    0.86    1.64
   0   6   3    4.40    2.96
   0   6   3    5.29    1.00
   0   6   3    4.23    1.73
   0   6   4    0.61    2.89
   0   6   4    0.59    1.00
   0   6   4   -0.05    1.76
   0   6   5    5.39    2.76
   0   6   5    4.91    1.11
   0   6   5    2.76    1.83
   0   6   6   88.57    3.76
   0   6  -6  100.66    5.34
   0   6   6   98.05    3.27
   0   6  -7   40.01    5.46
   0   6   7   38.20    2.77
   0   6   7   35.76    1.71
   0   6   7   30.39    2.39
   0   6   8   92.25    3.75
   0   6   8   94.55    3.17
   0   6   9   18.28    2.17
   0   6  10   43.89    2.36
   0   6  11   10.49    1.67
   0   6  11   12.46    1.11
   0   6  12   29.49    1.71
   0   6  12   26.99    1.31
   0   6  13    9.52    1.25
   0   6  13   10.03    0.86
   0   6  14   49.61    1.84
   0   6  14   55.39    1.77
   0   6  15    0.52    0.51
   0   6  16    0.33    0.37
   1   1 -30    3.04    1.01
   1   1 -30    5.24    1.18
   1   1 -29   21.61    1.65
   1   1 -29   25.09    1.79
   1   1 -28   28.83    1.95
   1   1 -28   28.85    2.07
   1  -1 -28   26.52    1.60
   1  -1 -27   79.84    3.04
   1   1 -27   89.93    3.47
   1  -1 -27   83.26    3.15
   1   1 -27   91.82    3.62
   1  -1 -26    1.27    1.27
   1   1 -26    1.62    1.80
   1   1 -26    0.59    2.13
   1  -1 -26    0.37    1.63
   1   1 -25   22.87    2.19
   1  -1 -24   55.78    4.98
   1   1 -24   58.65    4.97
   1   1 -24   58.64    2.94
   1   1 -23   27.46    2.13
  -1  -1  23   26.50    4.06
  -1   1  23   22.73    3.99
   1   1 -23   22.88    4.08
   1  -1 -23   30.25    4.29
  -1   1  22  117.00    6.56
  -1  -1  22  107.78    6.47
   1  -1 -22  111.74    6.64
   1   1 -22  107.68    6.35
  -1   1  21   -1.07    3.49
  -1  -1  21    0.78    3.49
   1   1 -21    1.17    3.28
   1  -1 -21   -2.14    3.55
   1   1 -20  121.48    6.45
   1  -1 -20  108.52    6.37
  -1  -1  20   99.75    6.40
  -1   1  20  115.93    6.52
   1  -1 -19  332.08    8.16
   1   1 -19  309.00    7.76
  -1  -1  19  300.63    8.12
  -1   1  19  320.08    8.18
   1  -1 -18   81.45    4.74
   1   1 -18   81.83    4.59
  -1   1  18   84.81    4.98
  -1  -1  18   68.73    4.86
  -1  -1  17  209.11    6.56
  -1   1  17  218.85    6.67
   1   1 -17  213.47    6.28
   1  -1 -17  220.40    6.46
   1  -1 -17  232.43    3.61
   1   1 -16    9.08    1.67
   1  -1 -16   10.49    1.78
   1  -1 -16   -0.47    1.15
  -1   1  16    9.86    3.22
  -1  -1  16    9.85    3.22
   1   1 -16    9.25    2.96
   1  -1 -16   10.61    3.06
  -1   1  15  390.08   13.48
  -1  -1  15  376.94   13.43
   1   1 -15  397.78   11.89
   1  -1 -15  424.80   11.94
   1   1 -15  386.87   13.36
   1  -1 -15  402.19   13.48
   1  -1 -14  220.08    8.24
   1   1 -14  221.33    8.12
   1  -1 -13  174.53    6.61
   1   1 -13  165.85    6.53
   1   1 -12   31.47    2.74
   1  -1 -12   35.14    2.83
   1  -1 -11   60.29    3.43
   1   1 -11   59.65    3.30
   1  -1 -10   17.29    2.17
   1   1 -10   19.84    2.13
   1  -1  -9   19.36    1.79
   1   1  -9   19.27    2.20
   1  -1  -9   18.08    2.20
   1  -1  -8  341.45   10.50
   1   1  -8  326.12   10.45
   1  -1  -8  344.94   10.29
   1   1  -7  701.40   20.63
   1  -1  -7  687.29   20.67
   1  -1  -7  726.43   20.52
   1  -1  -6  143.65    4.89
   1   1  -6  143.55    4.80
   1  -1  -6  140.37    4.68
   1   1  -5 1264.85   36.19
   1  -1  -5 1242.02   36.20
   1  -1  -5 1294.20   36.11
   1  -1  -4    0.68    1.01
  -1   1   4    1.34    1.27
   1   1  -4    0.64    1.22
   1  -1  -4    0.55    1.22
  -1  -1   3   56.01    2.02
  -1   1   3   51.95    1.96
   1  -1  -3   58.97    1.98
  -1  -1   2  143.42    4.48
  -1   1   2  149.09    4.47
   1   1  -1   15.36    1.24
  -1  -1   1   14.28    0.71
  -1   1   1   14.80    1.08
   1   1  -1   15.04    0.68
   1  -1  -1   15.35    0.71
  -1   1   0    5.64    0.51
   1   1   0    6.62    0.47
   1  -1   0    6.16    0.47
  -1   1   0    5.90    0.82
   1   1   0    6.31    1.27
  -1   1   0    5.65    0.70
  -1   1  -1   77.96    2.24
   1   1   1   76.18    2.94
  -1   1  -1   66.48    2.18
  -1  -1  -1   69.62    2.21
  -1   1  -2 1016.97   28.58
  -1  -1  -2  992.46   28.57
  -1   1  -3  851.49   24.49
  -1  -1  -3  854.71   24.50
   1   1   3  865.92   24.57
  -1  -1  -4  428.70   12.59
  -1   1  -4  425.63   12.54
   1   1   4  426.80   12.60
  -1  -1  -5  434.85   12.66
  -1   1  -5  423.73   12.62
  -1  -1  -5  435.59   12.60
   1   1   5  409.41   12.59
  -1  -1  -6  533.01   15.59
  -1   1  -6  530.61   15.51
  -1  -1  -6  510.44   15.41
   1   1   6  526.09   15.42
  -1   1  -7 1477.10   43.40
  -1  -1  -7 1549.64   43.48
  -1  -1  -7 1521.00   43.32
   1   1   7 1515.98   43.29
  -1  -1  -8  919.81   27.07
  -1   1  -8  925.30   27.00
  -1  -1  -8  937.79   26.91
   1   1   8  919.06   26.83
  -1   1  -9  650.52   19.32
  -1  -1  -9  672.21   19.42
   1   1   9  623.81   19.15
  -1  -1  -9  649.03   19.22
  -1  -1 -10   -0.36    1.63
  -1   1 -10   -0.23    1.96
  -1  -1 -10    0.80    1.94
  -1  -1 -11   87.18    3.84
  -1  -1 -11   87.81    4.13
  -1   1 -11   84.23    4.03
  -1  -1 -12   63.37    3.45
  -1  -1 -12   61.00    3.67
  -1   1 -12   56.90    3.60
  -1   1 -13   11.10    2.61
  -1  -1 -13   12.05    2.80
  -1  -1 -13   10.75    2.33
  -1   1 -14  586.41   18.83
  -1  -1 -14  609.74   18.97
  -1   1 -15  176.90    5.42
  -1  -1 -15  187.27    5.55
  -1   1 -16   78.06    4.48
  -1  -1 -16   84.97    4.85
  -1  -1 -17  488.03    9.31
  -1   1 -17  485.09    9.00
  -1  -1 -18    9.42    3.69
  -1   1 -18   10.22    3.74
  -1  -1 -18   -0.28    1.57
   1   1  18    5.40    3.80
   1  -1  18    6.50    3.76
  -1  -1 -19    3.72    3.79
  -1   1 -19    4.51    3.75
   1   1  19    3.64    3.68
   1  -1  19   -0.77    3.72
  -1  -1 -19   -0.22    1.58
  -1  -1 -20  280.09    8.45
  -1   1 -20  294.44    8.24
   1   1  20  275.60    8.08
   1   1  21   37.79    4.38
   1  -1  21   32.84    4.40
  -1  -1 -21   30.45    4.67
  -1   1 -21   35.40    4.54
   1  -1  22   77.02    5.57
   1   1  22   75.97    5.51
  -1  -1 -22   79.55    5.93
  -1   1 -22   82.76    5.78
  -1  -1 -23    3.65    3.96
  -1   1 -23    3.95    3.46
  -1   1 -24    4.93    2.36
  -1  -1 -24    4.65    1.79
  -1   1 -25  162.76    5.75
  -1   1 -25  169.72    5.77
  -1  -1 -25  160.22    5.43
  -1  -1 -26   41.53    2.17
  -1   1 -26   41.16    2.65
  -1  -1 -26   44.85    2.18
  -1  -1 -27   54.45    2.32
  -1   1 -27   59.89    2.77
  -1   1 -27   60.11    2.73
  -1   1 -28   26.66    1.83
  -1   1 -28   26.60    1.80
  -1   1 -29    3.06    1.17
  -1   1 -29    4.80    1.17
  -1   1 -30   -0.41    0.75
  -1   1 -30    0.27    0.66
   1   3 -27    0.70    1.19
   1   3 -26   12.04    1.63
   1   3 -25   55.67    2.72
   1   3 -24    3.28    1.90
  -1   3  24    1.01    1.31
   1   3 -24    0.37    1.91
   1   3 -23   26.28    2.37
   1   3 -23   26.66    2.38
   1   3 -22   13.78    2.20
   1   3 -22   11.79    2.27
   1   3 -21   42.04    2.74
   1   3 -21   37.71    2.77
   1   3 -20    7.40    2.23
  -1   3  20   10.03    3.68
   1   3 -20    7.76    2.09
   1   3 -19   -1.71    2.11
  -1   3  19   -2.72    3.40
   1   3 -19    1.56    1.99
  -1   3  19   -0.43    1.00
   1   3 -18   11.66    2.04
  -1   3  18    7.45    1.18
   1   3 -18    7.02    2.29
  -1   3  17   43.57    1.86
   1   3 -17   47.44    2.53
  -1   3  16  132.29    3.48
   1   3 -16  158.15    4.19
  -1   3  15   88.92    2.63
   1   3 -15   88.13    3.21
   1   3 -14    4.92    1.74
  -1   3  14    0.94    2.16
  -1   3  13    0.39    2.14
   1   3 -13   18.86    1.71
  -1   3  12   -0.17    2.11
   1   3 -12    0.30    1.29
   1   3 -12   -0.38    1.41
   1   3 -11   24.37    3.13
   1   3 -11   22.61    1.58
   1   3 -11   22.16    1.57
   1   3 -11   21.36    1.55
   1   3 -10   25.19    2.69
   1   3 -10   20.27    1.52
   1   3 -10   22.95    1.57
   1   3 -10   21.01    1.55
   1   3  -9  182.33    4.01
   1   3  -9  184.30    4.41
  -1   3   8   23.56    3.67
  -1   3   7  463.50   15.17
  -1   3   6   90.08    4.61
   1   3  -5   32.07    1.55
  -1   3   5   27.45    2.99
   1   3  -4   10.31    1.24
  -1   3   4   11.48    2.32
   1   3  -3  798.13   22.73
  -1   3   3  764.06   23.11
   1   3  -2  195.51    6.12
  -1   3   2  179.12    6.10
   1   3  -1   67.21    2.91
   1   3   0  192.35    6.39
   1   3   1   18.35    1.90
   1   3   2    8.29    1.89
   1   3   2    7.68    2.22
   1   3   3  123.51    4.81
   1   3   3  118.78    5.13
   1   3   4   48.63    2.98
   1   3   4   43.60    3.33
   1   3   5  912.81   26.33
   1   3   5  853.53   26.64
   1   3   6   14.16    2.48
   1   3   6   19.39    3.04
   1   3   7  120.82    5.24
  -1  -3  -7  112.22    4.23
   1   3   7  121.21    5.75
   1   3   8   42.22    4.03
   1   3   8   -4.57    2.08
  -1   3  -9  208.62    4.28
  -1   3  -9  208.02    4.83
   1   3  10   -4.17    2.24
  -1   3 -10    0.63    1.96
   1   3  10    0.24    3.64
  -1   3 -10    0.23    1.25
  -1   3 -10   -0.70    2.58
  -1   3 -10    2.60    1.16
  -1   3 -11  479.08    6.36
  -1   3 -11  422.08    5.44
  -1   3 -11  490.50    6.02
   1   3  11  494.91   10.45
  -1   3 -12   51.15    2.77
  -1  -3 -12   -0.67    1.87
   1   3  12   -3.57    2.55
  -1   3 -12   49.38    2.07
   1   3  12   50.17    5.04
  -1   3 -13  314.62    4.78
   1   3  13   -1.86    2.91
  -1   3 -13  285.82    3.82
   1   3  13  306.33    8.40
  -1   3 -14   21.73    2.60
  -1  -3 -14   -0.19    1.26
   1   3  14   -2.35    2.57
  -1   3 -14   20.96    1.97
   1   3  14   25.51    4.74
  -1   3 -15  630.83    6.47
  -1   3 -15  635.99    5.79
   1   3  15  616.39   11.27
  -1   3 -16    6.03    2.32
   1   3  16    1.82    3.05
  -1   3 -16    5.80    1.80
  -1  -3 -16    0.28    1.23
   1   3  16    5.48    4.03
  -1   3 -17    1.36    2.27
   1   3  17    0.30    3.49
   1   3  17    0.05    1.17
  -1   3 -17   -0.65    1.88
  -1  -3 -17    0.21    1.20
   1   3  18   74.92    5.16
  -1   3 -18   69.65    2.99
   1   3  18   73.50    1.98
  -1   3 -18   83.19    3.02
  -1   3 -19  238.48    7.50
   1   3  19  229.90    9.59
   1   3  19  221.03    6.70
  -1   3 -19  208.15    7.41
  -1   3 -20   65.46    2.91
  -1   3 -20   64.26    2.79
  -1   3 -21   73.59    2.99
  -1   3 -21   78.04    3.10
   1   3  21   79.56    2.49
  -1   3 -22    3.64    2.01
   1   3  22    2.12    1.41
  -1   3 -22    4.72    2.10
  -1  -3 -22    0.62    1.51
  -1   3 -23  150.98    5.45
  -1   3 -23  167.26    5.67
  -1   3 -24    6.29    1.94
  -1   3 -24    3.09    1.74
  -1  -3 -25   -1.32    2.07
  -1   3 -25   -1.73    1.72
  -1   3 -25   -0.02    1.51
  -1   3 -26   -0.32    1.29
  -1   3 -27   43.58    1.74
  -1   5  21    1.38    0.88
  -1   5  20    9.64    1.20
  -1   5  20    7.08    0.53
  -1   5  19   49.64    2.19
  -1   5  19   51.58    1.72
  -1   5  18    0.86    1.47
  -1   5  18    0.60    0.76
  -1   5  17    3.09    1.60
  -1   5  17    1.90    0.88
  -1   5  16   11.97    1.78
  -1   5  16    9.72    1.18
  -1   5  15   24.57    2.10
  -1   5  15   23.81    1.47
  -1   5  14    9.77    2.10
  -1   5  14   10.61    1.34
  -1   5  13   82.39    3.01
  -1   5  12   13.75    1.45
  -1   5  11  126.93    4.26
  -1   5  10    1.23    1.29
   1   5 -10    1.18    1.25
  -1   5  10    3.72    2.18
  -1   5   9   29.50    2.65
   1   5  -9   26.51    1.71
   1   5  -9   27.94    4.16
  -1   5   9   26.55    1.77
   1   5  -8   14.21    3.54
  -1   5   8   15.84    2.55
   1   5  -8   12.66    1.59
  -1   5   7   10.50    2.49
  -1   5   7    6.70    2.43
   1   5  -7    8.47    1.65
  -1   5   6    0.24    1.25
  -1   5   6    2.60    2.22
  -1   5   6   -0.80    2.35
   1   5  -6    2.00    1.69
  -1   5   5  245.91    7.67
   1   5  -5  223.65    7.19
  -1   5   5  226.06    6.95
  -1   5   5  223.27    7.54
   1   5  -4   31.03    1.35
   1   5  -4   30.70    2.36
  -1   5   4   27.23    2.69
  -1   5   4   29.50    1.69
  -1   5   4   29.71    2.66
   1   5  -3    3.50    0.90
  -1   5   3    3.76    1.12
  -1   5   3    2.68    2.20
   1   5  -3    2.10    3.45
  -1   5   3    1.62    2.15
   1   5  -3    3.93    1.98
   1   5  -2   18.85    2.19
  -1   5   2   17.17    2.31
   1   5  -2   18.05    1.22
  -1   5   2   17.54    1.32
   1   5  -2   20.24    3.47
  -1   5   2   18.81    2.35
  -1   5   1   21.64    2.28
  -1   5   1   24.27    1.43
   1   5  -1   22.69    1.33
  -1   5   1   28.53    4.00
   1   5  -1   29.20    3.54
   1   5  -1   26.58    2.46
  -1   5   1   25.47    2.33
  -1   5   0   35.19    2.45
   1   5   0   42.28    3.67
  -1   5   0   35.52    4.19
   1   5   0   33.60    1.68
  -1   5   0   35.36    1.59
   1   5   0   37.47    2.79
  -1   5  -1    0.76    0.94
   1   5   1    1.85    1.14
   1   5   1    3.28    1.92
   1   5   1    0.77    3.15
   1   5   1    3.37    2.37
  -1   5  -1   -0.65    1.83
   1   5   2   14.61    2.71
   1   5   2   15.07    1.37
  -1   5  -2   16.40    1.18
  -1   5  -2   17.11    1.95
   1   5   2   15.03    2.22
   1   5   2   19.45    3.41
  -1   5  -3  386.56   11.13
  -1   5  -3  376.83   11.51
   1   5   3  400.09   11.86
   1   5   3  378.49   11.33
   1   5   3  397.58   12.03
   1   5   4   45.53    3.28
  -1   5  -4   48.60    4.12
  -1   5  -4   48.18    1.77
  -1   5  -4   49.75    2.39
   1   5   4   49.44    2.95
   1   5   4   49.52    2.19
   1   5   5    1.05    1.28
   1   5   5    3.80    2.09
  -1   5  -5    2.69    3.35
   1   5   5    1.59    2.60
  -1   5  -5    1.68    1.43
   1   5   6   13.57    2.38
   1   5   6   14.32    1.52
  -1   5  -6    9.45    3.19
   1   5   6   10.17    2.69
  -1   5  -6   12.81    1.49
  -1   5  -7   47.31    2.18
  -1   5  -7   51.76    3.54
  -1   5  -8   31.75    1.70
  -1   5  -8   29.28    3.43
   1   5   9   26.48    1.74
  -1   5  -9   22.75    1.49
  -1   5  -9   22.46    3.73
   1   5  10   39.24    2.07
  -1   5 -10   34.87    4.89
   1   5  11   10.24    1.46
   1   5  11   12.46    2.31
   1   5  12    2.78    1.41
   1   5  12    3.88    2.12
   1   5  13    7.02    1.36
   1   5  13    6.77    2.02
   1   5  14   71.68    2.75
   1   5  14   79.83    3.26
   1   5  15    1.68    1.07
   1   5  15    1.43    1.68
   1   5  16   -0.14    0.95
   1   5  16    0.75    1.46
   1   5  17  101.69    3.27
   1   5  17  106.79    3.61
   1   5  18    3.58    0.71
   1   5  18    2.86    1.24
   1   5  19    0.40    0.51
   1   5  19   -0.86    1.10
   1   5  20   45.74    1.74
   1   5  21    9.92    0.92
  -1   7   6    6.99    1.15
  -1   7   5    4.54    1.35
  -1   7   4    1.16    1.58
  -1   7   3   14.97    1.94
  -1   7   2    7.19    2.15
  -1   7   1    7.09    2.49
   2   0 -30   -0.64    0.86
   2   0 -30    0.37    1.15
   2   0 -29    1.52    1.10
   2   0 -29    0.99    1.44
   2   0 -28   64.25    2.73
   2   0 -28   71.63    2.99
   2   0 -27   -0.22    1.46
   2   0 -26   47.49    2.45
   2   0 -25   -1.16    1.61
  -2   0  24  124.25    7.09
   2   0 -24  133.67    6.89
  -2   0  23   -0.49    3.44
   2   0 -23    0.45    3.21
  -2   0  22    6.40    3.64
   2   0 -22    1.60    3.15
  -2   0  21    2.45    3.67
   2   0 -21   -0.14    3.33
   2   0 -20  687.40   22.47
  -2   0  20  717.66   22.96
   2   0 -19    0.12    3.07
  -2   0  19    1.90    3.73
   2   0 -19    0.60    1.82
   2   0 -18  567.44   18.29
  -2   0  18  588.26   18.64
   2   0 -18  554.94   16.48
   2   0 -17   -3.14    3.01
  -2   0  17   -1.81    3.24
   2   0 -17   -0.15    1.58
   2   0 -16  773.01   23.72
  -2   0  16  757.59   23.89
   2   0 -16  770.63   22.14
   2   0 -15   -0.95    2.48
  -2   0  15   -1.93    2.68
  -2   0  14   77.57    4.23
   2   0 -14   69.81    4.08
   2   0 -13    1.38    2.29
   2   0 -12  458.66   14.36
   2   0 -11   -0.65    1.98
   2   0 -10 2262.91   64.68
   2   0  -9   -1.11    1.80
   2   0  -8  101.93    4.01
  -2   0   5   -0.06    1.24
   2   0  -4  164.78    5.16
  -2   0   4  164.31    5.13
  -2   0   3    0.55    1.07
   2   0  -3    0.93    1.13
   2   0  -2 2621.06   73.46
  -2   0   2 2593.44   73.44
   2   0  -1   -0.12    0.47
  -2   0   1   -0.24    0.50
   2   0   0   79.33    2.55
   2   0   1   -1.31    1.04
  -2   0  -2  109.31    3.85
  -2   0  -2  108.49    3.85
  -2   0  -3    0.49    1.39
  -2   0  -3    1.70    1.25
   2   0   4  125.56    3.98
  -2   0  -4  130.91    4.27
  -2   0  -4  126.58    4.36
  -2   0  -5    1.41    1.70
   2   0   5   -0.69    1.11
   2   0   6  604.49   17.75
  -2   0  -6  643.60   18.20
  -2   0  -7   -0.64    1.80
   2   0   7   -0.37    1.10
   2   0   8  445.91   13.08
  -2   0  -8  441.70   13.57
  -2   0  -9   -0.22    1.85
  -2   0 -10  148.17    5.67
  -2   0 -11   -1.57    2.12
  -2   0 -12  895.59   26.82
  -2   0 -13    0.86    2.53
  -2   0 -14  171.32    7.19
  -2   0 -14  178.44    5.56
  -2   0 -15   -0.85    2.91
  -2   0 -15    0.77    1.42
  -2   0 -16    6.27    3.40
  -2   0 -16    4.03    1.65
  -2   0 -17    0.13    3.38
  -2   0 -17   -1.41    1.87
  -2   0 -18    7.56    3.83
  -2   0 -19   -1.07    3.93
  -2   0 -20  336.22   13.24
   2   0  20  350.31   13.28
  -2   0 -21    0.94    2.58
   2   0  21   -0.34    3.52
  -2   0 -21   -0.66    3.52
   2   0  22    3.81    3.51
  -2   0 -22    2.92    3.75
  -2   0 -23   -0.59    2.10
  -2   0 -24    1.68    1.93
  -2   0 -25    1.49    1.80
  -2   0 -26   18.28    1.94
  -2   0 -26   19.75    1.88
  -2   0 -27    0.78    1.43
  -2   0 -27   -0.58    1.39
  -2   0 -28   45.42    2.05
  -2   0 -28   42.11    1.90
  -2   0 -29    0.29    0.87
  -2   0 -29    0.03    0.77
  -2   0 -30    0.36    0.79
   2   2 -28    0.74    1.50
   2   2 -27   25.21    2.02
   2   2 -26   -0.51    1.74
   2   2 -25   67.74    3.21
   2   2 -24   16.00    2.06
   2   2 -23   -0.75    1.80
   2   2 -22  217.83    7.58
  -2   2  22  183.88    9.23
  -2  -2  22  211.92    9.87
   2   2 -22  210.35    9.43
   2  -2 -22  220.21    9.89
   2   2 -21    4.68    3.10
   2  -2 -21    9.09    3.72
   2   2 -21   10.20    1.84
  -2   2  21    9.56    3.43
  -2  -2  21    6.84    3.39
   2  -2 -21    2.15    1.43
   2  -2 -20   28.13    4.09
   2   2 -20   29.08    3.65
  -2  -2  20   35.29    4.36
  -2   2  20   31.88    3.80
   2   2 -20   33.48    2.25
   2   2 -19  280.96    8.38
   2  -2 -19  248.17    7.85
   2  -2 -19  250.47   10.37
   2   2 -19  268.05   10.09
  -2  -2  19  253.44   10.47
  -2   2  19  263.75   10.26
   2   2 -18   29.80    2.18
   2  -2 -18    1.50    1.28
  -2   2  18   26.85    3.70
  -2  -2  18   28.82    4.03
   2  -2 -18   29.24    3.76
   2   2 -18   26.60    3.64
  -2   2  18   -0.55    2.17
  -2  -2  17  139.32    6.26
  -2   2  17  144.54    5.66
   2  -2 -17  129.08    2.98
   2  -2 -17  150.97    6.07
   2   2 -17  143.73    5.61
   2   2 -16  171.18    5.30
   2  -2 -16  178.23    5.70
  -2   2  16   -0.73    1.97
  -2  -2  16  198.00    6.11
  -2   2  16  175.81    5.53
   2   2 -15  107.32    4.72
   2  -2 -15  118.53    4.94
  -2  -2  15  125.59    5.17
  -2   2  15  115.11    4.90
   2   2 -15  104.44    2.95
   2  -2 -15  124.81    3.13
  -2  -2  14  577.98   17.90
  -2   2  14  581.44   17.48
   2  -2 -14  542.08   17.56
   2   2 -14  528.39   17.42
   2   2 -13  455.74   15.39
   2  -2 -13  472.84   15.56
  -2   2  13  519.27   15.46
  -2  -2  13  511.00   15.82
   2   2 -13  492.17   14.36
   2  -2 -12  496.43   16.27
   2   2 -12  504.84   16.16
  -2  -2  12  541.85   16.41
  -2   2  12  523.98   16.10
   2   2 -12  530.02   15.19
   2  -2 -11  903.59   26.90
   2   2 -11  883.87   26.79
  -2   2  11  924.55   26.75
  -2  -2  11  919.79   26.98
   2   2 -10   53.42    3.02
   2  -2 -10   52.86    3.12
  -2  -2  10   55.99    3.14
  -2   2  10   55.71    2.81
   2  -2  -9    3.57    1.74
   2   2  -9    4.58    1.71
  -2   2   9    2.86    1.52
  -2  -2   9    4.66    1.68
   2  -2  -8 1643.90   48.33
   2   2  -8 1671.71   48.28
  -2   2   8 1735.25   48.18
  -2  -2   8 1690.98   48.28
   2   2  -7  359.78   11.12
   2  -2  -7  366.04   11.19
  -2   2   7  377.30   11.02
  -2  -2   7  365.46   11.09
   2   2  -6  160.68    5.18
   2  -2  -6  152.54    5.22
  -2  -2   6  159.83    5.13
  -2   2   6  157.61    5.01
   2   2  -5  334.59    9.80
   2  -2  -5  317.97    9.82
  -2  -2   5  341.31    9.77
  -2   2   5  323.03    9.66
   2   2  -4 1234.52   35.74
   2  -2  -4 1236.63   35.77
  -2  -2   4 1314.27   35.73
  -2   2   4 1250.74   35.67
   2  -2  -3    2.19    0.71
   2   2  -3    1.73    0.68
  -2   2   2   14.25    1.62
   2   2  -2   10.37    1.49
  -2   2   1  100.93    3.31
   2   2  -1  106.35    3.78
   2   2   0 2213.56   65.44
   2   2   0 2374.85   65.33
   2  -2   1  406.66   12.14
   2   2   1  436.39   12.13
   2   2   1  468.27   13.17
   2   2   1  490.21   12.92
   2  -2   2  137.96    4.32
   2   2   2  145.54    4.31
   2   2   2  137.90    5.28
   2   2   2  146.84    5.01
   2   2   3  139.53    5.31
   2   2   4  146.85    5.57
  -2  -2  -5    6.92    1.41
  -2  -2  -6  240.64    7.90
  -2   2  -6  224.57    7.59
  -2  -2  -6  219.24    7.21
   2   2   6  213.40    7.41
  -2  -2  -7   14.92    1.72
   2   2   7   14.62    2.08
  -2  -2  -7   16.32    2.51
  -2   2  -7   17.25    2.23
  -2   2  -8  541.88   16.89
  -2  -2  -8  524.59   16.48
   2   2   8  536.93   16.69
  -2  -2  -9   20.46    2.12
   2   2   9   17.36    2.55
  -2  -2  -9   20.19    2.96
  -2   2  -9   20.16    2.69
  -2  -2 -10  634.58   18.80
  -2   2 -10  585.95   18.32
   2   2  10  568.76   18.09
  -2  -2 -10  581.78   17.93
  -2  -2 -11   -0.07    2.05
  -2   2 -11    1.13    2.54
  -2  -2 -11   -0.10    2.99
  -2  -2 -12    1.16    2.10
  -2  -2 -12    0.11    3.14
  -2   2 -12    2.21    2.90
  -2  -2 -13    3.96    2.39
  -2  -2 -13    5.59    3.51
  -2   2 -13    5.72    3.04
  -2  -2 -14  129.15    6.62
  -2   2 -14  125.49    6.43
  -2  -2 -15    1.86    1.38
  -2  -2 -15   15.24    4.11
  -2   2 -15   10.53    3.74
  -2  -2 -16   21.89    4.38
  -2   2 -16   16.99    4.04
   2   2  16   16.89    3.67
   2  -2  16   10.92    4.07
   2  -2  17   60.09    5.79
   2   2  17   58.46    5.32
  -2  -2 -17   59.32    5.98
  -2   2 -17   60.49    5.69
   2   2  18   95.79    5.51
   2  -2  18  101.75    6.54
  -2  -2 -18  103.38    6.47
  -2   2 -18   93.23    6.18
   2   2  19    2.36    3.26
   2  -2  19    8.69    4.24
   2   2  20   77.71    4.58
   2  -2  20  104.52    6.14
   2   2  21    4.04    2.89
   2  -2  21   -2.66    3.62
  -2  -2 -21    9.80    1.80
   2   2  21    1.89    3.65
  -2  -2 -22  119.07    4.36
  -2   2 -25    9.98    1.96
  -2   2 -26   -0.40    1.67
  -2   2 -26    2.85    1.70
  -2   2 -27   -0.63    1.38
  -2   2 -27   -0.13    1.40
  -2   2 -28   -0.06    1.06
  -2   2 -28    0.61    1.11
  -2   4  25   29.24    1.16
  -2   4  24   16.38    1.23
  -2   4  23   45.04    2.14
  -2   4  22   61.46    2.77
  -2   4  21   65.88    3.02
  -2   4  20   22.35    1.20
  -2   4  19  102.73    3.37
  -2   4  18    0.70    1.17
  -2   4  18  116.97    4.51
  -2   4  17   -1.71    3.55
  -2   4  17   67.46    2.26
  -2   4  16    1.17    1.26
  -2   4  16   -0.23    2.82
  -2   4  15    0.26    1.29
  -2   4  15  231.42    4.82
  -2   4  14  181.33    6.28
   2   4 -14  165.71    6.24
   2   4 -13  144.19    5.77
  -2   4  13  122.30    4.44
   2   4 -12  115.44    3.52
  -2   4  12  118.51    3.60
   2   4 -11    8.48    3.01
   2   4 -11    8.58    1.59
  -2   4  11    7.98    1.49
   2   4 -11    7.42    4.12
   2   4 -10   30.74    1.88
   2   4 -10   28.40    3.72
   2   4 -10   27.59    2.02
  -2   4  10   31.15    1.89
   2   4 -10   24.21    3.00
   2   4  -9   57.57    2.47
  -2   4   9   57.48    2.47
   2   4  -9   54.34    3.41
   2   4  -9   53.91    3.75
   2   4  -9   57.47    2.66
   2   4  -8   33.52    2.00
   2   4  -8   34.76    2.30
   2   4  -8   28.66    2.90
  -2   4   8   32.47    2.02
   2   4  -8   34.05    2.15
   2   4  -7  148.15    4.47
   2   4  -7  145.32    4.75
  -2   4   7  154.31    4.46
   2   4  -7  141.19    5.13
   2   4  -7  154.11    4.66
   2   4  -6   16.28    2.04
   2   4  -6   17.92    1.73
   2   4  -6   15.84    2.57
   2   4  -6   19.76    1.99
   2   4  -5  565.28   15.42
   2   4  -5  541.74   15.57
   2   4  -5  570.52   15.56
   2   4  -5  558.83   15.82
   2   4  -4  214.26    6.15
   2   4  -4  224.13    5.71
  -2   4   4  225.49    5.91
   2   4  -4  220.78    6.00
   2   4  -4  218.31    6.74
   2   4  -4  210.59    6.24
   2   4  -3    2.34    2.10
   2   4  -3    0.71    1.43
   2   4  -3    0.26    1.00
  -2   4   3    1.18    1.16
  -2   4   3   -1.37    2.32
   2   4  -3    0.34    1.67
   2   4  -3    2.41    2.98
   2   4  -2   38.21    3.29
   2   4  -2   36.69    2.37
  -2   4   2   37.24    2.82
  -2   4   2   42.37    2.52
   2   4  -2   42.19    2.71
   2   4  -2   38.26    2.29
   2   4  -2   40.21    1.75
  -2   4   2   39.95    1.87
   2   4  -1   36.39    2.75
  -2   4   1   34.43    2.48
   2   4  -1   34.28    1.73
  -2   4   1   36.08    1.77
   2   4  -1   30.70    2.21
   2   4  -1   32.33    2.31
  -2   4   1   30.59    2.73
  -2   4   0  212.85    6.60
   2   4   0  213.18    6.92
   2   4   0  205.80    6.24
  -2   4   0  208.91    6.18
   2   4   0  199.54    6.51
  -2   4   0  188.68    6.76
   2   4   0  214.83    6.69
   2   4   1  496.13   14.25
  -2   4  -1  476.79   13.91
   2   4   1  471.96   13.70
  -2   4  -1  477.77   13.61
   2   4   1  471.93   13.94
   2   4   1  497.41   14.10
  -2   4  -2  226.78    7.10
  -2   4  -2  236.83    6.77
  -2   4  -3   54.53    4.07
  -2   4  -3   50.08    2.54
   2   4   3   61.98    2.95
  -2   4  -3   55.67    1.99
  -2   4  -4    9.36    1.65
  -2   4  -4    8.36    0.93
  -2   4  -4    9.62    3.48
   2   4   4   10.16    2.18
  -2   4  -5    4.26    1.53
  -2   4  -5    2.32    0.78
  -2   4  -5    3.98    3.30
   2   4   5   -1.15    3.18
  -2   4  -6   66.04    2.64
  -2   4  -6   67.09    3.94
   2   4   6   63.06    4.67
  -2   4  -7  137.02    4.42
  -2   4  -7  139.40    5.23
  -2   4  -8   23.34    2.99
   2   4   8   22.27    3.97
   2   4   8   21.20    2.62
  -2   4  -8   20.43    1.56
   2   4   9  260.84   10.64
  -2   4  -9  266.29    8.71
   2   4   9  284.63    8.96
  -2   4  -9  283.20    8.24
   2   4  10  140.17    7.10
   2   4  10  152.42    5.36
  -2   4 -10  138.51    5.48
   2   4  11   14.94    3.90
  -2   4 -11   16.20    4.12
   2   4  11   20.06    2.71
  -2   4 -12   63.27    2.94
   2   4  12   65.79    5.09
  -2   4 -12   67.24    3.24
   2   4  12   66.12    3.51
  -2   4 -13    1.71    1.55
   2   4  13    1.60    1.45
   2   4  13    0.59    2.15
   2   4  13    3.21    3.06
  -2   4 -13    0.24    2.04
  -2   4 -14   18.79    2.04
   2   4  14   14.84    3.53
   2   4  14   18.08    1.81
   2   4  14   14.20    2.37
  -2   4 -14   18.93    2.48
  -2   4 -15   57.37    3.04
  -2   4 -15   52.47    2.75
  -2  -4 -15   58.50    2.19
   2   4  15   49.19    2.87
   2   4  15   48.48    2.30
  -2   4 -16   37.60    2.55
   2   4  16   36.36    2.31
  -2   4 -16   34.36    2.39
   2   4  16   32.18    1.76
   2   4  17    9.94    1.87
   2   4  17   10.83    1.30
  -2   4 -17   10.07    1.99
  -2  -4 -17    9.79    1.24
   2   4  18    4.97    1.78
   2   4  18    2.90    1.04
  -2  -4 -18    0.04    1.15
   2   4  19    4.08    0.92
   2   4  19    3.48    1.56
   2   4  20   25.40    1.15
   2   4  20   28.35    1.78
   2   4  21    5.29    1.16
   2   4  22   20.35    1.13
  -2   6  16   18.43    0.79
  -2   6  15    4.22    1.09
  -2   6  15    2.94    0.60
  -2   6  14   19.03    1.27
  -2   6  14   15.40    0.94
  -2   6  14   17.45    1.45
  -2   6  13   -1.46    1.19
  -2   6  13   -1.68    1.55
  -2   6  13    0.43    0.79
  -2   6  12   18.45    1.54
  -2   6  12   16.68    1.11
  -2   6  12   17.81    1.87
  -2   6  11   65.74    2.68
  -2   6  11   64.93    2.28
  -2   6  11   65.45    2.94
  -2   6  10  119.22    4.18
  -2   6  10  106.24    3.91
  -2   6   9    2.11    1.56
  -2   6   9    2.61    2.46
  -2   6   8   17.14    1.86
   2   6  -8   21.30    1.41
  -2   6   8   20.12    1.34
   2   6  -7   28.37    1.65
  -2   6   7   29.16    1.49
  -2   6   6    5.16    1.06
   2   6  -6    7.32    1.38
  -2   6   6    4.93    3.07
   2   6  -5   19.67    1.69
  -2   6   5   21.60    1.29
  -2   6   5   20.97    3.33
   2   6  -5   22.92    3.71
   2   6  -4   16.84    1.71
  -2   6   4   18.15    3.48
   2   6  -4   22.98    3.26
  -2   6   4   16.43    1.17
   2   6  -3   20.19    2.98
  -2   6   3   17.25    1.14
   2   6  -3   15.22    1.81
   2   6  -2  102.52    3.86
  -2   6   2  102.67    3.31
  -2   6   2  103.71    4.97
   2   6  -1   69.72    3.36
   2   6  -1   40.01    2.61
   2   6   0   27.87    2.83
   2   6   0   17.66    2.17
   2   6   1    9.47    2.05
   2   6   1   10.29    2.62
   2   6   2    0.59    1.98
   2   6   2   -0.55    2.63
   2   6   2    0.78    0.96
  -2   6  -3    2.82    3.33
   2   6   3    2.11    1.02
   2   6   3    2.96    2.06
   2   6   3    2.84    2.54
   2   6   4   50.27    2.94
   2   6   4   55.23    2.13
   2   6   4   61.11    3.11
  -2   6  -4   51.10    3.84
   2   6   5   -0.58    1.13
  -2   6  -5    3.00    3.50
   2   6   5    0.51    2.07
   2   6   5   -0.57    2.31
   2   6   6   31.72    1.66
   2   6   6   25.68    2.51
   2   6   6   35.90    2.50
  -2   6  -6   34.14    4.18
   2   6   7    2.33    2.10
   2   6   7    2.74    1.12
   2   6   7    4.47    2.02
   2   6   8   11.51    1.23
   2   6   8   12.51    1.87
   2   6   8   10.31    2.15
   2   6   9    3.94    1.58
   2   6   9    3.10    2.08
   2   6  10   14.35    2.15
   2   6  10   21.75    1.56
   2   6  11   26.04    1.49
   2   6  11   30.24    1.34
   2   6  12    8.70    1.60
   2   6  12   14.17    0.97
   2   6  13    1.84    0.66
   2   6  14    0.40    0.53
   2   6  15    0.58    0.42
   3   1 -31    5.22    1.04
   3   1 -30    5.58    1.38
  -3  -1  30    0.12    0.83
   3   1 -29   20.04    1.62
   3   1 -29   18.85    1.85
   3  -1 -29   14.22    1.35
   3   1 -28    6.87    1.60
   3  -1 -28    6.67    1.46
   3   1 -28    6.35    1.86
   3   1 -27   37.74    2.22
   3   1 -26   10.15    1.76
   3   1 -25   89.36    3.49
   3  -1 -25   81.77    3.14
   3   1 -24    8.38    1.77
   3  -1 -24    9.58    1.36
   3  -1 -24    6.49    3.47
   3   1 -24   10.51    3.47
  -3   1  24   10.00    3.62
  -3  -1  24    4.86    3.47
   3   1 -23    0.48    1.49
   3   1 -23    3.67    3.13
   3  -1 -23   -0.45    3.01
  -3   1  23    0.16    3.36
  -3  -1  23    0.16    3.32
   3  -1 -22   31.80    3.96
   3   1 -22   35.63    4.03
   3   1 -22   38.21    2.19
  -3  -1  22   35.01    4.30
  -3   1  22   35.82    4.31
   3  -1 -21   57.87    4.74
   3   1 -21   54.48    4.67
   3   1 -21   57.83    2.74
  -3  -1  21   53.53    4.89
  -3   1  21   51.91    4.89
  -3  -1  20   38.68    4.33
  -3   1  20   35.10    4.26
   3  -1 -20   36.29    2.51
   3   1 -20   40.59    2.47
   3  -1 -20   39.93    4.21
   3   1 -20   34.74    4.03
  -3  -1  19   69.42    5.08
  -3   1  19   62.53    5.08
   3   1 -19   70.96    3.15
   3  -1 -19   71.79    3.21
   3  -1 -19   74.04    5.02
   3   1 -19   76.82    5.03
   3  -1 -18    3.85    3.28
   3   1 -18    2.02    3.25
  -3  -1  18    8.20    3.36
  -3   1  18    3.45    3.20
   3  -1 -18    6.56    1.67
   3   1 -18    4.77    1.63
  -3   1  17  148.99    5.52
  -3  -1  17  141.09    5.61
   3   1 -17  152.51    3.00
   3  -1 -17  154.18    3.07
   3   1 -17  150.36    5.38
   3  -1 -17  147.96    5.50
   3  -1 -16  283.76    8.26
   3   1 -16  262.08    8.19
  -3   1  16  262.42    9.82
  -3  -1  16  283.61   10.02
   3   1 -16  259.74    9.76
   3  -1 -16  273.21    9.81
  -3  -1  15   52.94    3.88
  -3   1  15   45.12    3.59
   3  -1 -15   47.13    3.77
   3   1 -15   50.81    3.78
  -3   1  14  160.12    6.21
  -3  -1  14  156.48    6.38
   3  -1 -14  153.48    6.31
   3   1 -14  147.02    6.21
   3   1 -13  330.46   11.24
   3  -1 -13  358.20   11.45
  -3   1  13  335.13   11.20
  -3  -1  13  353.50   11.41
  -3   1  12   16.08    2.24
  -3  -1  12   14.22    2.41
   3  -1 -12   15.89    2.57
   3   1 -12   17.32    2.38
  -3   1  11    6.96    1.94
  -3  -1  11    7.91    1.99
   3  -1 -11    8.73    2.14
   3   1 -11    7.72    2.02
   3  -1 -10  490.46   15.40
   3   1 -10  505.60   15.31
  -3   1  10  503.96   15.21
  -3  -1  10  511.30   15.30
  -3   1   9    9.58    1.68
  -3  -1   9    9.66    1.91
   3   1  -9    9.70    1.88
   3  -1  -9    6.83    1.86
  -3  -1   8  213.02    6.94
  -3   1   8  214.28    6.89
  -3   1   7  502.44   14.53
  -3  -1   7  480.99   14.58
  -3  -1   6  296.88    9.13
  -3   1   6  304.41    9.07
   3  -1  -5  106.86    3.63
   3   1  -5  108.40    3.60
  -3   1   5   97.60    3.52
  -3  -1   5   95.16    3.55
   3  -1  -4 1440.96   41.19
   3   1  -4 1459.14   41.18
  -3  -1   4 1442.76   41.17
  -3   1   4 1457.54   41.14
   3   1  -3 1093.59   29.63
   3  -1  -3 1018.90   29.61
  -3   1   3 1050.68   29.59
  -3  -1   3 1004.99   29.58
  -3  -1   2  699.25   19.75
  -3   1   2  680.65   19.73
   3   1  -2  701.45   19.74
   3  -1  -2  682.08   19.73
   3   1  -1  390.49   11.37
   3  -1  -1  395.59   11.40
   3  -1   0  259.70    7.90
   3   1   0  271.37    7.87
   3  -1   2   11.48    0.83
  -3  -1  -2   12.66    1.75
  -3   1  -2   12.38    1.62
  -3   1  -3  459.43   13.43
  -3   1  -3  454.63   13.62
  -3  -1  -3  483.18   13.75
  -3   1  -4  993.90   27.65
  -3  -1  -4  951.32   27.62
  -3  -1  -4  962.52   27.39
  -3   1  -4  904.74   27.29
   3   1   4  952.72   27.41
  -3   1  -4  953.56   27.16
  -3  -1  -5  480.74   14.99
  -3   1  -5  514.98   14.98
   3   1   5  493.76   14.72
  -3   1  -5  494.79   14.50
  -3  -1  -6 1129.13   31.75
  -3   1  -6 1071.18   31.66
   3   1   6 1068.10   31.41
  -3   1  -6 1094.29   31.27
  -3  -1  -7 2199.88   61.69
  -3   1  -7 2135.22   61.57
   3   1   7 2153.45   61.30
  -3   1  -7 2122.97   61.20
  -3  -1  -7 2162.36   61.50
  -3  -1  -8  293.86    9.66
  -3   1  -8  283.20    9.39
   3   1   8  266.79    9.03
  -3  -1  -8  294.98    9.34
  -3   1  -8  294.94    8.99
  -3   1  -9    7.72    2.30
  -3  -1  -9    7.68    2.31
   3   1   9    9.49    1.80
  -3   1  -9    7.13    1.54
  -3  -1  -9    9.91    2.06
  -3  -1 -10   12.72    2.47
  -3   1 -10   12.52    2.46
  -3   1 -10   12.14    1.78
   3   1  10   11.46    2.02
  -3  -1 -10   10.03    2.26
  -3  -1 -11   14.60    2.81
  -3   1 -11   11.98    2.62
  -3   1 -11   12.05    1.95
   3   1  11   12.30    2.16
  -3  -1 -11   14.04    2.49
  -3  -1 -12  803.36   24.39
  -3  -1 -12  800.98   24.71
  -3   1 -12  804.46   24.54
  -3   1 -13  210.78    5.83
  -3  -1 -13  222.93    6.11
  -3  -1 -13  206.12    5.43
  -3  -1 -14  249.98    6.17
  -3  -1 -14  271.80    6.94
  -3   1 -14  261.36    6.72
  -3  -1 -15  700.39   10.05
  -3   1 -15  684.91   10.76
  -3  -1 -15  722.70   11.30
  -3  -1 -16  145.70    6.18
  -3   1 -16  158.87    6.17
  -3  -1 -17  139.47    6.59
  -3   1 -17  143.40    6.26
  -3   1 -18  105.53    6.02
  -3  -1 -18  106.78    6.27
  -3   1 -19    4.41    3.86
  -3  -1 -19    5.06    4.17
  -3  -1 -19   -0.14    1.89
   3   1  20   12.42    3.66
   3  -1  20   13.12    3.72
  -3  -1 -20   17.20    2.15
   3  -1  21   24.77    4.11
   3   1  21   27.97    3.87
  -3   1 -21   25.81    2.57
  -3  -1 -21   27.02    2.21
   3   1  22   -1.74    2.99
   3  -1  22    0.31    3.23
  -3  -1 -22    1.94    1.82
  -3   1 -22   -1.33    2.30
   3   1  22   -0.15    3.87
  -3  -1 -22   -0.04    1.93
  -3  -1 -23  143.29    4.97
  -3   1 -23  139.52    5.21
  -3  -1 -24   23.38    1.92
  -3   1 -24   20.72    2.34
  -3   1 -25   48.82    2.79
  -3   1 -25   53.81    2.80
  -3   1 -26   20.11    1.98
  -3   1 -26   20.74    2.03
  -3   1 -27   15.34    1.60
  -3  -1 -27   13.21    1.28
  -3   1 -27   16.24    1.67
  -3   1 -28    0.72    1.12
  -3   1 -28   -0.02    1.15
  -3   1 -28    0.54    1.14
  -3   1 -29   22.85    1.21
  -3   1 -29   22.52    1.15
  -3   1 -29   23.75    1.13
   3   3 -26    0.74    1.71
  -3   3  26    1.43    1.12
   3   3 -25    8.81    1.99
   3  -3 -24    0.04    2.19
   3   3 -24    2.85    1.99
   3   3 -23    0.36    2.09
   3   3 -22    3.88    2.19
  -3   3  21   -1.82    2.63
   3   3 -20   42.01    2.57
  -3   3  20   -1.12    2.68
  -3   3  19  169.72    3.89
   3   3 -19  194.35    4.99
  -3   3  18    3.00    2.28
  -3   3  18    0.99    1.06
   3   3 -18    1.05    1.94
  -3   3  17   12.93    1.25
   3   3 -17   10.49    2.04
   3   3 -16   19.16    2.05
  -3   3  16   19.20    1.39
   3   3 -15   76.09    2.87
  -3   3  15   68.56    2.29
  -3   3  14  103.82    2.71
   3   3 -14  101.89    3.23
   3   3 -13  233.33    5.41
   3   3 -13  243.96    5.24
   3   3 -13  245.16    5.09
   3   3 -12   -0.36    1.50
   3   3 -12    1.31    1.50
  -3   3  12   -1.11    1.92
  -3   3  12    2.13    1.22
   3   3 -12    0.78    1.43
   3   3 -11  237.69    5.23
   3   3 -11  260.54    5.14
   3   3 -11  249.84    5.21
  -3   3  11  239.66    4.95
   3   3 -11  255.48    5.95
   3   3 -10   51.88    2.32
   3   3 -10   54.84    2.38
   3   3 -10   51.38    2.33
   3   3 -10   56.90    3.26
  -3   3  10   55.48    2.13
   3   3  -9    4.08    1.34
  -3   3   9    1.60    1.06
   3   3  -9    2.50    1.55
   3   3  -9    1.51    1.21
  -3   3   8   -0.34    1.02
   3   3  -8    0.15    1.46
   3   3  -8    0.81    1.18
   3   3  -7  111.50    3.76
  -3   3   7  108.63    3.51
   3   3  -6    7.78    1.34
  -3   3   6    6.02    2.73
  -3   3   6    8.28    1.05
   3   3  -5 2527.18   70.60
  -3   3   5 2420.87   71.06
   3   3  -4   42.41    2.36
  -3   3   4   40.07    2.44
   3   3  -3   17.86    1.76
  -3   3   3   13.38    1.31
   3   3  -2    0.14    1.73
   3   3  -1   87.58    3.76
   3   3   0   57.03    3.13
   3   3   1  296.31    9.22
   3   3   1  259.09    9.39
   3   3   2    6.99    2.16
   3   3   2    5.36    2.44
   3   3   3 1477.42   40.96
   3   3   3 1364.59   41.31
  -3  -3  -3 1387.81   40.28
   3   3   4  316.22    9.96
   3   3   4  289.18   10.26
  -3  -3  -4  287.46    9.18
   3   3   5  360.35   12.19
  -3  -3  -5  330.82   11.05
   3   3   5  342.77   11.75
   3   3   6   47.64    4.10
  -3  -3  -6   52.21    2.73
   3   3   6   54.81    3.65
   3   3   7    1.60    2.88
  -3  -3  -7    4.01    1.76
  -3   3  -8    2.43    2.19
  -3  -3  -8    6.46    1.84
  -3   3  -8    3.49    1.09
  -3   3  -9  776.87   22.87
  -3   3  -9  727.92   22.49
   3   3   9  847.77   24.82
  -3  -3  -9  750.62   23.44
  -3   3  -9  847.90   22.53
   3   3   9  803.40   24.17
  -3   3 -10   54.49    2.23
  -3  -3 -10   55.23    3.34
  -3   3 -10   57.83    3.00
  -3   3 -10   67.60    3.05
  -3   3 -10   48.41    2.41
   3   3  10   69.09    5.02
  -3   3 -11  190.56    5.46
  -3  -3 -11  182.74    6.13
  -3   3 -11  184.11    4.76
   3   3  11  202.91    7.91
  -3   3 -12   64.86    3.29
  -3   3 -12   64.94    2.51
  -3   3 -12   61.41    2.84
   3   3  12   72.64    5.42
  -3   3 -13  504.04    6.62
  -3   3 -13  516.96    5.84
   3   3  13  513.76   10.75
  -3   3 -14   29.19    2.64
  -3   3 -14   24.54    2.03
  -3   3 -14   33.76    2.61
   3   3  14   29.12    4.54
  -3   3 -15    9.49    2.43
  -3   3 -15   12.85    1.90
  -3   3 -15   12.61    2.38
   3   3  15   13.97    4.04
  -3   3 -16   39.17    2.65
  -3   3 -16   38.77    2.41
  -3   3 -16   40.85    2.72
   3   3  16   40.34    4.42
  -3   3 -17  250.63    4.84
  -3   3 -17  260.31    4.78
   3   3  17  251.18    7.77
  -3   3 -18    7.01    2.22
  -3   3 -18    8.84    2.09
  -3   3 -18    6.19    2.15
  -3  -3 -18   -1.13    1.28
   3   3  18    5.76    1.64
   3   3  18    4.44    3.34
   3   3  19   94.91    2.82
  -3   3 -19  100.89    3.26
  -3   3 -19   85.40    3.41
   3   3  19   97.88    5.44
  -3   3 -19   90.74    3.53
   3   3  19   95.07    2.35
   3   3  20    9.80    1.49
  -3   3 -20    8.23    2.26
  -3   3 -20    8.07    2.20
  -3   3 -21   91.16    3.02
  -3   3 -21   97.72    3.18
  -3  -3 -22   -1.22    1.55
  -3   3 -22    0.24    2.01
  -3   3 -22    1.00    1.87
  -3  -3 -23    0.05    1.51
  -3   3 -23   -1.98    1.74
  -3   3 -23    0.96    1.85
  -3   3 -24   -0.02    1.50
  -3   3 -24   -0.13    1.68
  -3   3 -25   18.77    1.53
  -3   3 -25   22.38    1.74
  -3   3 -26    8.66    1.05
  -3   5  22    0.26    0.80
  -3   5  21    0.68    1.07
  -3   5  20    2.91    0.50
  -3   5  20    3.15    1.28
  -3   5  19    0.37    0.67
  -3   5  19   -0.79    1.41
  -3   5  18    5.17    0.86
  -3   5  18    4.91    1.61
  -3   5  17   52.81    1.99
  -3   5  17   52.35    2.54
  -3   5  16    2.00    1.00
  -3   5  16   -0.35    1.73
  -3   5  15  103.30    3.48
  -3   5  14   10.19    1.31
  -3   5  13   27.09    1.66
   3   5 -12   27.15    1.73
  -3   5  12   30.70    2.61
  -3   5  12   29.86    1.72
  -3   5  11   58.09    3.29
   3   5 -11   52.51    2.30
  -3   5  11   50.53    2.23
   3   5 -10    9.70    1.52
  -3   5  10    7.94    2.14
  -3   5  10    8.94    2.50
  -3   5  10    9.17    1.40
  -3   5   9   53.89    2.27
  -3   5   9   59.31    3.38
   3   5  -9   49.71    2.43
  -3   5   9   50.56    2.95
  -3   5   8   46.39    2.76
   3   5  -8   50.01    2.09
  -3   5   8   46.95    3.26
   3   5  -8   45.92    2.46
  -3   5   7   79.97    3.55
  -3   5   7   87.33    3.97
   3   5  -7   84.33    3.37
   3   5  -7   81.46    4.24
   3   5  -7   82.41    2.95
   3   5  -6  135.13    4.35
  -3   5   6  122.73    4.78
  -3   5   6  141.58    4.37
   3   5  -6  143.84    5.30
  -3   5   6  125.70    5.19
   3   5  -6  132.88    4.81
   3   5  -5   12.34    3.00
   3   5  -5    9.74    2.14
  -3   5   5   10.02    1.99
  -3   5   5   10.09    1.30
  -3   5   5    9.43    2.53
   3   5  -4   16.75    1.06
  -3   5   4   15.42    1.30
   3   5  -4   18.01    2.32
  -3   5   4   13.36    2.00
  -3   5   4   13.24    2.44
   3   5  -4   17.83    2.88
   3   5  -3  130.91    4.06
  -3   5   3  129.36    4.14
  -3   5   3  121.86    4.54
  -3   5   3  119.04    4.90
   3   5  -3  133.06    4.87
  -3   5   2   16.40    2.28
  -3   5   2   16.24    1.90
   3   5  -2   19.10    2.58
   3   5  -2   18.84    1.27
  -3   5   2   18.60    1.27
   3   5  -1   17.17    2.98
   3   5  -1   16.19    1.27
   3   5  -1   14.27    2.51
  -3   5   1   12.76    1.74
  -3   5   1   12.23    1.15
  -3   5   1   14.90    1.98
  -3   5   0   92.86    3.64
   3   5   0  102.21    3.39
   3   5   0  104.19    4.56
   3   5   0  110.11    4.41
  -3   5   0  101.04    3.30
  -3   5  -1  244.73    7.94
   3   5   1  275.95    8.74
   3   5   1  253.55    7.82
   3   5   1  291.93    8.43
  -3   5  -1  263.47    9.12
  -3   5  -1  261.45    7.68
  -3   5  -2    0.08    3.91
   3   5   2    6.43    2.95
  -3   5  -2   -1.28    1.42
   3   5   2    1.23    2.73
  -3   5  -2    0.73    0.88
   3   5   2    0.32    1.20
   3   5   2   -0.38    1.83
   3   5   3   41.09    2.54
  -3   5  -3   35.18    1.93
   3   5   3   39.59    1.96
   3   5   3   36.59    3.33
  -3   5  -3   40.49    4.14
  -3   5  -3   40.50    1.56
   3   5   4  187.74    5.89
  -3   5  -4  154.57    5.24
   3   5   4  167.85    5.38
   3   5   4  170.91    6.33
   3   5   4  185.19    6.00
  -3   5  -4  173.68    6.44
  -3   5  -4  168.28    5.03
   3   5   5   43.95    3.57
   3   5   5   53.46    2.37
  -3   5  -5   53.31    3.76
   3   5   5   57.28    3.43
   3   5   5   58.37    2.87
  -3   5  -5   48.11    2.08
   3   5   6   -0.67    2.65
  -3   5  -6    1.59    1.04
   3   5   6    0.41    1.41
   3   5   6    2.26    2.66
  -3   5  -6    0.26    2.79
  -3   5  -7  176.06    6.07
  -3   5  -7  174.36    5.31
  -3   5  -8   -0.70    2.89
  -3  -5  -8    1.96    3.85
   3   5   9   20.27    2.36
   3   5   9   20.16    1.66
   3   5  10   93.75    2.57
   3   5  10  104.84    3.22
   3   5  11    2.75    1.33
   3   5  11    2.72    1.99
   3   5  11    1.47    2.01
   3   5  12   31.32    2.12
   3   5  12   28.04    1.74
   3   5  12   30.32    2.32
   3   5  13    3.81    1.24
   3   5  13    4.84    1.76
   3   5  14    4.57    1.13
   3   5  14    6.16    1.62
   3   5  15  194.07    6.01
   3   5  15  208.03    6.23
   3   5  16    0.15    0.81
   3   5  16    1.20    1.28
   3   5  17    0.01    0.69
   3   5  17   -0.74    1.16
   3   5  18   46.60    1.56
   3   5  19    1.35    0.42
   3   5  20    2.29    0.91
  -3   7   6    1.33    1.35
  -3   7   5   11.16    1.60
  -3   7   4   -1.18    1.82
  -4   0  32   -0.17    0.77
   4   0 -31    0.58    1.03
   4   0 -30   95.13    3.41
   4   0 -29   -0.17    1.13
   4   0 -28   -0.18    1.26
   4   0 -27   -1.08    1.37
   4   0 -26  187.24    6.07
   4   0 -25    1.77    3.02
   4   0 -25   -0.63    1.38
  -4   0  24  170.06    8.36
   4   0 -24  174.72    5.67
   4   0 -24  158.12    7.78
   4   0 -23    0.88    1.36
   4   0 -23    3.11    3.17
  -4   0  22  236.43    9.84
   4   0 -22  224.76    7.29
   4   0 -22  216.62    9.23
   4   0 -21   -3.32    3.24
   4   0 -21    2.05    1.89
  -4   0  21    1.59    3.57
  -4   0  20  279.03   10.65
   4   0 -20  270.54    8.40
   4   0 -20  264.12   10.39
   4   0 -19   -1.05    3.35
   4   0 -19   -0.85    1.66
  -4   0  19   -1.23    3.26
  -4   0  18  245.79    9.89
   4   0 -18  266.46    8.01
   4   0 -18  252.06    9.74
  -4   0  17    0.82    2.76
   4   0 -17    0.31    2.93
   4   0 -17   -1.31    1.48
   4   0 -16   37.40    2.02
  -4   0  16   36.90    3.54
   4   0 -16   40.29    3.65
  -4   0  15    0.76    2.46
   4   0 -15   -0.61    2.51
  -4   0  14  425.63   14.18
   4   0 -14  464.52   14.33
  -4   0  13   -0.41    2.19
   4   0 -13   -0.36    2.27
  -4   0  12 2275.90   65.79
   4   0 -12 2317.97   65.89
  -4   0  11   -0.16    1.80
  -4   0  10  157.59    5.59
  -4   0   9   -0.57    1.63
  -4   0   8  423.37   12.76
   4   0  -7    2.17    1.68
  -4   0   7   -0.16    1.55
  -4   0   6   81.32    3.15
   4   0  -6   81.88    3.19
  -4   0   5   -0.02    1.33
   4   0  -5   -0.83    1.41
   4   0  -4   18.86    1.56
  -4   0   4   20.14    1.54
  -4   0   3    0.18    1.14
   4   0  -3   -0.26    1.22
   4   0  -2  457.51   12.88
  -4   0   2  424.17   12.88
   4   0  -1   -0.93    1.30
   4   0   0  809.14   23.29
   4   0   1   -0.08    1.44
   4   0   2  523.68   15.37
  -4   0  -3    1.16    2.23
  -4   0  -4  805.48   23.65
  -4   0  -4  800.35   23.53
   4   0   5   -0.67    1.21
  -4   0  -5   -0.27    1.87
  -4   0  -5    1.34    2.07
   4   0   6    9.83    1.33
  -4   0  -6   11.47    2.05
  -4   0  -6   11.37    2.20
   4   0   7    0.39    1.27
  -4   0  -7   -1.15    2.18
   4   0   8  445.12   13.37
  -4   0  -8  473.20   14.32
   4   0   9   -0.72    1.23
  -4   0  -9   -0.74    2.36
   4   0  10 1895.29   52.89
  -4   0 -10 1766.22   53.74
  -4   0 -11    0.09    2.60
  -4   0 -12   76.38    4.62
  -4   0 -13    2.59    3.13
  -4   0 -13    1.09    1.35
  -4   0 -14  675.79   21.41
  -4   0 -14  659.61   19.17
  -4   0 -15   -0.39    3.64
  -4   0 -15   -0.53    1.75
  -4   0 -16   39.74    4.60
  -4   0 -16   36.36    2.59
  -4   0 -17   -1.67    3.78
  -4   0 -17    0.75    2.08
  -4   0 -18  684.82   20.07
  -4   0 -18  655.98   22.67
  -4   0 -20   -0.22    2.16
   4   0  21    0.95    3.19
  -4   0 -21    2.68    2.34
   4   0  21    1.03    3.58
  -4   0 -21   -0.34    1.95
   4   0  22  150.82    7.28
  -4   0 -22  144.10    5.27
  -4   0 -23   -0.44    1.92
  -4   0 -24  117.70    4.29
  -4   0 -25    2.02    1.62
  -4   0 -26   18.91    1.58
  -4   0 -27    0.50    1.09
  -4   0 -27    1.93    1.31
  -4   0 -28    0.30    0.68
  -4   0 -28    0.05    0.97
  -4   0 -29    0.62    0.73
   4   2 -27   55.28    2.29
   4   2 -27   59.51    2.59
   4   2 -26   10.91    1.81
   4   2 -25    1.11    1.70
   4   2 -24  205.12    6.73
   4   2 -23   23.57    2.11
  -4  -2  23   26.85    4.00
   4  -2 -23   20.87    3.87
   4   2 -23   21.57    3.44
  -4   2  22  130.61    6.65
  -4  -2  22  128.76    7.00
   4   2 -22  124.95    4.61
   4   2 -22  133.63    6.49
   4  -2 -22  115.02    6.63
   4   2 -21   31.31    2.26
  -4   2  21   30.14    4.01
  -4  -2  21   26.47    4.12
   4  -2 -21   33.18    3.85
   4   2 -21   29.46    3.73
   4  -2 -20   29.59    3.86
  -4   2  20   25.72    3.80
  -4  -2  20   30.55    4.11
   4   2 -20   31.56    3.45
   4   2 -20   35.77    2.22
   4  -2 -19   92.17    5.10
   4   2 -19   85.42    4.80
  -4  -2  19   96.73    5.67
  -4   2  19   95.86    5.09
   4   2 -19   97.21    3.14
   4   2 -18  136.44    3.77
   4  -2 -18  133.73    5.73
   4   2 -18  120.51    5.54
   4  -2 -18  137.18    3.70
  -4  -2  18  144.45    6.52
  -4   2  18  141.29    5.89
   4   2 -18  120.11    3.56
   4   2 -17   42.34    2.44
   4  -2 -17   37.24    4.00
   4   2 -17   40.27    3.72
   4   2 -17   34.61    2.19
   4  -2 -17   42.41    2.30
  -4  -2  17   43.78    4.25
  -4   2  17   44.32    4.15
   4   2 -16  267.99    7.93
  -4   2  16  266.03    9.50
  -4  -2  16  276.23    9.91
   4  -2 -16  233.84    9.42
   4   2 -16  249.18    9.24
   4  -2 -16  258.53    7.78
   4   2 -16  237.02    7.67
   4  -2 -15  182.08    5.79
   4   2 -15  168.36    5.68
   4   2 -15  190.59    5.92
   4  -2 -15  170.52    7.34
   4   2 -15  183.07    7.21
  -4  -2  15  195.00    7.70
  -4   2  15  194.99    7.31
   4   2 -15  192.95    5.74
   4  -2 -14   30.31    3.12
   4   2 -14   23.49    3.01
  -4  -2  14   30.29    3.25
  -4   2  14   28.63    2.91
  -4   2  13  390.51   13.14
  -4  -2  13  395.77   13.42
   4  -2 -13  369.33   13.22
   4   2 -13  372.70   13.16
   4  -2 -12  190.68    7.34
   4   2 -12  199.23    7.16
  -4  -2  12  202.08    7.36
  -4   2  12  202.98    7.15
   4   2 -11    2.17    2.08
   4  -2 -11    2.53    2.04
  -4   2  11    3.42    1.97
  -4  -2  11    2.12    1.97
   4   2 -10  698.24   21.54
   4  -2 -10  713.67   21.62
  -4   2  10  735.05   21.40
  -4  -2  10  746.38   21.57
   4   2  -9   26.63    2.21
   4  -2  -9   22.73    2.29
  -4   2   9   26.50    2.06
  -4  -2   9   29.99    2.17
   4  -2  -8   74.44    3.49
   4   2  -8   76.67    3.40
  -4  -2   8   85.97    3.44
  -4   2   8   78.35    3.20
  -4   2   7  421.71   12.62
  -4  -2   7  426.28   12.74
  -4  -2   6  174.10    5.71
  -4   2   6  178.17    5.65
  -4   2   5    1.14    1.15
  -4  -2   5   -0.03    1.22
   4  -2  -3  387.62   11.25
   4   2  -3  379.44   11.20
   4  -2  -2 1214.13   35.06
   4   2  -2 1252.19   35.03
   4  -2  -1  276.03    8.12
   4   2  -1  271.37    8.09
   4   2   0  449.82   12.73
   4  -2   0  423.71   12.75
   4   2   0  423.75   13.56
  -4  -2   0  467.39   13.00
  -4   2   0  425.05   12.77
   4   2   1  141.70    4.45
   4  -2   1  137.11    4.50
   4   2   1  132.57    5.37
  -4  -2  -1  143.91    4.59
  -4   2  -1  135.58    4.40
   4  -2   2  550.69   16.77
   4   2   2  567.32   16.72
   4   2   2  574.88   17.50
  -4   2  -2  573.52   16.62
  -4  -2  -2  603.40   16.77
   4   2   3  348.88   11.19
   4   2   4  127.52    5.00
   4   2   4  128.95    5.18
   4   2   5   50.27    3.07
   4   2   5   48.17    3.32
   4   2   6  118.50    4.89
   4   2   6  117.96    5.24
   4   2   7   51.58    3.20
  -4  -2  -7   61.41    3.40
   4   2   7   51.60    3.75
   4   2   8  257.62    8.77
  -4  -2  -8  256.82    8.97
   4   2   9  169.20    6.58
  -4  -2  -9  179.80    6.77
   4   2  10   60.93    3.37
  -4  -2 -10   55.51    3.50
  -4   2 -11   41.52    2.93
   4   2  11   33.42    3.48
  -4  -2 -11   35.06    3.56
  -4   2 -12  502.48   19.70
   4   2  12  494.89   20.43
  -4  -2 -12  444.58   20.60
  -4   2 -13   -0.17    2.30
  -4  -2 -13    0.67    2.99
  -4   2 -14    0.13    2.40
  -4  -2 -14   -0.61    3.10
  -4  -2 -14   -0.54    1.37
  -4   2 -15  194.84    8.14
  -4  -2 -15  169.74    9.33
   4   2  15  170.22    9.59
  -4  -2 -16   44.55    2.35
   4   2  16   82.79    5.59
   4   2  17   64.43    5.06
   4   2  17   56.27    5.56
   4   2  18    3.96    4.02
   4  -2  18    1.49    4.26
   4   2  18    2.83    3.43
   4   2  19   14.31    3.84
  -4  -2 -19    8.85    1.68
   4   2  19   16.73    3.30
   4  -2  19   21.23    4.37
   4   2  20  123.03    7.80
   4   2  20  129.64    8.24
  -4  -2 -21   22.64    2.10
  -4   2 -22   62.35    3.36
  -4  -2 -22   62.22    2.95
  -4  -2 -23   81.75    3.23
  -4   2 -23   61.43    3.32
  -4   2 -24    6.75    1.72
  -4   2 -24    5.06    1.84
  -4   2 -25   -0.39    1.47
  -4  -2 -25   -2.26    2.04
  -4   2 -25    0.67    1.59
  -4   2 -26   10.33    1.47
  -4   2 -27    4.03    1.12
  -4   4  25  113.55    3.61
  -4   4  24   35.06    1.88
  -4   4  23   44.61    2.31
  -4   4  20  129.71    4.49
  -4   4  20   28.37    1.44
  -4   4  19   70.74    2.43
  -4   4  19   53.63    4.19
  -4   4  18   32.54    1.53
  -4   4  18   -0.52    3.22
   4   4 -17   -1.67    3.62
  -4   4  17   -0.02    1.14
   4   4 -16   18.40    3.84
  -4   4  16   20.52    1.65
  -4   4  15  139.57    3.85
   4   4 -15  170.61    5.98
   4   4 -14   27.52    3.81
  -4   4  14   27.12    1.75
   4   4 -13   69.68    2.76
  -4   4  13   72.21    3.79
  -4   4  13   69.06    2.71
   4   4 -13   72.34    4.23
   4   4 -13   70.02    2.91
   4   4 -12   52.16    2.34
   4   4 -12   52.61    2.43
   4   4 -12   56.82    2.61
  -4   4  12   55.25    2.22
  -4   4  11    1.11    1.36
   4   4 -11    1.87    1.72
   4   4 -11    1.42    1.83
   4   4 -11    1.77    1.55
   4   4 -11    2.61    2.69
   4   4 -10   83.95    3.51
   4   4 -10   82.58    3.19
   4   4 -10   76.13    4.07
  -4   4  10   83.61    3.01
   4   4 -10   76.10    3.23
   4   4  -9  133.30    4.71
   4   4  -9  140.56    5.02
   4   4  -9  136.89    4.78
  -4   4   9  139.53    4.54
   4   4  -8  133.31    5.04
   4   4  -8  133.42    4.84
   4   4  -8  132.81    5.06
   4   4  -8  147.60    5.53
   4   4  -8  124.73    5.38
  -4   4   8  143.43    4.73
   4   4  -7  232.29    6.29
   4   4  -7  225.19    6.44
   4   4  -7  236.52    6.68
   4   4  -7  228.29    6.43
   4   4  -7  223.34    6.72
  -4   4   7  245.45    6.09
   4   4  -6   12.94    2.11
   4   4  -6   16.02    2.15
   4   4  -6   18.15    1.91
   4   4  -6   17.53    2.45
   4   4  -6   15.87    2.94
   4   4  -5   42.88    2.62
   4   4  -5   38.68    2.53
   4   4  -5   43.62    3.25
   4   4  -5   48.32    2.45
   4   4  -5   42.03    2.84
   4   4  -4   39.45    2.28
  -4   4   4   36.65    1.77
   4   4  -4   35.42    1.61
   4   4  -4   38.09    3.08
  -4   4   4   37.39    2.36
   4   4  -4   34.63    2.61
   4   4  -4   38.76    2.55
   4   4  -4   31.50    2.36
   4   4  -3   39.23    2.43
   4   4  -3   46.20    3.12
  -4   4   3   40.06    3.04
  -4   4   3   39.96    2.40
   4   4  -3   43.13    2.82
   4   4  -3   42.92    2.91
  -4   4   3   42.30    1.90
   4   4  -3   39.43    1.83
   4   4  -2   90.94    3.80
   4   4  -2  101.38    4.24
  -4   4   2   87.88    4.29
  -4   4   2   91.05    3.72
   4   4  -2   99.66    4.27
   4   4  -2  101.14    4.45
  -4   4   2  103.07    3.39
   4   4  -2   95.71    3.40
   4   4  -1  195.27    6.70
   4   4  -1  204.63    6.87
  -4   4   1  206.27    6.94
   4   4  -1  218.16    6.74
  -4   4   1  201.66    6.59
  -4   4   1  218.32    6.34
   4   4  -1  219.10    7.61
   4   4   0  171.14    5.14
   4   4   0  154.37    5.33
  -4   4   0  157.94    4.93
   4   4   0  152.29    5.11
  -4   4   0  170.24    4.64
   4   4   0  167.49    6.31
  -4   4  -1   24.93    1.35
   4   4   1   25.08    1.95
   4   4   1   25.20    2.10
  -4   4  -1   24.35    1.75
   4   4   1   29.62    3.08
  -4   4  -2   35.72    1.51
   4   4   2   33.93    3.40
   4   4   2   33.83    2.12
  -4   4  -2   30.23    1.87
   4   4   2   33.16    2.30
  -4   4  -3   73.23    2.45
   4   4   3   67.49    4.46
  -4   4  -3   71.38    4.24
  -4   4  -3   74.40    2.79
  -4   4  -4   -1.18    1.29
  -4   4  -4    2.67    3.18
  -4   4  -4    0.48    0.85
   4   4   4    0.19    2.80
  -4   4  -5   61.10    2.05
   4   4   5   55.13    4.28
   4   4   5   61.50    3.11
  -4   4  -5   58.61    2.33
  -4   4  -5   62.18    3.73
  -4   4  -6   13.68    1.28
   4   4   6   14.51    2.26
   4   4   6    9.71    3.67
  -4   4  -6    9.41    2.95
   4   4   6   13.85    3.41
  -4   4  -6   13.25    0.94
  -4   4  -7   50.99    2.04
   4   4   7   61.23    3.05
   4   4   7   49.12    4.59
  -4   4  -7   54.07    3.20
   4   4   8   64.55    3.23
   4   4   8   59.46    5.04
  -4   4  -8   59.17    3.26
   4   4   9    5.42    3.54
  -4   4  -9    4.61    2.58
  -4   4  -9    4.41    1.62
   4   4   9    2.08    2.08
  -4   4 -10   84.61    4.11
   4   4  10   88.10    3.50
   4   4  10   84.26    5.53
  -4   4 -10   78.02    3.27
  -4   4 -11   39.20    2.42
   4   4  11   44.54    2.85
  -4   4 -11   45.65    2.82
   4   4  12    2.44    3.29
   4   4  12    6.62    1.94
  -4   4 -12    6.89    2.05
  -4   4 -12    6.12    1.61
   4   4  13   -0.14    3.36
   4   4  13    3.18    2.13
  -4   4 -13    0.23    2.20
   4   4  14   31.33    3.99
   4   4  14   35.95    2.47
  -4   4 -14   39.53    2.78
  -4   4 -15   25.29    2.42
   4   4  15   20.21    1.72
   4   4  15   22.71    2.14
   4   4  16   17.19    1.32
  -4   4 -16   18.77    2.10
   4   4  16   17.90    1.81
   4   4  17   13.05    1.71
   4   4  17   16.05    1.34
   4   4  18   49.72    2.08
   4   4  18   51.56    1.73
  -4  -4 -19    0.81    1.23
   4   4  19    0.83    0.74
   4   4  19    1.46    1.13
   4   4  20   38.67    1.27
   4   4  20   35.24    1.53
  -4   6  16    2.02    0.50
  -4   6  16    2.57    1.11
  -4   6  16    1.22    0.86
  -4   6  15    2.55    0.61
  -4   6  15    1.48    1.35
  -4   6  15    2.05    1.05
  -4   6  14    2.33    0.72
  -4   6  14    1.71    1.20
  -4   6  14    2.09    1.60
  -4   6  13   15.45    1.55
  -4   6  13   17.47    1.05
  -4   6  12  101.65    3.12
  -4   6  12  106.07    3.80
  -4   6  11    0.69    1.57
  -4   6  11    2.37    0.91
  -4   6  11    2.99    2.43
  -4   6  10   -1.76    2.70
  -4   6  10    0.91    1.64
   4   6  -9    6.24    1.27
  -4   6   9    6.03    2.89
  -4   6   8   12.10    1.11
  -4   6   8   15.72    3.27
   4   6  -8   16.34    1.49
  -4   6   7   25.21    1.37
   4   6  -7   29.71    1.80
  -4   6   7   23.72    3.50
  -4   6   6   11.54    3.55
   4   6  -6   15.65    4.40
  -4   6   6   13.32    1.09
   4   6  -6   11.85    1.67
   4   6  -5   36.91    3.76
  -4   6   5   29.47    1.40
   4   6  -5   30.97    2.11
  -4   6   5   30.73    3.79
   4   6  -4   99.08    3.77
  -4   6   4   94.34    3.14
  -4   6   3    1.48    0.85
   4   6  -3    1.87    1.86
  -4   6   2    1.33    0.82
   4   6  -2    1.11    1.91
   4   6  -2    2.38    2.56
   4   6  -1    3.09    2.07
  -4   6   1    3.47    3.65
   4   6  -1    4.83    2.40
   4   6   0    4.40    2.08
   4   6   0    8.49    2.32
   4   6   1   72.30    3.16
  -4   6  -1   72.54    4.06
   4   6   2   13.52    2.26
  -4   6  -2   14.32    3.12
   4   6   2   19.62    2.32
   4   6   3    3.81    1.10
  -4   6  -3    4.96    3.09
   4   6   3    3.67    2.06
   4   6   3    4.21    2.02
  -4   6  -4   19.42    3.17
   4   6   4   15.96    1.35
   4   6   4   11.75    2.23
   4   6   4   17.14    2.06
   4   6   5    2.11    1.16
   4   6   5    0.87    2.07
   4   6   5    1.27    1.76
  -4   6  -5    2.91    3.38
   4   6   6   11.12    1.31
  -4   6  -6   11.55    4.16
   4   6   6    8.83    2.13
   4   6   6   11.30    1.69
   4   6   7   25.34    1.53
   4   6   7   20.29    2.25
   4   6   7   23.17    1.67
   4   6   8   48.12    1.92
   4   6   8   42.91    1.89
   4   6   9   23.65    2.05
   4   6  10   14.62    1.77
   4   6  11    0.44    1.41
   4   6  12    1.02    1.25
   4   6  12    0.38    0.64
   4   6  13    0.48    0.94
   4   6  13    0.41    0.53
   4   6  14   11.13    0.96
   4   6  14   17.80    0.70
   5   1 -32    2.99    0.77
  -5   1  32    0.71    1.01
   5   1 -31    2.23    1.20
  -5   1  31   -0.12    1.22
   5  -1 -30    6.68    1.13
   5   1 -30   11.55    1.57
   5   1 -29   26.76    1.76
   5   1 -28   21.05    1.73
   5   1 -27   44.03    2.32
   5   1 -26    1.88    1.55
   5   1 -25   15.26    1.72
   5   1 -24   23.76    1.93
   5   1 -24   25.49    3.68
   5  -1 -24   24.17    3.59
  -5   1  24   27.56    4.06
  -5  -1  24   27.26    4.03
  -5   1  23    2.14    3.35
  -5  -1  23    2.33    3.42
   5  -1 -23    0.14    2.97
   5   1 -23    2.09    3.06
   5   1 -23   -0.87    1.46
  -5   1  22  136.78    7.00
  -5  -1  22  128.13    6.89
   5   1 -22  134.12    4.65
   5   1 -22  121.10    6.61
   5  -1 -22  118.73    6.56
   5   1 -22  135.07    4.71
   5  -1 -22  132.92    4.68
   5  -1 -21   52.11    4.65
   5   1 -21   57.55    4.76
   5   1 -21   56.55    2.72
  -5   1  21   55.10    4.83
  -5  -1  21   50.71    4.86
   5  -1 -21   57.31    2.78
   5   1 -21   58.17    2.79
  -5  -1  20    2.07    3.61
  -5   1  20    0.52    3.47
   5   1 -20    1.14    1.72
   5  -1 -20    0.86    1.70
   5  -1 -20    1.14    3.25
   5   1 -20    0.13    3.27
   5   1 -20    0.46    1.45
   5  -1 -19  276.81    8.57
   5   1 -19  277.82    8.57
  -5  -1  19  288.98   10.86
  -5   1  19  294.15   10.73
   5   1 -19  280.61    8.59
   5   1 -19  267.95   10.51
   5  -1 -19  283.85   10.58
   5   1 -18  113.69    4.12
   5  -1 -18  116.57    4.12
  -5   1  18  126.02    6.08
  -5  -1  18  119.76    6.26
   5   1 -18  120.84    4.11
   5  -1 -18  125.01    6.04
   5   1 -18  115.29    6.03
   5   1 -17  146.49    4.90
   5  -1 -17  150.97    4.92
   5   1 -17  153.62    4.93
  -5  -1  17  147.37    6.81
  -5   1  17  146.24    6.60
   5  -1 -17  149.52    6.77
   5   1 -17  155.38    6.82
   5   1 -16  356.27   10.34
   5  -1 -16  354.23   10.35
   5   1 -16  335.06   10.33
   5   1 -16  351.77   12.02
   5  -1 -16  345.08   12.05
  -5  -1  16  335.88   12.07
  -5   1  16  355.42   11.92
   5   1 -15  136.32    4.38
  -5  -1  15  140.91    6.00
  -5   1  15  123.29    5.72
   5  -1 -15  137.86    6.02
   5   1 -15  137.05    5.95
  -5  -1  14   63.63    3.78
  -5   1  14   54.25    3.58
   5   1 -14   60.58    3.84
   5  -1 -14   60.70    3.94
  -5  -1  13  593.64   17.72
  -5   1  13  585.47   17.58
   5   1 -13  550.92   17.69
   5  -1 -13  557.97   17.76
  -5   1  12  143.57    5.51
  -5  -1  12  143.07    5.60
   5   1 -12  144.90    5.63
   5  -1 -12  142.76    5.74
  -5  -1  11   44.07    2.95
  -5   1  11   45.51    2.86
  -5   1  10 1638.18   47.59
  -5  -1  10 1676.13   47.68
  -5   1   9  941.72   27.74
  -5  -1   9  967.46   27.81
  -5  -1   8  337.68   10.10
  -5   1   8  314.62   10.01
   5   1  -8  331.93   10.16
   5  -1  -8  316.74   10.10
  -5  -1   7  400.93   11.44
  -5   1   7  385.66   11.37
   5   1  -7  372.21   11.44
  -5  -1   6   99.99    3.81
  -5   1   6  105.16    3.80
   5   1  -6  107.25    3.82
   5  -1  -6   95.80    3.78
  -5   1   5 9517.91  272.95
  -5  -1   5 9733.96  272.94
   5   1  -5 9999.00  273.00
   5  -1  -5 9556.09  272.96
   5  -1  -4 7779.62  227.83
   5   1  -4 8147.98  227.85
  -5  -1   4 8119.30  227.83
  -5   1   4 8328.21  227.85
   5  -1  -3   79.82    3.06
   5   1  -3   79.51    3.03
  -5  -1   3   80.95    3.04
   5  -1  -2  522.05   15.64
   5   1  -2  544.48   15.57
   5  -1  -1  444.34   13.51
   5   1  -1  469.94   13.45
   5   1   0  173.83    5.41
   5  -1   0  156.23    5.45
   5   1   1    9.09    2.07
   5   1   2  700.63   19.72
  -5   1  -2  724.63   19.80
   5  -1   3  953.05   26.93
   5   1   3  940.79   27.47
  -5  -1  -3  949.12   27.65
  -5   1  -3  906.23   27.56
   5  -1   4  931.06   26.82
   5   1   4  940.02   27.44
  -5  -1  -4  940.90   27.50
  -5   1  -4  937.16   27.39
   5  -1   5 1869.31   53.96
   5   1   5 1922.09   54.57
  -5   1  -5 1913.63   54.24
   5   1   5 1920.30   54.28
   5  -1   5 1880.64   53.58
  -5  -1  -5 1940.23   54.61
  -5   1  -5 1967.25   54.53
   5  -1   6   10.68    0.75
   5   1   6    9.95    1.79
  -5   1  -6   10.42    1.69
  -5   1  -6    9.66    2.04
  -5  -1  -6    8.07    2.27
   5   1   7   42.20    2.66
  -5   1  -7   45.01    2.55
   5   1   8  491.54   14.61
  -5   1  -8  486.83   14.69
  -5  -1  -8  487.36   15.53
  -5   1  -8  437.78   15.29
  -5   1  -9   28.43    2.47
  -5  -1  -9   26.58    3.18
  -5   1  -9   23.22    3.14
   5   1   9   24.60    2.30
  -5  -1  -9   29.27    3.55
  -5   1 -10  181.31    7.46
  -5  -1 -10  173.53    7.64
  -5   1 -10  182.75    6.65
  -5  -1 -10  179.31    7.19
   5   1  10  178.61    6.41
  -5  -1 -11    0.04    1.19
  -5  -1 -11   60.46    3.89
  -5   1 -11   -0.05    1.42
  -5  -1 -11   60.42    4.46
  -5   1 -11   58.80    4.22
  -5   1 -11   -0.21    1.61
   5   1  11   61.07    2.86
  -5   1 -11   54.75    3.08
   5   1  12  145.73    3.98
  -5   1 -12  128.07    4.29
  -5  -1 -12  123.23    4.99
  -5   1 -12  130.73    5.44
  -5  -1 -12  137.53    5.76
  -5   1 -12    0.21    1.88
  -5  -1 -12    0.89    1.50
  -5  -1 -13  394.62    8.13
  -5  -1 -13  425.30    9.19
  -5   1 -13  405.69    8.70
  -5  -1 -14  110.04    2.78
  -5  -1 -14   -0.55    1.58
  -5  -1 -14   84.08    4.92
  -5   1 -14   -1.46    2.15
  -5  -1 -15  407.75    5.10
  -5   1 -15  405.02    5.49
  -5  -1 -16   25.24    4.09
  -5   1 -16   24.45    2.73
  -5  -1 -16   26.11    2.25
   5   1  17    7.33    4.02
  -5   1 -17    6.89    2.42
  -5  -1 -17    3.30    2.06
  -5  -1 -17    0.80    1.66
   5   1  18  121.90    6.19
  -5  -1 -18  125.09    3.32
  -5   1 -18  123.29    3.76
  -5   1 -19  196.39    4.28
  -5  -1 -19  199.27    3.92
   5   1  20   31.88    4.33
  -5  -1 -20   30.24    2.24
  -5   1 -20   28.67    2.63
   5  -1  20   34.86    4.13
   5   1  20   32.46    3.88
  -5  -1 -21    1.65    1.97
  -5  -1 -21    2.86    1.83
  -5   1 -21    0.95    2.28
   5   1  21    1.43    3.48
  -5   1 -22   13.56    2.25
  -5  -1 -22   11.54    1.89
  -5   1 -23   19.43    2.32
  -5   1 -24   18.65    2.15
  -5   1 -25   30.78    2.17
  -5   1 -25   29.10    2.04
  -5   1 -26    1.25    1.42
  -5   1 -26    1.23    1.37
  -5   1 -27   14.35    1.25
  -5  -1 -27   14.79    1.09
  -5   1 -27   14.53    1.34
  -5   1 -28   -0.23    0.74
  -5   1 -28    0.13    0.80
  -5   3  27   -0.36    1.05
   5   3 -26   12.14    1.93
   5   3 -25  125.52    4.62
   5   3 -24   15.41    2.30
  -5   3  23    2.12    2.48
  -5   3  22   -1.37    2.57
  -5   3  21   -0.64    2.43
  -5   3  20    1.68    2.41
  -5   3  19   18.69    1.15
  -5   3  19    2.56    2.33
  -5   3  18    9.29    1.10
  -5   3  18   -0.54    2.34
  -5   3  17  184.25    4.00
   5   3 -17  202.49    4.94
  -5   3  16   30.65    1.57
   5   3 -16   29.34    2.25
  -5   3  15  780.23   23.14
   5   3 -15  859.64   23.57
   5   3 -15  823.30   23.42
   5   3 -14    8.76    1.72
  -5   3  14    9.03    1.24
   5   3 -14    8.39    1.78
   5   3 -13  141.69    4.77
  -5   3  13  140.16    4.42
   5   3 -13  139.11    4.81
   5   3 -12   12.95    1.79
   5   3 -12   14.90    1.72
  -5   3  12   14.64    1.29
  -5   3  11   76.97    2.78
   5   3 -11   77.96    3.12
   5   3 -10    3.92    1.59
   5   3 -10    2.94    1.54
  -5   3  10    3.03    1.08
   5   3  -9   26.58    2.06
   5   3  -9   23.09    1.83
   5   3  -9   25.22    2.51
  -5   3   9   24.04    1.42
   5   3  -9   25.13    1.87
   5   3  -8  103.56    3.65
   5   3  -8   92.26    3.82
   5   3  -8   94.83    3.83
   5   3  -8  108.61    3.79
   5   3  -8  104.61    3.63
  -5   3   8   96.06    3.24
   5   3  -7 1287.77   36.35
   5   3  -7 1315.01   36.26
  -5   3   7 1263.19   36.12
   5   3  -7 1232.92   36.48
   5   3  -7 1265.89   36.81
  -5   3   6   12.45    2.45
  -5   3   6   12.15    1.04
   5   3  -6   11.55    1.89
   5   3  -6   10.04    1.88
   5   3  -5    1.53    1.74
  -5   3   5    2.65    0.91
   5   3  -4    0.94    1.99
   5   3  -3   66.45    3.42
   5   3  -2   28.69    2.68
   5   3  -1  491.52   15.23
   5   3   0    0.99    2.07
   5   3   1  865.08   26.47
   5   3   1  881.49   26.09
   5   3   2  186.42    7.35
   5   3   2  177.39    7.72
   5   3   3  427.33   14.06
   5   3   3  458.31   12.87
   5   3   3  431.95   12.91
   5   3   3  412.00   14.52
   5   3   4    5.59    2.56
   5   3   4    3.12    1.26
   5   3   4    2.86    1.46
   5   3   4    5.03    2.85
  -5  -3  -5    1.29    2.10
   5   3   5    1.59    3.02
   5   3   5   -0.02    1.52
   5   3   5    1.31    1.21
   5   3   6  110.16    3.99
  -5   3  -6  115.46    3.79
  -5  -3  -6  114.88    5.10
   5   3   6  110.35    5.66
  -5  -3  -7  904.96   25.29
   5   3   7  895.05   25.89
  -5   3  -7  800.90   23.83
  -5   3  -7  825.66   24.09
   5   3   7  830.60   23.92
   5   3   8    6.27    3.58
   5   3   8    4.66    1.82
  -5   3  -8    2.25    2.20
  -5   3  -8    2.07    2.12
  -5   3  -8    2.53    1.54
   5   3   8    5.37    2.87
  -5  -3  -8    4.49    2.71
  -5   3  -8    1.81    1.08
   5   3   9   -0.73    3.58
  -5   3  -9    2.47    2.21
   5   3   9    1.45    1.75
  -5   3  -9    2.63    2.23
  -5   3  -9    1.98    1.64
  -5  -3  -9    1.81    2.63
   5   3   9    2.53    2.80
  -5   3  -9    2.46    1.23
   5   3  10   10.06    3.95
  -5   3 -10    6.48    2.35
   5   3  10    5.54    3.05
  -5  -3 -10    4.03    2.68
   5   3  10    4.64    1.78
  -5   3 -10    1.35    1.90
  -5   3 -10    4.80    1.45
  -5  -3 -10   -0.06    4.29
  -5  -3 -11  253.88    8.36
   5   3  11  278.98    9.30
   5   3  11  275.45    8.53
   5   3  11  238.08    6.29
  -5   3 -11  238.54    6.53
  -5   3 -11  243.10    6.26
  -5   3 -11  253.42    6.84
   5   3  12    3.90    3.96
  -5   3 -12    0.40    2.47
  -5  -3 -12    1.10    2.77
   5   3  12    2.47    1.82
  -5   3 -12    4.31    2.32
  -5   3 -12    1.05    1.71
  -5  -3 -12   -0.80    2.21
   5   3  13   57.18    5.04
  -5  -3 -13   48.49    3.98
   5   3  13   45.97    2.24
  -5   3 -13   47.23    2.46
  -5   3 -13   49.77    2.92
  -5   3 -13   47.18    2.98
   5   3  14    0.50    1.62
  -5   3 -14    1.45    1.80
  -5   3 -14   -0.74    2.37
  -5  -3 -14   -1.44    1.50
  -5   3 -14   -0.05    2.43
   5   3  14   -1.01    3.80
   5   3  15  192.62    3.59
  -5   3 -15  178.01    4.19
   5   3  15  197.77    7.08
  -5   3 -15  186.34    4.58
  -5   3 -16    2.94    2.14
  -5   3 -16    3.90    1.99
   5   3  16    5.64    1.57
  -5  -3 -16   -0.24    1.29
   5   3  16    3.86    3.39
  -5   3 -16    5.22    2.38
  -5   3 -17   22.83    2.34
  -5   3 -17   18.05    2.34
   5   3  17   18.27    1.63
   5   3  17   18.54    3.66
  -5   3 -17   18.60    2.55
  -5   3 -18    0.16    2.25
  -5  -3 -18   -1.28    1.33
  -5   3 -18    0.25    1.93
   5   3  18   -0.22    1.31
  -5   3 -18    0.33    2.09
  -5   3 -19   22.47    2.08
   5   3  19   23.25    1.19
  -5   3 -19   21.71    2.43
  -5   3 -19   24.46    2.36
  -5   3 -20   14.79    2.20
  -5   3 -20   16.58    1.82
  -5   3 -20   15.49    2.19
  -5  -3 -21   -0.87    1.51
  -5   3 -21    1.65    1.94
  -5   3 -21    3.17    1.90
  -5  -3 -22   -1.25    1.54
  -5   3 -22    1.76    1.60
  -5   3 -22    2.57    1.81
  -5   3 -23   16.49    1.82
  -5   3 -23   15.40    1.67
  -5   3 -24    3.03    1.25
  -5   5  23    0.46    0.67
  -5   5  22   12.05    1.11
  -5   5  21   14.39    1.34
  -5   5  20    0.34    1.36
  -5   5  20    0.47    0.54
  -5   5  19   49.09    2.28
  -5   5  19   43.42    1.62
  -5   5  18    6.64    0.89
  -5   5  17   12.17    1.10
  -5   5  16    2.33    3.90
  -5   5  16  102.40    2.84
  -5   5  15    1.53    2.04
  -5   5  15    0.22    1.02
  -5   5  14    1.29    2.18
  -5   5  14    2.88    1.19
  -5   5  13   91.86    3.98
  -5   5  13   90.38    3.13
  -5   5  12    8.24    2.57
  -5   5  12    5.19    1.22
   5   5 -12    6.27    1.47
  -5   5  11   20.65    2.70
   5   5 -11   17.06    1.70
  -5   5  11   18.17    1.37
   5   5 -10   44.75    2.05
  -5   5  10   40.96    3.26
   5   5 -10   37.63    2.21
  -5   5  10   43.18    1.88
  -5   5   9   71.95    2.48
   5   5  -9   67.77    2.62
   5   5  -9   74.86    5.18
   5   5  -9   67.24    2.74
   5   5  -9   64.78    2.83
  -5   5   9   62.19    3.73
   5   5  -8   52.36    2.70
   5   5  -8   59.19    4.10
   5   5  -8   54.73    2.30
   5   5  -8   57.26    2.44
  -5   5   7    7.92    2.69
  -5   5   7    3.49    1.59
   5   5  -7    5.25    2.00
   5   5  -7   10.24    3.03
   5   5  -7    4.84    1.38
   5   5  -7    4.95    1.65
  -5   5   7   -0.93    3.29
   5   5  -6   24.73    2.47
  -5   5   6   23.11    2.84
  -5   5   6   25.22    1.56
  -5   5   6   21.41    1.81
   5   5  -6   26.22    1.73
   5   5  -6   25.93    1.94
   5   5  -6   25.54    2.79
  -5   5   5  191.58    6.80
   5   5  -5  205.57    6.61
  -5   5   5  204.29    5.96
  -5   5   5  172.70    6.05
   5   5  -5  194.29    6.10
   5   5  -5  184.28    6.25
   5   5  -5  216.94    6.51
  -5   5   4    8.07    2.24
   5   5  -4    7.56    0.98
  -5   5   4    6.53    1.11
   5   5  -4    8.25    2.40
   5   5  -4    7.79    1.62
   5   5  -4    7.80    1.43
   5   5  -3   74.22    3.15
  -5   5   3   77.44    3.47
   5   5  -3   79.16    3.75
   5   5  -3   73.94    3.00
   5   5  -3   78.45    2.72
  -5   5   3   79.23    2.73
  -5   5   2   66.30    3.05
   5   5  -2   71.62    3.78
   5   5  -2   69.99    2.84
   5   5  -2   69.40    2.57
  -5   5   2   70.01    2.51
   5   5  -1   21.97    2.95
   5   5  -1   16.28    1.66
   5   5  -1   19.28    1.34
  -5   5   1   18.96    1.24
   5   5   0    1.91    2.42
  -5   5   0    3.19    4.08
   5   5   0   -0.16    1.15
  -5   5   0    0.72    0.93
   5   5   1   27.80    1.66
  -5   5  -1   30.09    1.41
  -5   5  -1   34.62    4.29
   5   5   1   27.81    2.71
   5   5   2  245.48    7.72
  -5   5  -2  256.95    7.46
   5   5   2  254.59    7.99
  -5   5  -2  263.80    8.68
   5   5   3  161.60    5.23
   5   5   3  155.51    5.57
  -5   5  -3  164.80    6.16
  -5   5  -3  163.11    4.87
   5   5   4   22.65    1.79
  -5   5  -4   22.99    3.10
   5   5   4   20.82    2.63
  -5   5  -4   22.76    1.13
   5   5   5  209.30    6.68
  -5   5  -5  202.31    6.82
   5   5   5  207.05    6.54
   5   5   6   -0.03    1.82
  -5   5  -6    2.87    2.50
   5   5   6    2.01    1.52
   5   5   6    1.27    2.23
  -5   5  -7   92.56    4.08
   5   5   7   97.94    3.82
  -5   5  -8   76.75    3.83
   5   5   8   77.39    3.05
   5   5   8   86.80    3.22
   5   5   9   37.09    2.35
   5   5   9   31.31    2.15
   5   5  10   37.01    1.87
   5   5  10   47.07    2.26
   5   5  11    0.77    1.29
   5   5  11    0.23    1.63
  -5  -5 -11   -0.40    1.29
   5   5  12    0.27    1.12
   5   5  12    1.18    1.51
  -5  -5 -12    0.83    1.11
   5   5  13  117.28    2.21
   5   5  13  135.43    2.56
   5   5  14    6.25    1.03
   5   5  15    2.73    0.81
   5   5  16   17.78    0.99
   5   5  17   26.97    1.10
   5   5  18    1.41    0.45
  -5   7   3    8.37    2.12
  -5   7   2    6.07    2.35
  -6   0  32   61.07    2.08
   6   0 -32   47.68    1.91
  -6   0  31   -0.18    1.22
   6   0 -31    0.70    1.22
   6   0 -31    2.12    1.68
   6   0 -28   17.52    1.44
   6   0 -27   -0.37    1.25
   6   0 -26    9.16    1.41
  -6   0  25    0.98    3.46
   6   0 -25    0.56    1.27
   6   0 -25   -0.28    2.93
  -6   0  24  318.92   12.50
   6   0 -24  305.16   11.96
   6   0 -24  317.50    9.97
   6   0 -24  332.55    9.81
   6   0 -23    2.00    3.11
   6   0 -23    0.07    1.81
  -6   0  23   -1.55    3.47
   6   0 -23   -0.31    1.31
   6   0 -22  141.81    7.20
   6   0 -22  143.76    5.07
  -6   0  22  146.63    7.42
   6   0 -22  151.57    4.93
   6   0 -21    1.12    1.70
   6   0 -21   -1.24    1.41
  -6   0  21   -1.83    3.62
   6   0 -21   -1.44    3.28
  -6   0  20   20.93    3.90
   6   0 -20   19.23    1.95
   6   0 -20   18.75    3.53
   6   0 -20   20.23    1.62
   6   0 -19   -0.32    1.70
   6   0 -19   -0.36    3.18
   6   0 -19   -0.94    1.38
  -6   0  19   -1.70    3.24
   6   0 -18  118.71    6.22
   6   0 -18  127.33    4.32
  -6   0  18  114.80    6.19
   6   0 -18  127.09    4.21
   6   0 -17   -0.44    1.58
   6   0 -17   -0.10    2.91
   6   0 -17   -0.55    1.11
  -6   0  17   -1.02    2.91
   6   0 -16  310.06   11.07
   6   0 -16  320.30    9.52
  -6   0  16  314.77   11.09
  -6   0  15    1.09    2.42
   6   0 -15   -1.15    2.60
  -6   0  14  151.81    6.14
  -6   0  13   -0.07    2.12
  -6   0  12  112.17    4.72
  -6   0  11   -0.67    1.82
  -6   0  10 1144.97   33.24
  -6   0   9    1.03    1.64
   6   0  -9   -0.48    1.72
   6   0  -8   49.05    2.64
  -6   0   8   48.68    2.65
  -6   0   7   -0.41    1.68
   6   0  -7    0.71    1.55
   6   0  -6   87.42    3.58
  -6   0   6   88.72    3.50
  -6   0   5   -0.13    1.56
   6   0  -5    1.18    1.59
  -6   0   4  113.83    4.04
   6   0  -4  106.00    4.08
   6   0  -3   -0.29    1.67
   6   0  -2 5092.11  143.69
   6   0  -1   -0.95    1.76
   6   0   0 2451.39   69.17
   6   0   0 2418.75   69.26
   6   0   1   -1.50    1.82
   6   0   2   33.31    2.28
  -6   0  -3   -1.00    2.52
   6   0   3    1.56    1.58
  -6   0  -4 1748.43   51.50
   6   0   4 1803.68   50.97
  -6   0  -5   -0.07    2.34
   6   0   5   -0.43    1.81
   6   0   6  653.70   19.30
   6   0   6  669.06   18.80
  -6   0  -7   -1.59    2.50
   6   0   7   -0.10    1.22
   6   0   8  671.54   19.63
   6   0   9   -1.09    1.34
  -6   0 -10   58.04    4.20
   6   0  10   65.91    2.85
  -6   0 -11    0.10    2.93
   6   0  11    0.26    1.51
  -6   0 -12  965.92   27.36
  -6   0 -12  887.09   28.89
  -6   0 -13   -1.04    1.89
  -6   0 -13    0.83    1.63
  -6   0 -13   -0.60    3.24
  -6   0 -14   34.75    2.57
  -6   0 -14   32.31    4.02
  -6   0 -15    0.41    3.55
  -6   0 -15    0.60    2.13
  -6   0 -15    1.17    2.03
  -6   0 -16  223.84    7.49
  -6   0 -16  225.76    7.50
   6   0  17    0.99    3.92
  -6   0 -17   -0.90    2.09
  -6   0 -17   -0.82    2.20
   6   0  18   -2.70    3.88
  -6   0 -18    1.13    2.22
  -6   0 -18    0.66    2.05
   6   0  19   -1.11    3.49
  -6   0 -19    0.37    2.09
   6   0  20  350.33   12.43
  -6   0 -20  330.09   10.42
  -6   0 -21   -0.19    1.99
  -6   0 -22  274.75    8.65
  -6   0 -23    0.36    1.74
  -6   0 -24   14.25    1.65
  -6   0 -25    0.06    1.21
  -6   0 -26    2.03    0.93
  -6   0 -26    3.94    1.31
  -6   0 -27   -0.81    1.06
  -6   0 -27   -0.17    1.05
  -6   0 -28    8.71    0.78
   6   2 -31    6.61    0.88
   6   2 -30   14.43    1.40
   6   2 -29   17.98    1.78
  -6  -2  27   34.31    1.76
  -6   2  27   19.58    2.05
   6   2 -26  110.32    4.07
   6   2 -25    0.10    1.63
   6   2 -24    3.81    1.68
  -6   2  23   21.69    3.71
  -6  -2  23   27.51    4.14
   6   2 -23   20.17    3.33
   6  -2 -23   22.91    3.68
   6   2 -23   18.62    1.98
  -6  -2  22   22.31    3.96
  -6   2  22   13.12    3.51
   6  -2 -22   17.07    3.41
   6   2 -22   10.60    2.92
   6   2 -22   17.18    1.78
   6   2 -21   16.81    1.86
  -6  -2  21   25.96    4.15
  -6   2  21   22.83    3.56
   6   2 -21   16.40    1.85
   6  -2 -21   20.50    2.03
   6  -2 -21   14.79    3.45
   6   2 -21   13.43    3.16
   6   2 -20  209.61    6.62
   6   2 -20  190.77    6.47
   6  -2 -20  201.00    6.58
   6  -2 -20  196.86    8.56
   6   2 -20  191.33    8.24
  -6  -2  20  217.84    9.20
  -6   2  20  222.10    8.68
   6  -2 -19    3.18    1.76
   6   2 -19    5.53    1.64
   6  -2 -19    3.44    3.33
   6   2 -19    8.72    3.02
  -6  -2  19    2.85    3.76
  -6   2  19    6.69    3.53
   6   2 -19    6.25    1.76
   6   2 -18   17.00    1.72
   6  -2 -18   17.04    1.83
  -6  -2  18   23.04    4.16
  -6   2  18   15.02    3.61
   6   2 -18   17.14    1.87
   6  -2 -18   15.83    3.57
   6   2 -18   13.59    3.23
   6  -2 -17   17.25    1.76
   6   2 -17   15.35    1.63
   6  -2 -17   18.82    3.51
   6   2 -17   12.06    3.14
  -6   2  17   18.69    3.49
  -6  -2  17   18.68    3.63
   6   2 -17   14.54    1.85
   6   2 -16   12.23    1.65
   6   2 -16   11.29    2.99
   6  -2 -16   15.99    3.37
   6  -2 -16   12.54    1.59
   6   2 -16   12.79    1.49
   6   2 -16   12.57    1.74
  -6  -2  16   12.67    3.35
  -6   2  16   10.34    3.16
   6  -2 -15   21.58    1.76
   6   2 -15   21.14    1.60
   6   2 -15   20.52    1.80
  -6   2  15   23.88    3.28
  -6  -2  15   25.48    3.58
   6   2 -15   23.58    1.77
   6  -2 -15   18.70    3.41
   6   2 -15   22.41    3.02
   6   2 -14   37.06    2.00
  -6  -2  14   41.95    3.61
  -6   2  14   37.96    3.25
   6   2 -14   37.01    1.98
   6   2 -14   36.17    3.33
   6  -2 -14   39.85    3.64
   6   2 -13   19.37    1.57
   6   2 -13   23.13    1.44
   6   2 -13   18.54    2.81
   6  -2 -13   21.24    2.97
  -6  -2  13   23.51    2.92
  -6   2  13   23.20    2.78
   6   2 -13   18.43    1.51
   6  -2 -12  491.29   15.31
   6   2 -12  467.27   15.15
  -6  -2  12  515.65   15.23
  -6   2  12  506.83   15.11
   6   2 -12  467.63   14.02
   6   2 -11  131.74    5.32
   6  -2 -11  122.22    5.50
  -6  -2  11  140.08    5.43
  -6   2  11  135.02    5.22
  -6  -2  10   84.19    3.92
  -6   2  10   86.37    3.80
  -6  -2   9  108.63    4.37
  -6   2   9  102.83    4.19
  -6   2   8  101.61    4.11
  -6  -2   8  110.72    4.32
  -6  -2   7  117.12    4.37
  -6   2   7  111.27    4.21
  -6  -2   6    7.30    1.69
   6  -2  -6    8.07    1.65
   6   2  -6    9.12    1.61
   6  -2  -5   13.21    1.66
   6   2  -5    9.86    1.49
   6   2  -4  151.01    5.04
   6  -2  -4  149.75    5.07
   6   2  -3    5.76    1.33
   6  -2  -3    5.29    1.42
   6  -2  -2    2.29    1.28
   6   2  -2    2.31    1.26
   6   2  -1  503.32   14.81
   6  -2  -1  499.52   14.86
   6   2   0  123.62    5.14
  -6   2   0  133.59    4.79
   6   2   0  131.43    4.29
   6  -2   0  128.62    4.39
  -6   2  -1  189.17    5.56
   6   2   1  191.68    7.04
  -6  -2  -1  203.45    6.94
  -6   2  -1  193.47    6.51
   6   2   1  185.99    6.18
   6  -2   1  172.15    6.19
   6   2   2  630.05   19.53
  -6   2  -2  655.49   18.33
  -6  -2  -2  681.07   19.35
  -6   2  -2  607.28   18.96
   6   2   2  627.80   18.84
   6  -2   2  614.17   18.91
  -6   2  -3  543.53   15.26
   6   2   3  508.24   16.33
   6   2   3  511.70   16.04
  -6  -2  -3  564.00   16.16
  -6   2  -3  508.39   15.81
   6   2   3  514.37   15.69
   6  -2   3  505.89   15.78
  -6  -2  -4  107.96    4.55
   6   2   4   99.94    4.81
  -6   2  -4  106.16    3.64
   6   2   4  100.60    4.45
  -6   2  -5  359.71   10.66
   6   2   5  336.07   11.24
   6   2   6   15.26    2.38
  -6   2  -6   11.95    1.58
   6   2   7  378.68   12.21
  -6  -2  -8   61.10    4.51
   6   2   8   71.09    3.79
  -6   2  -8   66.80    2.76
   6   2   9  103.23    4.56
  -6  -2  -9  103.45    5.39
  -6   2  -9  102.88    3.86
  -6   2  -9   96.27    3.46
  -6  -2 -10 1402.26   38.87
   6   2  10 1335.96   39.71
  -6   2 -10 1303.25   38.89
   6   2  10 1372.08   38.57
  -6  -2 -10 1310.55   40.53
   6   2  11   11.76    2.77
  -6  -2 -11   15.28    3.55
  -6   2 -11   14.58    2.35
   6   2  11   14.70    1.60
   6   2  11   17.50    3.89
  -6  -2 -12    1.88    3.36
   6   2  12    1.59    2.63
   6   2  12    0.29    1.64
  -6   2 -12    3.40    2.38
   6   2  12   -1.31    3.61
   6   2  13  424.59   10.12
  -6  -2 -13  430.25   10.67
  -6  -2 -14   59.03    5.29
   6   2  14   59.35    5.14
  -6  -2 -15  135.04    6.53
   6   2  15  122.98    6.16
  -6  -2 -16  192.53    7.32
   6   2  16  210.30    6.92
   6   2  17    6.67    3.73
  -6  -2 -17   60.11    2.40
   6   2  18  354.46    8.92
   6   2  18  372.21    8.35
  -6   2 -19   25.29    2.91
   6   2  19   22.25    3.88
  -6  -2 -20   53.21    2.72
  -6   2 -20   67.12    3.31
  -6  -2 -21   27.61    2.39
  -6   2 -21   79.09    3.21
  -6   2 -22    9.06    1.99
  -6   2 -22    6.52    2.16
  -6   2 -22    8.19    1.92
  -6   2 -23    1.01    1.72
  -6   2 -23    2.79    1.64
  -6   2 -23    1.43    1.91
  -6   2 -24   59.64    2.69
  -6   2 -24   52.37    2.54
  -6   2 -24   54.44    2.40
  -6   2 -25    9.18    1.43
  -6   2 -25    9.12    1.40
  -6   2 -25    9.86    1.30
  -6   2 -26    2.33    1.01
  -6   2 -26    0.86    0.99
  -6   4  26    2.75    0.90
  -6   4  25    4.72    1.24
  -6   4  22   62.91    3.87
  -6   4  20    6.62    0.89
  -6   4  20   -1.73    3.11
   6  -4 -19   -2.28    1.51
   6   4 -19   -0.76    3.36
  -6   4  19    0.19    0.92
   6   4 -18   48.49    4.33
  -6   4  18   48.81    1.95
  -6   4  18   46.83    3.59
   6   4 -17   29.71    3.94
  -6   4  17   33.13    1.68
  -6   4  16   41.27    1.97
   6   4 -16   23.93    3.83
   6   4 -15   87.40    3.28
   6   4 -15   80.82    3.04
  -6   4  15   81.35    2.63
   6   4 -14   17.01    1.89
   6   4 -14   14.17    3.19
  -6   4  14   18.19    1.44
   6   4 -14   17.12    2.30
  -6   4  13  118.76    4.06
   6   4 -13  119.75    5.23
   6   4 -13  123.98    4.35
   6   4 -12   80.41    4.13
  -6   4  12   81.75    2.96
   6   4 -12   90.49    3.89
   6   4 -12   78.89    3.31
   6   4 -11   19.39    1.91
   6   4 -11   21.89    2.69
   6   4 -11   17.38    2.82
  -6   4  11   18.81    1.48
  -6   4  10   28.22    2.73
   6   4 -10   27.48    4.06
   6   4 -10   25.37    2.65
   6   4 -10   24.66    2.11
   6   4 -10   24.69    2.85
  -6   4  10   25.97    1.63
   6   4  -9   18.39    2.57
   6   4  -9   24.04    2.10
  -6   4   9   23.87    1.61
   6   4  -9   19.86    2.65
   6   4  -9   22.16    3.35
   6   4  -8   34.55    2.90
   6   4  -8   42.53    2.66
   6   4  -8   40.97    3.06
  -6   4   8   39.33    2.10
   6   4  -8   41.45    3.30
   6   4  -7  174.83    5.06
   6   4  -7  170.42    5.24
  -6   4   7  182.42    4.45
   6   4  -7  189.86    5.04
   6   4  -6   11.92    2.08
   6   4  -6   10.22    2.15
   6   4  -6   13.10    2.28
   6   4  -6    9.70    2.25
   6   4  -6    8.77    2.01
   6   4  -6   11.81    2.57
   6   4  -5  217.20    6.96
   6   4  -5  222.65    5.69
   6   4  -5  232.13    6.51
   6   4  -5  220.55    6.42
   6   4  -5  233.23    6.26
   6   4  -4   14.66    2.64
   6   4  -4   13.06    2.00
  -6   4   4   14.94    1.28
   6   4  -4   20.73    2.57
   6   4  -4   16.06    2.53
   6   4  -3    0.34    2.33
   6   4  -3   -0.71    1.73
  -6   4   3   -0.19    1.14
   6   4  -3    1.35    2.39
   6   4  -3    1.70    2.37
   6   4  -2   56.89    3.60
   6   4  -2   54.04    2.96
  -6   4   2   58.35    2.41
   6   4  -2   59.03    3.83
   6   4  -2   55.90    3.28
   6   4  -1  250.76    8.58
   6   4  -1  260.58    8.14
  -6   4   1  265.00    7.74
   6   4  -1  256.07    8.12
   6   4  -1  256.62    9.36
   6   4   0  201.93    7.15
   6   4   0  212.56    6.71
  -6   4   0  214.25    6.27
   6   4   0  216.00    8.00
   6   4   0  202.64    6.70
  -6   4  -1  177.84    5.27
   6   4   1  171.33    7.09
   6   4   1  169.38    5.77
  -6   4  -2   49.35    1.86
   6   4   2   45.83    2.77
   6   4   2   48.73    3.86
  -6   4  -3    1.24    3.05
   6   4   3    0.15    2.28
   6   4   3    2.01    1.70
  -6   4  -3    0.21    0.91
   6   4   3    2.09    1.50
   6   4   3   -0.78    2.89
   6   4   4   93.93    3.82
  -6   4  -4  105.97    3.17
   6   4   4   91.81    5.24
  -6   4  -4   96.35    4.31
   6   4   4   93.84    3.84
   6   4   5   27.05    2.29
   6   4   5   25.84    2.40
  -6   4  -5   29.15    2.87
  -6   4  -5   29.48    1.32
   6   4   5   29.91    3.50
   6   4   6   38.98    3.91
   6   4   6   45.53    2.52
  -6   4  -6   47.51    2.92
  -6   4  -6   44.98    1.72
   6   4   6   45.40    4.44
  -6   4  -7  138.99    4.92
   6   4   7  144.02    6.64
   6   4   7  149.05    5.00
   6   4   7  140.43    7.28
  -6   4  -8  114.88    4.34
   6   4   8  124.76    6.60
   6   4   8  118.84    4.33
   6   4   8  119.65    6.00
  -6   4  -9  119.49    4.77
   6   4   9  134.32    6.84
  -6   4  -9  117.71    4.14
   6   4   9  137.09    4.49
   6   4  10  238.53    8.96
   6   4  10  219.99    6.23
  -6   4 -11   95.67    3.50
   6   4  11   91.77    3.17
   6   4  11   98.44    5.68
  -6   4 -12   40.04    2.49
   6   4  12   38.54    4.14
   6   4  12   36.79    2.15
   6   4  13   15.27    3.72
  -6   4 -13   15.37    2.28
   6   4  13   14.09    1.88
  -6  -4 -14    2.21    1.31
  -6   4 -14   -1.24    1.91
   6   4  14   -0.34    1.46
   6   4  15   71.63    2.36
  -6   4 -15   87.78    2.92
   6   4  16   -0.85    1.25
   6   4  16    0.67    1.04
  -6   4 -16    1.46    1.75
   6   4  17    1.52    1.09
  -6  -4 -17    0.74    1.18
   6   4  17    1.57    0.88
  -6  -4 -18    0.23    1.56
   6   4  18   82.18    1.68
  -6  -4 -19    5.42    1.53
   6   4  19   47.02    1.30
  -6  -4 -20   15.93    1.45
   6   4  20   16.91    0.73
  -6   6  17    0.32    1.04
  -6   6  17    0.35    0.69
  -6   6  16   10.24    1.42
  -6   6  16    8.31    1.02
  -6   6  16    7.46    0.60
  -6   6  15   27.46    1.91
  -6   6  15   21.03    0.98
  -6   6  14    0.63    1.97
  -6   6  14    0.73    0.69
  -6   6  13    4.94    0.81
  -6   6  12    5.08    0.86
  -6   6  11    0.63    0.85
   6   6 -10   31.09    1.67
  -6   6  10   23.40    3.55
  -6   6   9   42.13    4.02
   6   6  -9   55.58    2.28
   6   6  -8    0.95    1.41
  -6   6   7   22.03    1.21
   6   6  -7   21.31    1.83
  -6   6   6    6.34    0.92
   6   6  -6    8.25    1.70
  -6   6   5    0.83    0.80
   6   6  -5    3.36    1.76
  -6   6   4    2.74    0.85
   6   6  -4    3.21    1.87
  -6   6   4    1.76    3.66
   6   6  -4   -1.41    3.49
  -6   6   3    2.12    0.80
   6   6  -3    0.62    1.91
   6   6  -3    2.96    2.97
  -6   6   2   86.49    2.80
   6   6  -2   81.35    3.65
   6   6  -2   91.24    3.92
   6   6  -1  110.06    3.95
  -6   6   1   99.73    4.61
   6   6   0    7.40    2.32
   6   6   0    2.27    2.02
  -6   6   0   -0.60    3.11
   6   6   1    0.08    2.05
   6   6   1    0.30    1.93
  -6   6  -1   -0.70    2.80
   6   6   2    3.90    1.88
  -6   6  -2    3.00    2.66
   6   6   2    2.85    1.96
  -6   6  -3   -0.93    2.63
   6   6   3    0.14    1.77
   6   6   3   -0.45    1.89
   6   6   4   25.52    1.81
   6   6   4   21.46    2.15
   6   6   4   25.66    1.49
   6   6   5    7.80    1.82
   6   6   5    6.78    1.48
   6   6   5    8.04    1.17
   6   6   6    3.16    1.10
   6   6   7   16.94    1.27
   6   6   8   41.50    1.71
   6   6   9    0.64    0.83
   6   6  12   40.36    1.35
   6   6  13    7.60    0.48
   7   1 -32    9.70    1.01
  -7   1  32    0.23    1.14
   7   1 -31    3.29    1.32
  -7   1  31    0.22    1.39
  -7   1  30   -1.10    1.59
  -7  -1  30   -1.08    1.24
  -7  -1  29   -0.19    1.35
   7   1 -28   -2.05    2.46
   7   1 -27   28.23    1.89
   7   1 -26   25.86    1.85
   7   1 -25   62.42    2.72
   7  -1 -25   54.68    4.48
   7   1 -25   56.73    4.55
   7  -1 -24   66.01    4.66
   7   1 -24   57.99    4.72
   7   1 -24   62.02    3.08
   7  -1 -24   65.83    3.04
   7   1 -24   71.98    2.87
  -7  -1  24   65.47    5.20
  -7   1  24   70.49    5.27
   7  -1 -23   91.94    3.75
   7   1 -23   95.91    3.76
  -7  -1  23  107.39    6.21
  -7   1  23  107.08    6.11
   7   1 -23  103.62    3.69
   7  -1 -23   84.79    5.56
   7   1 -23   93.89    5.68
   7   1 -22    2.51    1.77
   7  -1 -22    2.55    1.73
   7  -1 -22    3.27    3.00
   7   1 -22    1.52    3.10
  -7  -1  22    1.37    3.53
  -7   1  22    4.35    3.46
   7   1 -22    3.32    1.46
   7   1 -21  210.23    6.60
  -7  -1  21  221.48    9.17
  -7   1  21  210.79    8.93
   7   1 -21  201.45    8.72
   7  -1 -21  190.22    8.58
   7  -1 -21  203.92    6.57
   7   1 -21  202.51    6.57
   7   1 -20  325.63    9.83
  -7  -1  20  342.82   12.32
  -7   1  20  352.42   12.15
   7  -1 -20  318.02   11.83
   7   1 -20  329.66   11.93
   7  -1 -20  312.75    9.81
   7   1 -20  320.86    9.84
   7  -1 -19  362.22   13.28
   7   1 -19  376.41   13.46
   7   1 -19  370.96   11.29
   7   1 -19  386.09   11.29
   7  -1 -19  369.40   11.26
  -7   1  19  386.26   13.36
  -7  -1  19  407.95   13.65
   7   1 -18  172.34    7.31
   7  -1 -18  166.72    7.33
  -7  -1  18  176.34    7.62
  -7   1  18  163.44    7.27
   7   1 -18  160.50    5.46
   7  -1 -18  166.24    5.47
   7   1 -18  166.22    5.42
   7   1 -17   10.08    1.44
   7  -1 -17    6.67    3.16
   7   1 -17   10.27    3.16
  -7  -1  17   13.48    3.36
  -7   1  17    9.68    3.22
   7  -1 -17   -0.03    1.75
   7  -1 -17    8.40    1.64
   7   1 -17    7.57    1.61
   7   1 -16   50.24    2.24
   7  -1 -16   50.36    2.41
   7   1 -16   49.63    2.38
  -7  -1  16   53.77    4.08
  -7   1  16   55.11    3.98
   7  -1 -16   46.57    4.07
   7   1 -16   53.86    4.13
   7   1 -16   55.50    2.31
  -7   1  15  624.02   18.84
  -7  -1  15  628.68   18.99
   7   1 -15  594.31   17.37
   7  -1 -15  570.45   18.87
   7   1 -15  609.56   18.94
  -7  -1  14  130.20    5.66
  -7   1  14  131.67    5.63
  -7  -1  13   22.92    2.75
  -7   1  13   23.75    2.68
  -7  -1  12  763.83   22.95
  -7   1  12  758.92   22.89
  -7  -1  11  559.21   16.86
  -7   1  11  541.54   16.74
   7   1 -10   96.66    4.12
   7  -1 -10   88.17    4.08
  -7  -1  10   89.74    4.04
  -7   1  10   98.06    4.04
   7   1  -9  305.63    9.80
   7  -1  -9  292.04    9.74
  -7  -1   9  313.72    9.77
  -7   1   9  306.94    9.67
   7   1  -8   76.68    3.50
   7  -1  -8   76.17    3.42
  -7  -1   8   80.13    3.49
  -7   1   8   74.14    3.42
   7   1  -7  182.70    6.24
   7  -1  -7  181.86    6.23
  -7  -1   7  185.61    6.28
  -7   1   7  189.98    6.27
   7   1  -6  641.34   18.75
   7  -1  -6  605.62   18.74
  -7   1   6  652.82   18.74
  -7  -1   6  637.18   18.71
  -7  -1   5  771.77   22.30
  -7   1   5  791.23   22.34
   7   1  -5  754.02   22.31
   7  -1  -5  736.82   22.38
   7  -1  -4  436.35   13.32
   7   1  -4  441.86   13.24
   7   1  -3   11.80    1.68
   7  -1  -3   11.12    1.77
   7  -1  -2  172.99    5.87
   7   1  -2  172.71    5.80
   7   1  -1    0.90    2.11
   7  -1  -1   -0.12    1.61
   7   1  -1    0.43    1.66
   7   1   0  139.92    5.29
   7  -1   0  127.96    4.90
   7   1   0  134.08    4.85
   7   1   1   18.15    2.31
   7  -1   1   13.38    1.98
   7   1   1   15.45    1.90
   7   1   2  438.73   13.62
   7  -1   3  471.18   13.72
   7   1   3  452.20   14.27
  -7   1  -3  453.03   14.55
  -7  -1  -3  451.58   14.67
   7   1   4    8.95    2.20
   7  -1   4   11.66    1.56
  -7  -1  -4   10.86    2.87
  -7   1  -4    9.81    2.71
   7  -1   5  142.70    4.88
   7   1   5  140.45    5.55
  -7  -1  -5  141.30    6.04
  -7   1  -5  136.97    5.92
   7   1   6  395.92   11.85
   7  -1   6  392.96   11.12
   7  -1   6  365.18   11.60
   7   1   6  381.31   12.30
  -7   1  -6  369.36   12.20
  -7  -1  -6  357.91   12.58
  -7   1  -6  378.43   12.59
   7   1   7  177.14    5.93
  -7   1  -7  154.02    6.39
   7  -1   7  151.02    5.58
   7   1   7  176.57    6.59
  -7  -1  -7  168.39    6.82
  -7   1  -7  162.53    6.66
   7  -1   8  116.27    4.71
  -7   1  -8  125.20    5.54
   7   1   8  125.42    5.75
   7   1   9   78.07    3.20
   7  -1   9   75.81    3.20
   7   1   9   73.96    4.20
  -7  -1  -9   76.39    4.68
  -7   1  -9   72.48    3.94
  -7   1  -9   68.02    2.37
  -7   1 -10   -0.32    1.67
  -7   1 -10    0.68    1.80
  -7  -1 -10    1.04    1.34
   7  -1  10   -0.19    2.11
   7   1  10    2.37    3.25
  -7   1 -10   -0.73    1.62
  -7  -1 -10    0.70    3.45
  -7   1 -10    2.67    2.70
   7   1  10    1.27    1.94
  -7   1 -11   43.69    2.43
  -7  -1 -11   -0.19    1.40
  -7   1 -11   50.22    3.89
   7  -1  11   49.51    3.16
   7   1  11   45.59    4.20
  -7  -1 -11   46.66    4.34
  -7   1 -11    1.17    1.92
   7   1  11   44.05    2.76
  -7   1 -12    7.94    2.20
  -7  -1 -12    0.63    1.35
   7  -1  12    9.71    2.76
   7   1  12    9.20    3.64
  -7   1 -12    0.42    2.08
  -7   1 -12    8.28    3.17
  -7  -1 -12    4.65    3.70
   7   1  12    7.35    2.13
  -7   1 -13   58.18    2.82
  -7  -1 -13    0.36    1.59
  -7  -1 -13   51.07    4.86
   7  -1  13   63.14    3.80
   7   1  13   61.52    4.76
  -7   1 -13   -1.17    2.44
  -7   1 -13   60.60    4.48
  -7  -1 -14    5.32    2.03
  -7   1 -14    5.66    2.40
  -7  -1 -14    1.37    1.48
   7   1  14    7.73    3.76
  -7   1 -14    1.06    2.41
  -7  -1 -14    5.64    3.75
   7   1  15  275.98    7.89
  -7  -1 -15  268.93    8.08
  -7   1 -15  282.09    4.67
  -7  -1 -15  286.09    4.29
  -7   1 -15   -0.46    3.03
  -7  -1 -16   18.73    2.21
  -7   1 -16   21.18    2.46
   7   1  16   24.92    4.29
  -7  -1 -16   16.56    4.10
   7   1  17   13.54    3.74
  -7  -1 -17    8.31    2.05
  -7   1 -17   12.04    2.44
  -7   1 -18   32.66    2.52
   7   1  18   35.88    4.09
  -7  -1 -18   35.28    2.22
   7   1  19    3.19    3.33
  -7  -1 -19   -0.75    1.70
  -7  -1 -19    1.94    1.78
  -7   1 -19    5.25    2.25
  -7  -1 -20    0.42    1.81
  -7   1 -20    0.04    2.22
  -7  -1 -21   -0.20    1.78
  -7   1 -21    8.25    2.15
  -7  -1 -22   -1.00    1.73
  -7   1 -22    3.43    1.97
  -7   1 -23   40.55    2.41
  -7   1 -24   27.88    1.93
  -7   1 -25   32.83    1.87
  -7   1 -25   35.20    1.80
  -7  -1 -26   19.66    1.22
  -7   1 -26   21.43    1.24
  -7  -1 -26   19.86    1.18
  -7   1 -27   12.34    0.90
  -7   3  28    8.73    1.00
   7   3 -25   58.25    3.06
  -7   3  24    1.38    2.29
  -7   3  23    1.89    2.30
  -7   3  22    0.34    2.27
  -7   3  21    0.09    2.37
  -7   3  20   -0.36    2.21
   7  -3 -20    1.37    1.70
  -7   3  19    2.10    2.28
  -7   3  18    1.08    0.93
  -7   3  17  394.57   11.46
  -7   3  16   51.34    2.02
  -7   3  15   34.75    1.69
   7   3 -15   36.99    2.13
   7   3 -14    2.65    1.53
  -7   3  14    2.31    1.12
  -7   3  13  100.09    3.30
   7   3 -13  102.20    3.67
  -7   3  12   57.94    2.21
   7   3 -12   59.76    2.70
   7   3 -12   62.02    2.68
  -7   3  11   71.12    2.51
   7   3 -11   72.17    2.92
   7   3 -11   68.15    3.07
   7   3 -10  147.44    5.20
  -7   3  10  130.88    4.25
   7   3 -10  143.73    4.69
   7   3 -10  136.92    4.74
   7   3  -9 1257.07   33.95
  -7   3   9 1143.77   33.73
   7   3  -9 1198.91   34.08
   7   3  -9 1197.71   34.00
  -7   3   8    2.64    1.00
   7   3  -8    3.05    1.76
   7   3  -8    2.17    2.01
   7   3  -8    1.25    2.12
  -7   3   7    8.30    0.99
   7   3  -7    9.04    1.96
   7   3  -7   10.48    2.09
   7   3  -7    7.66    1.75
   7   3  -6    6.94    1.98
   7   3  -6    7.13    1.77
  -7   3   6    6.63    0.97
   7   3  -6    7.90    1.83
   7   3  -5   64.38    2.86
  -7   3   5   63.21    2.20
   7   3  -4  125.09    4.42
   7   3  -3  300.13    9.47
  -7   3   3  315.57    9.02
  -7   3   2   48.34    1.75
   7   3  -2   42.99    3.28
   7   3  -1  353.93   10.43
   7   3  -1  352.01   10.35
   7   3  -1  348.45   10.49
  -7   3   1  355.81   10.10
   7   3   0    7.16    1.43
   7   3   0    8.33    2.46
  -7   3   0    7.09    0.87
   7   3   0    4.99    1.35
   7   3   1   62.15    2.54
   7   3   1   61.03    2.53
   7   3   1   55.53    3.75
  -7   3  -1   63.77    2.09
   7   3   2  205.71    6.28
   7   3   2  212.82    6.34
   7   3   2  201.24    8.26
   7   3   2  183.38    7.48
  -7   3  -2  201.77    5.96
   7   3   3   22.05    1.61
   7   3   3   21.56    1.73
   7   3   3   18.87    3.02
  -7   3  -3   22.79    1.08
  -7   3  -3   22.39    1.91
   7   3   4  238.91    9.24
   7   3   4  230.82    7.18
   7   3   4  243.37    7.30
  -7   3  -4  244.08    7.23
  -7   3  -4  228.82    7.12
  -7   3  -4  222.18    7.43
  -7   3  -4  244.22    6.90
  -7   3  -4  234.81    7.39
   7   3   5  454.62   15.39
  -7   3  -5  469.51   13.04
  -7   3  -5  434.05   13.37
  -7   3  -5  426.88   13.60
   7   3   5  460.41   13.39
  -7   3  -5  449.23   13.46
  -7   3  -5  459.55   13.25
   7   3   5  460.55   13.27
   7   3   6    6.70    3.41
   7   3   6    6.05    1.68
  -7   3  -6    6.81    2.17
  -7   3  -6    6.92    1.31
  -7   3  -6    6.25    1.60
  -7  -3  -6    3.99    3.37
   7   3   6    8.46    2.91
  -7   3  -6    7.28    1.55
   7   3   7    4.88    3.47
   7   3   7    1.54    1.63
  -7   3  -7    1.04    2.17
  -7   3  -7    2.48    1.24
  -7   3  -7    2.10    1.65
  -7  -3  -7    3.06    3.24
   7   3   7    2.36    2.80
  -7   3  -7    1.18    1.65
   7   3   8    2.47    1.78
   7   3   8    3.48    3.52
  -7   3  -8    1.01    1.87
  -7   3  -8    1.80    1.49
   7   3   8    1.20    2.77
  -7  -3  -8    3.43    3.38
  -7   3  -8    2.22    2.24
   7   3   9   22.17    2.03
   7   3   9   20.86    3.23
  -7  -3  -9   23.99    4.16
  -7   3  -9   20.87    2.25
  -7   3  -9   23.31    2.65
   7   3   9   22.29    4.01
  -7   3  -9   21.16    1.90
   7   3  10   24.67    1.93
  -7  -3 -10   25.10    4.06
   7   3  10   24.17    3.24
   7   3  10   29.51    4.31
  -7   3 -10   20.33    2.05
  -7   3 -10   23.90    2.45
  -7   3 -10   29.47    2.79
   7   3  11    4.05    1.59
  -7  -3 -11   -0.15    2.52
  -7   3 -11    5.05    2.49
   7   3  11    5.30    3.71
  -7   3 -11    6.04    2.33
  -7  -3 -11    3.23    3.62
   7   3  11    5.17    2.85
  -7   3 -11    4.14    1.80
  -7   3 -12   38.87    2.82
  -7  -3 -12   35.80    4.23
  -7   3 -12   41.97    2.95
  -7   3 -12   33.14    2.32
   7   3  12   37.78    2.07
   7   3  12   42.07    4.56
   7   3  13  158.56    6.61
  -7   3 -13  155.51    3.92
  -7  -3 -13  155.52    6.82
  -7   3 -13  170.30    4.45
   7   3  13  158.15    3.50
   7   3  14   15.94    1.58
   7   3  14   16.44    3.74
  -7   3 -14   15.24    2.06
  -7   3 -14   18.90    1.96
  -7   3 -14   16.45    2.60
  -7  -3 -14   19.27    3.64
  -7   3 -14   18.87    2.40
  -7   3 -15   22.26    2.29
   7   3  15   27.60    1.61
  -7   3 -15   26.58    2.68
   7   3  15   27.73    3.86
  -7   3 -15   28.79    2.43
  -7   3 -16    8.10    2.01
  -7   3 -16    8.23    2.08
  -7   3 -16    8.04    2.36
   7   3  16    8.30    1.28
   7   3  16    5.90    3.31
  -7   3 -17   82.58    2.86
  -7   3 -17   74.65    3.10
  -7   3 -17   77.58    3.03
  -7   3 -18   46.96    2.57
  -7   3 -18   46.48    2.32
  -7   3 -18   45.48    2.60
  -7   3 -19   66.61    2.73
  -7   3 -19   64.78    2.68
  -7   3 -19   66.25    2.42
  -7  -3 -20    0.02    1.42
  -7   3 -20    2.35    1.82
  -7  -3 -21   -0.60    1.46
  -7   3 -21    9.04    1.65
  -7  -3 -22    0.28    1.35
  -7   3 -22    3.71    1.36
  -7  -3 -24   -0.64    1.37
  -7   5  23   21.95    1.10
  -7   5  22    7.44    1.10
  -7   5  21   46.95    2.05
  -7   5  20    5.79    0.61
  -7   5  19    6.04    0.71
  -7   5  18   46.79    2.50
  -7   5  18   42.77    1.65
  -7   5  17    1.07    0.90
  -7   5  17    4.07    1.97
  -7   5  16   21.90    2.32
  -7   5  16   18.40    1.19
  -7   5  15  107.19    4.48
  -7   5  15  111.10    3.58
  -7   5  14   -0.61    2.97
  -7   5  14   50.66    1.84
  -7   5  13   -2.17    2.85
  -7   5  13   22.90    1.39
  -7   5  12    4.21    1.13
  -7   5  12   -1.52    2.67
   7   5 -12    5.42    1.55
  -7   5  12    2.08    2.87
  -7   5  11   31.68    1.65
   7   5 -11   35.24    2.01
   7   5 -10    2.14    1.55
  -7   5  10    1.32    1.15
   7   5 -10    1.50    1.79
  -7   5  10    0.72    2.79
  -7   5  10    3.05    2.90
   7   5  -9   26.92    1.92
  -7   5   9   22.23    1.39
   7   5  -9   21.86    2.15
  -7   5   9   19.31    3.00
   7   5  -8   72.84    4.37
   7   5  -8   62.51    2.89
   7   5  -8   67.77    2.69
  -7   5   8   66.83    3.66
   7   5  -7  120.46    4.22
   7   5  -7  112.78    4.29
  -7   5   7  114.66    4.86
   7   5  -6   13.91    1.74
   7   5  -6   12.77    1.85
  -7   5   6   10.37    2.47
   7   5  -5  153.33    5.06
  -7   5   5  152.92    4.67
   7   5  -5  151.75    5.18
  -7   5   5  154.31    5.36
  -7   5   4    0.90    1.00
   7   5  -4    2.64    1.68
   7   5  -4    2.63    1.57
   7   5  -3   23.80    1.90
   7   5  -3   29.26    2.12
  -7   5   3   26.87    1.42
   7   5  -3   26.52    1.46
   7   5  -3   25.19    2.35
   7   5  -2    9.48    2.64
   7   5  -2   10.95    1.84
   7   5  -2    9.25    1.59
   7   5  -2   10.94    1.18
  -7   5   2   11.30    1.06
   7   5  -2   13.23    2.18
  -7   5   1   14.91    4.04
   7   5  -1   10.95    2.08
   7   5  -1   11.17    1.87
   7   5  -1   10.20    2.72
  -7   5   1    9.92    1.04
   7   5  -1    9.93    1.28
   7   5   0   28.35    1.68
   7   5   0   27.91    2.97
  -7   5   0   27.45    1.34
  -7   5   0   33.68    3.83
   7   5   0   24.54    2.24
   7   5   1   54.42    2.38
   7   5   1   52.24    3.52
  -7   5  -1   56.56    2.04
   7   5   1   50.95    2.76
   7   5   2    0.09    2.54
   7   5   2   -1.48    2.00
  -7   5  -2    2.14    3.12
   7   5   2    0.76    1.40
  -7   5  -2   -0.29    0.89
   7   5   3   96.53    3.56
  -7   5  -3  102.99    3.16
   7   5   3   91.54    3.63
  -7   5  -3  102.05    4.30
   7   5   3   91.15    4.37
  -7   5  -4   13.73    2.51
   7   5   4   13.23    1.96
   7   5   4   13.37    1.66
   7   5   4   11.23    2.63
   7   5   5    1.28    1.72
   7   5   5   -1.75    1.63
  -7   5  -5    1.76    2.25
   7   5   5    0.13    2.48
   7   5   6    1.58    1.55
   7   5   6    2.03    1.57
  -7   5  -6    2.16    2.31
   7   5   6    0.56    2.53
   7   5   7   53.01    3.08
   7   5   7   42.13    2.20
   7   5   8    3.41    2.37
  -7  -5  -9   -3.21    1.89
   7   5  10    4.93    1.29
  -7  -5 -10   -1.54    1.35
   7   5  11   42.83    1.53
  -7  -5 -11   -0.12    1.26
   7   5  12    2.64    1.00
  -7  -5 -12   -0.58    1.08
   7   5  13    9.21    0.98
  -7  -5 -13    0.71    1.01
  -7  -5 -14   -0.56    0.91
   7   5  14    2.85    0.80
   7   5  15   29.72    1.81
   7   5  15   33.12    1.30
   7   5  16    9.56    1.28
   7   5  16    9.43    0.68
   7   5  17   14.08    1.15
   7   5  17   13.95    0.66
   7   5  18    4.48    0.84
  -8   0  32    5.56    1.11
   8   0 -32    5.05    1.05
  -8   0  31    0.72    1.33
  -8   0  30    6.57    1.57
   8   0 -26  131.41    4.74
   8   0 -26  133.60    4.42
   8   0 -25   -0.10    1.72
   8   0 -25    1.31    3.08
   8   0 -25   -0.41    1.25
  -8   0  25   -0.79    3.42
   8   0 -24    2.48    3.08
   8   0 -24    1.21    1.23
  -8   0  24    2.05    3.46
   8   0 -24   -0.27    1.76
   8   0 -23   -1.29    3.21
   8   0 -23   -0.50    1.69
   8   0 -23   -0.91    1.32
  -8   0  23   -3.39    3.42
   8   0 -22   68.02    3.06
   8   0 -22   72.03    2.86
   8   0 -22   64.88    5.08
  -8   0  22   77.53    5.57
  -8   0  21   -1.69    3.67
   8   0 -21   -1.74    1.79
   8   0 -21    0.52    1.32
   8   0 -21   -2.35    3.46
   8   0 -20  391.05   12.07
   8   0 -20  373.74   14.10
  -8   0  20  392.07   14.29
   8   0 -20  422.83   11.98
   8   0 -19   -1.25    3.39
   8   0 -19    0.41    1.73
  -8   0  19   -0.49    3.40
   8   0 -19    0.13    1.38
   8   0 -18   -0.59    3.41
   8   0 -18    2.41    1.73
  -8   0  18   -0.90    3.23
   8   0 -18    1.01    1.33
   8   0 -17    0.11    3.16
   8   0 -17    1.16    1.24
   8   0 -17   -0.42    1.61
  -8   0  17    1.86    2.96
   8   0 -16   46.54    2.33
  -8   0  16   43.90    3.81
  -8   0  15    0.79    2.71
  -8   0  14  127.36    5.57
  -8   0  13   -0.52    2.33
  -8   0  12 1207.20   35.38
   8   0 -11   -0.53    2.09
  -8   0  11   -0.74    2.15
   8   0 -10    2.90    2.07
  -8   0  10    1.64    2.00
   8   0  -9   -1.01    2.01
  -8   0   9    0.95    1.84
  -8   0   8   98.65    4.20
   8   0  -8  108.90    4.32
  -8   0   7   -0.32    1.90
   8   0  -7    0.05    1.82
   8   0  -6  995.03   29.55
  -8   0   6 1032.16   29.44
  -8   0   5    0.04    1.75
   8   0  -5   -0.09    1.76
   8   0  -4 1371.56   39.50
   8   0  -3   -0.18    1.85
   8   0  -2  887.38   25.91
   8   0  -1    0.27    1.80
   8   0   0   75.28    3.51
   8   0   1   -1.02    1.84
   8   0   1    0.58    1.79
   8   0   2 4641.86  131.46
   8   0   3   -0.56    1.88
  -8   0  -3    0.16    2.90
   8   0   4  651.70   19.18
  -8   0  -4  623.88   19.93
   8   0   5   -1.27    1.92
  -8   0  -5   -0.09    2.92
   8   0   6  303.23   10.12
  -8   0  -6  315.19   10.87
  -8   0  -7   -2.32    3.03
   8   0   7    0.37    1.41
   8   0   7    0.20    2.13
   8   0   8  153.70    5.32
   8   0   8  167.68    6.25
   8   0   9   -0.35    1.35
  -8   0  -9   -1.97    3.25
   8   0   9    0.24    2.57
  -8   0  -9    0.60    1.21
   8   0  10  908.39   25.38
  -8   0 -10  909.03   27.16
  -8   0 -10  886.90   25.23
  -8   0 -11   -1.36    3.52
   8   0  11   -1.57    3.16
  -8   0 -11    1.11    1.92
  -8   0 -11    0.48    1.56
  -8   0 -12  338.78   12.62
  -8   0 -12  334.17   10.39
  -8   0 -12  324.05   10.13
  -8   0 -13   -1.83    3.88
  -8   0 -13    2.02    2.16
   8   0  13    0.91    3.56
  -8   0 -14  225.52    7.69
  -8   0 -14  234.25    9.89
  -8   0 -15   -3.64    3.75
  -8   0 -15    0.04    2.20
   8   0  15   -0.13    3.52
  -8   0 -16    0.16    3.64
  -8   0 -16    3.96    2.20
   8   0  16    6.50    3.63
  -8   0 -17    0.56    1.95
   8   0  17   -1.44    3.34
  -8   0 -18  227.77    7.46
   8   0  18  231.15    9.34
  -8   0 -19    0.41    2.00
  -8   0 -20  147.29    5.20
  -8   0 -21    0.12    1.80
  -8   0 -22    3.39    1.61
  -8   0 -23    0.13    1.38
  -8   0 -24    1.91    1.09
  -8   0 -25   -0.21    1.18
  -8   0 -26    0.05    0.89
  -8   0 -26    1.33    0.97
   8   2 -31    1.71    0.91
   8   2 -30    7.37    1.34
  -8  -2  28   18.22    1.39
  -8  -2  27   23.42    1.81
  -8   2  27   62.87    2.67
  -8  -2  26   14.46    1.69
  -8   2  26   37.83    2.43
  -8   2  25  118.47    4.43
  -8   2  24   40.65    2.61
   8  -2 -23    5.35    1.77
   8   2 -23    4.29    1.65
  -8   2  23    5.87    3.28
  -8  -2  23    5.60    3.42
  -8   2  23   12.93    1.98
  -8   2  23   -0.32    1.85
   8  -2 -23    1.91    2.83
   8   2 -23    8.07    2.98
   8   2 -23    4.03    1.63
   8   2 -22    3.88    1.74
  -8  -2  22    2.68    3.66
  -8   2  22    2.54    3.27
   8   2 -22    5.51    1.71
   8  -2 -22    3.81    1.81
   8  -2 -22    2.07    3.02
   8   2 -22    2.61    2.94
   8   2 -21   55.04    2.67
   8  -2 -21   59.44    2.77
  -8  -2  21   62.12    5.12
  -8   2  21   54.48    4.67
   8   2 -21   53.88    2.78
   8  -2 -21   48.87    4.31
   8   2 -21   56.16    4.45
   8  -2 -20   16.12    3.50
   8   2 -20   12.92    3.03
   8   2 -20   14.55    1.88
  -8   2  20   16.70    3.58
  -8  -2  20   15.13    3.97
   8  -2 -20   14.63    1.87
   8   2 -20   16.09    1.78
   8   2 -19   -0.73    1.70
   8  -2 -19    0.64    3.10
   8   2 -19   -1.09    3.29
  -8   2  19    1.81    3.35
  -8  -2  19    1.97    3.77
   8   2 -19    0.52    1.62
   8  -2 -19    1.67    1.74
  -8  -2  18  298.17   10.23
  -8   2  18  287.97    9.63
   8   2 -18  264.37    7.46
   8  -2 -18  260.39    7.33
   8   2 -18  259.18    7.25
   8   2 -18  287.15    7.42
   8   2 -18  269.50    9.47
   8  -2 -18  255.36    9.59
   8   2 -17   32.40    2.32
   8   2 -17   32.43    2.29
   8  -2 -17   34.99    2.40
   8  -2 -17   31.73    3.99
   8   2 -17   34.81    3.99
   8   2 -17   37.04    2.34
  -8   2  17   30.47    3.91
  -8   2  16   57.79    4.31
   8   2 -16   60.11    2.48
   8   2 -16   56.98    2.44
   8  -2 -16   64.38    2.60
   8  -2 -16   59.69    4.47
   8   2 -16   63.10    4.18
   8   2 -16   63.87    2.62
   8   2 -15  171.26    6.80
   8  -2 -15  167.66    7.05
   8   2 -15  178.43    5.09
   8  -2 -15  180.43    5.12
   8   2 -15  170.30    5.00
  -8  -2  15  180.24    7.11
  -8   2  15  193.72    6.88
   8   2 -15  160.10    5.05
  -8   2  14  222.75    7.46
   8  -2 -14  210.12    9.27
   8   2 -14  227.96    9.18
   8   2 -14  234.80    7.81
   8  -2 -14  236.43    7.83
   8   2 -14  219.84    7.74
   8   2 -14  250.53    7.69
   8   2 -14  220.39    7.77
  -8  -2  14  249.82    9.41
  -8   2  14  232.41    9.15
   8   2 -13   35.56    1.98
   8   2 -13   41.65    1.87
  -8   2  13   36.18    1.52
   8   2 -13   38.76    2.13
  -8  -2  13   37.57    3.44
  -8   2  13   36.46    3.14
  -8  -2  12   39.39    3.17
  -8   2  12   37.31    3.00
   8   2 -12   34.76    2.16
   8   2 -12   38.50    1.86
  -8  -2  11    5.92    2.30
  -8   2  11    6.13    2.24
  -8  -2  10  839.93   24.52
  -8   2  10  801.15   24.31
  -8  -2   9  849.73   24.93
  -8   2   9  828.61   24.74
   8   2  -8  326.89   10.47
   8  -2  -8  329.87   10.58
  -8  -2   8  323.96   10.56
   8   2  -7  707.22   21.10
   8  -2  -7  715.84   21.21
   8   2  -6   84.32    3.64
   8  -2  -6   80.77    3.68
   8  -2  -5   10.97    1.96
   8   2  -5   10.77    1.76
   8  -2  -4    2.05    1.67
   8   2  -4    3.05    1.60
   8   2  -3  447.28   13.75
   8  -2  -3  462.57   13.92
   8   2  -2  580.97   17.27
   8  -2  -2  573.25   17.37
   8   2  -1  103.19    4.24
   8  -2  -1  107.10    4.32
   8   2   0 1182.65   33.66
   8  -2   0 1101.07   32.95
   8   2   0 1128.69   32.88
  -8   2  -1   57.83    3.86
  -8  -2  -1   52.47    4.17
   8   2   1   54.73    2.94
   8  -2   1   47.89    3.04
  -8   2  -2    9.41    2.75
  -8  -2  -2   10.69    3.07
   8   2   2   11.65    1.87
   8  -2   2    8.71    2.12
  -8   2  -2   10.67    1.49
  -8  -2  -3  139.95    6.06
  -8   2  -3  124.18    5.70
  -8   2  -3  137.46    4.80
   8   2   3  137.68    5.14
   8  -2   3  130.16    5.30
  -8   2  -4   40.15    2.39
   8  -2   4   40.97    2.80
   8   2   4   41.13    2.81
  -8  -2  -4   35.70    3.77
  -8   2  -4   38.80    3.27
   8   2   4   38.45    2.90
  -8  -2  -5  113.44    5.71
  -8   2  -5  117.17    4.47
   8   2   5  105.27    4.80
  -8   2  -5  113.07    3.99
  -8   2  -6  100.06    3.77
  -8   2  -6  104.54    4.03
  -8   2  -6  108.95    4.35
   8   2   6  108.22    4.69
  -8   2  -6  102.29    3.96
  -8   2  -7   38.75    2.24
  -8   2  -7   36.29    2.56
   8   2   7   40.13    3.86
  -8   2  -7   41.27    2.80
   8   2   7   39.14    3.08
  -8   2  -7   40.48    2.56
  -8   2  -8 1161.34   34.60
  -8   2  -8 1287.58   35.57
   8   2   8 1243.41   35.56
  -8   2  -8 1184.79   34.74
   8   2   8 1205.86   36.15
  -8   2  -8 1231.06   34.77
   8   2   9   -0.58    1.47
  -8   2  -9    1.34    2.23
   8   2   9    0.54    3.31
  -8   2  -9   -0.86    1.70
  -8  -2  -9    4.26    2.70
  -8  -2  -9   -2.49    3.90
   8   2   9    2.53    2.36
   8   2  10   50.98    3.32
  -8  -2 -10   44.61    4.80
   8   2  10   48.69    4.47
   8   2  11  217.16    6.39
   8   2  11  195.67    7.40
  -8  -2 -11  199.33    8.20
   8   2  12  109.20    4.64
  -8  -2 -12  110.21    6.50
   8   2  12  109.34    5.89
   8   2  13   92.72    4.03
   8   2  13   86.32    5.07
  -8  -2 -13   88.41    5.81
   8   2  14   33.71    4.08
  -8  -2 -14   43.92    4.68
  -8  -2 -15   68.82    5.21
   8   2  15   65.12    4.59
  -8  -2 -16   79.73    5.47
  -8   2 -16   90.39    3.29
   8   2  16   83.66    4.92
  -8   2 -17   67.27    3.68
   8   2  17   63.75    4.86
  -8   2 -18   71.69    3.18
  -8   2 -18   69.34    2.86
  -8   2 -19   26.54    2.57
  -8   2 -19   25.96    2.31
  -8  -2 -20   12.68    1.75
  -8   2 -20   17.95    2.13
  -8   2 -20   19.23    2.26
  -8  -2 -21   -1.13    1.63
  -8   2 -21   -1.35    1.97
  -8   2 -21    0.43    1.75
  -8   2 -21    1.57    1.92
  -8   2 -22   87.13    3.25
  -8   2 -22   85.67    3.25
  -8   2 -23   10.78    1.59
  -8   2 -23   11.21    1.51
  -8   2 -23    8.26    1.54
  -8   2 -24    0.06    1.19
  -8   2 -24   -1.09    1.16
  -8   2 -25   10.50    0.95
  -8   2 -25   10.95    0.88
  -8   4  26    3.26    1.00
  -8   4  23   33.52    2.96
  -8   4  22   33.76    3.10
   8   4 -21   18.81    3.17
  -8   4  21   46.00    3.24
   8   4 -20   28.03    3.32
  -8   4  20   25.75    1.17
   8   4 -19   -0.18    3.15
  -8   4  19    0.39    0.88
   8   4 -18    4.79    3.08
  -8   4  18    6.17    1.01
   8   4 -17   14.89    3.07
  -8   4  17   14.89    1.17
  -8   4  16   31.34    1.66
   8   4 -16   34.97    3.37
   8   4 -16   32.30    2.18
   8   4 -16   40.42    2.92
   8   4 -15  118.88    4.83
   8   4 -15  119.76    3.86
  -8   4  15  112.25    3.59
   8   4 -15  121.03    4.07
   8   4 -14   43.24    3.30
   8   4 -14   46.67    2.46
  -8   4  14   41.82    1.85
   8   4 -14   46.24    2.28
   8   4 -13   53.63    3.25
   8   4 -13   49.47    2.52
   8   4 -13   57.53    3.42
   8   4 -13   53.23    2.67
  -8   4  13   53.00    2.11
   8   4 -12    5.67    2.58
   8   4 -12    2.20    2.39
  -8   4  12   11.26    2.10
  -8   4  12    4.60    1.14
   8   4 -12    4.47    1.67
   8   4 -12    3.84    1.73
   8   4 -11   10.19    2.64
   8   4 -11    8.88    2.38
  -8   4  11   10.54    1.32
   8   4 -11   11.00    2.04
   8   4 -11    8.16    1.97
   8   4 -10  171.73    6.65
   8   4 -10  179.98    6.36
  -8   4  10  186.56    5.94
   8   4 -10  172.02    6.63
   8   4 -10  189.41    6.43
   8   4  -9  341.60    7.71
   8   4  -9  323.24    7.65
   8   4  -9  325.00    7.36
   8   4  -9  352.11    7.55
  -8   4   9  335.49    6.78
   8   4  -8    1.16    2.10
   8   4  -8    4.36    2.36
   8   4  -8    4.81    2.23
  -8   4   8    3.73    1.22
   8   4  -8    5.69    2.87
   8   4  -8    3.76    2.24
  -8   4   7   85.54    2.80
   8   4  -7   84.79    3.69
   8   4  -7   85.01    3.65
   8   4  -7   91.66    4.19
   8   4  -7   78.70    3.60
   8   4  -7   84.28    3.44
   8   4  -7   95.02    3.66
   8   4  -6   13.21    2.42
   8   4  -6   16.76    2.78
   8   4  -6   14.80    2.47
   8   4  -6   18.10    2.46
   8   4  -6   15.04    2.03
   8   4  -5    2.79    2.30
   8   4  -5    3.52    2.70
   8   4  -5    2.05    2.22
   8   4  -5    3.22    1.89
   8   4  -5    2.50    2.13
   8   4  -4   15.08    2.98
   8   4  -4    7.91    2.19
  -8   4   4    8.71    1.29
   8   4  -4    9.91    1.91
   8   4  -4    9.77    2.62
   8   4  -3  154.87    6.65
  -8   4   3  170.40    4.73
   8   4  -3  155.09    5.07
   8   4  -3  155.74    5.67
   8   4  -2   74.76    4.74
  -8   4   2   76.18    3.06
   8   4  -2   69.75    3.61
   8   4  -2   71.52    4.11
   8   4  -1  735.76   21.65
  -8   4   1  778.63   21.49
   8   4  -1  731.37   22.18
   8   4  -1  720.60   23.22
   8   4   0  210.17    7.56
   8   4   0  224.91    7.08
   8   4   0  224.89    7.12
   8   4   0  204.68    8.56
  -8   4   0  237.75    6.74
   8   4   1   -1.28    2.73
  -8   4  -1    0.72    0.95
   8   4   1   -4.09    2.17
   8   4   1   -1.33    2.45
   8   4   1    0.86    1.64
  -8   4  -2   18.49    1.71
  -8   4  -2   18.73    2.97
   8   4   2   15.72    2.10
   8   4   2   15.70    1.67
   8   4   2   12.84    2.98
  -8   4  -2   16.64    1.16
  -8   4  -3  162.19    5.23
  -8   4  -3  168.09    4.80
   8   4   3  156.19    5.12
   8   4   3  146.48    5.20
  -8   4  -3  152.46    5.49
   8   4   3  154.49    5.11
  -8   4  -4   -1.11    2.42
   8   4   4    0.61    2.54
  -8   4  -4    0.35    0.93
   8   4   4    0.19    1.66
  -8   4  -5  324.09    9.72
   8   4   5  334.57    9.79
  -8   4  -6   17.91    2.11
   8   4   6   14.16    2.84
   8   4   6   16.52    1.73
   8   4   7  164.23    6.98
   8   4   7  164.12    5.42
  -8   4  -8   96.94    3.68
   8   4   8  104.62    3.68
   8   4   9  232.20    6.13
  -8   4  -9  218.23    6.22
   8   4   9  242.33    9.08
   8   4  10   87.27    3.01
  -8   4 -10   83.24    3.24
   8   4  10   93.74    5.53
   8   4  11   86.65    2.65
  -8   4 -11   94.75    3.12
   8   4  11   95.64    5.55
   8   4  12   -1.14    1.37
  -8  -4 -12   24.75    1.73
  -8  -4 -13   62.30    2.53
  -8  -4 -14   12.42    1.41
  -8  -4 -15    0.06    1.21
  -8  -4 -16   13.83    1.35
  -8  -4 -17    6.92    1.35
   8   4  17   30.15    1.16
  -8  -4 -18    0.31    1.25
   8   4  18   36.04    1.08
  -8  -4 -19    6.72    1.25
   8   4  19   14.21    0.67
  -8  -4 -20   12.34    1.12
  -8   6  17   11.56    1.27
  -8   6  16    8.23    1.65
  -8   6  16    4.77    0.57
  -8   6  15    0.89    2.04
  -8   6  15    1.84    0.61
  -8   6  14    0.14    0.65
  -8   6  13    3.92    0.78
  -8   6  12   74.94    2.45
  -8   6  11   10.74    0.94
  -8   6   8    0.44    3.65
  -8   6   7   22.90    3.62
  -8   6   7   16.44    1.08
  -8   6   6   32.65    1.42
  -8   6   6   34.99    3.70
  -8   6   5   12.96    3.33
  -8   6   5    1.89    0.84
  -8   6   4  110.78    3.52
  -8   6   4  129.83    4.88
  -8   6   3   28.58    3.13
  -8   6   3   24.89    1.22
  -8   6   2    4.07    2.79
  -8   6   1    1.98    2.53
  -8   6   0    7.92    2.34
   8   6   4    0.74    1.47
   8   6   5    0.92    0.93
   8   6   5    1.59    1.43
   8   6   6   25.23    1.38
   8   6   6   45.33    1.94
   8   6   7    1.23    0.78
   8   6   7    3.43    1.25
   8   6   8   11.57    0.86
   8   6   8   14.40    1.29
   8   6   9    7.21    0.67
   8   6   9    8.00    1.11
   8   6  10   40.09    1.63
   8   6  11    8.33    0.79
  -9   1  32    0.29    1.01
   9   1 -32    5.64    1.00
  -9   1  31   -0.74    1.48
  -9  -1  31   -0.20    0.82
  -9  -1  30   -1.14    1.31
  -9   1  30   -0.38    1.73
  -9   1  29    0.36    1.83
  -9  -1  29    0.80    1.42
  -9  -1  28   -1.35    1.61
  -9   1  28    0.78    1.99
   9   1 -27    2.37    2.41
  -9   1  27   -1.13    1.92
   9   1 -26    3.25    1.74
   9  -1 -26    1.89    1.71
   9  -1 -25   29.62    3.60
   9   1 -25   29.58    1.95
   9  -1 -25   26.75    2.17
   9   1 -25   26.27    2.15
   9   1 -25   24.28    3.60
   9  -1 -24    9.42    3.10
   9   1 -24   10.15    3.14
  -9  -1  24   12.52    3.66
  -9   1  24   10.11    3.45
   9   1 -24    9.60    1.62
   9  -1 -24    6.37    1.74
   9   1 -24    5.35    1.76
   9  -1 -23   30.88    2.20
   9   1 -23   31.51    2.20
   9   1 -23   38.19    3.93
  -9   1  23   34.49    4.22
   9  -1 -23   29.31    3.85
   9   1 -23   36.83    2.12
  -9  -1  23   32.51    4.27
  -9   1  22   63.73    5.00
  -9  -1  22   67.15    5.31
   9  -1 -22   54.76    4.71
   9   1 -22   60.30    4.79
   9  -1 -22   61.09    2.77
   9   1 -22   64.19    2.80
   9   1 -22   64.72    2.82
  -9  -1  21   53.83    4.85
  -9   1  21   51.44    4.60
   9   1 -21   50.42    4.63
   9  -1 -21   47.38    4.45
   9   1 -21   45.49    2.52
   9  -1 -21   45.10    2.49
   9   1 -21   48.99    2.48
  -9  -1  20  149.59    7.35
  -9   1  20  149.85    7.08
   9   1 -20  145.97    4.84
   9   1 -20  137.01    4.88
   9  -1 -20  134.18    4.86
   9  -1 -20  126.30    6.77
   9   1 -20  141.70    7.00
   9   1 -19   13.90    1.78
   9   1 -19   16.55    3.58
   9  -1 -19   14.74    3.59
   9  -1 -19   14.32    1.99
   9   1 -19   14.54    1.97
  -9  -1  19   11.96    4.02
  -9   1  19   18.72    3.81
   9  -1 -18   93.30    3.71
   9   1 -18   95.50    3.74
  -9  -1  18  105.40    5.79
  -9   1  18  105.96    5.64
   9   1 -18   95.04    3.59
   9  -1 -18   96.57    5.55
   9   1 -18   92.03    5.65
   9   1 -17  455.03   12.93
   9  -1 -17  434.21   13.01
   9   1 -17  441.51   13.05
  -9  -1  17  438.31   15.00
  -9   1  17  448.25   14.83
   9   1 -17  431.82   12.98
   9  -1 -17  407.38   14.73
   9   1 -17  441.40   14.90
   9   1 -16   61.88    2.72
   9  -1 -16   59.53    2.69
   9   1 -16   64.42    2.60
  -9  -1  16   64.43    4.58
  -9   1  16   65.54    4.43
   9   1 -16   63.76    2.64
  -9  -1  15    1.25    2.92
  -9   1  15    1.09    2.73
   9   1 -15   -0.63    1.30
   9   1 -15   -0.88    1.21
   9  -1 -15   -0.26    1.43
   9   1 -15    0.83    1.49
  -9   1  14  214.20    7.77
  -9  -1  14  222.08    7.91
   9   1 -14  195.11    6.20
  -9  -1  13    6.03    2.63
  -9   1  13    2.65    2.44
  -9  -1  12  224.60    8.14
  -9   1  12  220.36    7.95
  -9   1  11   20.12    2.51
   9   1 -11   17.91    2.48
   9  -1 -11   16.27    2.48
  -9  -1  11   23.35    2.75
  -9  -1  10   10.84    2.36
  -9   1  10    8.65    2.31
   9  -1 -10   11.27    2.29
   9   1 -10    9.41    2.10
  -9  -1   9    5.74    2.11
  -9   1   9    4.07    1.97
   9   1  -9    3.46    1.89
   9  -1  -9    4.06    1.99
  -9  -1   8   14.32    2.21
  -9   1   8   17.31    2.20
   9  -1  -8   13.43    2.09
   9   1  -8   13.82    2.06
   9   1  -7  825.63   24.55
   9  -1  -7  847.17   24.68
  -9  -1   7  817.44   24.55
  -9   1   7  836.74   24.53
   9   1  -6  503.22   15.70
   9  -1  -6  536.15   15.85
   9   1  -5   30.28    2.42
   9  -1  -5   32.92    2.57
   9  -1  -4    9.44    2.01
   9   1  -4    9.10    1.92
   9   1  -3  232.51    7.97
   9  -1  -3  248.06    8.07
   9  -1  -2  146.66    5.47
   9   1  -2  142.69    5.42
   9  -1  -1  457.31   14.44
   9   1  -1  481.66   14.45
   9   1   0  157.82    5.83
   9  -1   0  151.25    5.84
   9   1   0  168.34    6.29
   9   1   1   87.46    4.04
   9  -1   1   87.28    4.02
   9   1   1   91.12    4.33
   9  -1   2  213.99    7.28
   9   1   2  200.72    7.18
   9   1   2  224.04    7.72
  -9   1  -2  192.65    7.74
   9   1   3  168.97    6.46
  -9  -1  -3  164.28    7.20
  -9   1  -3  160.23    6.87
   9   1   4   66.87    3.75
  -9   1  -4   57.59    4.21
   9  -1   5  573.70   17.21
   9   1   5  583.49   17.92
  -9  -1  -5  578.25   18.46
  -9   1  -5  562.02   18.26
  -9  -1  -6  159.52    6.34
  -9   1  -6  151.52    6.10
   9   1   6  160.78    4.79
   9  -1   6  171.38    4.70
   9   1   6  172.61    5.75
   9   1   7   98.16    4.08
  -9  -1  -7   88.56    5.45
  -9   1  -7   87.90    5.28
  -9   1  -7   98.74    5.24
   9  -1   7   92.60    3.99
   9   1   7  103.81    5.08
  -9   1  -7   91.99    3.49
   9  -1   8  131.89    4.11
  -9   1  -8  142.91    5.61
   9   1   8  148.12    5.50
  -9   1  -8  136.89    3.42
  -9   1  -8  132.60    3.60
   9   1   8  136.09    4.14
   9  -1   9    3.14    2.09
   9   1   9    5.69    3.32
  -9   1  -9    0.03    1.88
  -9   1  -9    4.91    1.68
  -9   1  -9    4.19    3.13
   9   1   9    4.49    2.06
  -9   1  -9    4.90    2.04
  -9  -1 -10  358.36    9.31
  -9   1 -10  378.17    8.86
   9  -1  10  358.40    6.90
   9   1  10  366.37    8.59
   9   1  10  373.72    6.60
  -9  -1 -11    1.56    4.00
   9   1  11   -0.06    1.94
  -9   1 -11    2.29    3.55
   9   1  11   -1.16    3.51
  -9   1 -11    1.89    2.32
  -9   1 -11   -0.19    2.25
  -9  -1 -12    0.14    1.49
  -9  -1 -12   17.25    4.52
  -9   1 -12   23.67    3.88
   9   1  12   16.86    2.15
   9   1  12   21.74    4.01
  -9   1 -12   -1.35    2.20
  -9   1 -12   18.03    2.55
  -9   1 -13  326.02    4.77
  -9  -1 -13  323.11    8.88
   9   1  13  363.00    8.34
  -9   1 -13  365.80    8.54
  -9  -1 -14   -0.49    1.71
  -9   1 -14  107.97    3.32
   9   1  14  133.02    5.82
  -9  -1 -14  123.16    6.34
  -9   1 -14    2.48    2.63
  -9   1 -14  109.66    5.79
  -9  -1 -15   -0.27    1.57
  -9  -1 -15   10.94    3.82
  -9   1 -15    8.18    2.43
  -9   1 -15   -0.09    2.41
   9   1  15   10.99    3.65
  -9   1 -16   45.71    2.77
  -9  -1 -16   40.59    4.53
   9   1  16   39.67    4.24
   9   1  17   74.37    4.87
  -9   1 -17   71.31    2.88
  -9   1 -18    7.98    2.22
   9   1  18    9.44    3.51
  -9   1 -19   59.36    2.62
  -9  -1 -19    1.70    1.76
  -9  -1 -20    1.85    1.72
  -9   1 -20    4.58    2.05
  -9   1 -21   20.65    2.24
  -9   1 -21   18.77    2.02
  -9   1 -22   51.20    2.63
  -9   1 -22   52.34    2.50
  -9   1 -23   44.99    2.25
  -9  -1 -23   43.25    2.01
  -9   1 -23   44.48    2.12
  -9   1 -24    8.15    1.32
  -9  -1 -24    6.33    1.09
  -9   1 -25    7.27    1.05
  -9   3  26    0.44    1.88
   9   3 -26   -0.26    2.57
  -9   3  25   -0.24    2.03
  -9   3  24   -0.48    2.09
  -9   3  23    1.02    2.18
  -9   3  22   -0.17    2.15
  -9   3  21   -1.19    2.15
   9   3 -18    2.89    1.63
  -9   3  18    3.00    0.87
   9   3 -17    1.82    1.71
  -9   3  17    1.02    0.92
   9   3 -16    0.03    1.63
  -9   3  16   -0.70    0.98
  -9   3  15   57.36    2.18
   9   3 -15   61.04    2.82
   9   3 -15   61.25    2.58
  -9   3  14   55.50    2.15
   9   3 -14   55.78    2.76
   9   3 -14   56.88    2.52
   9   3 -13   31.39    2.08
  -9   3  13   31.13    1.55
   9   3 -12   81.85    3.20
  -9   3  12   79.35    2.76
   9   3 -11  358.64   10.61
  -9   3  11  351.76   10.31
   9   3 -10    1.79    1.84
  -9   3  10   -0.44    1.02
   9   3  -9    5.69    1.97
  -9   3   9    7.61    1.08
   9   3  -8   21.25    2.45
   9   3  -8   17.49    1.98
  -9   3   8   18.13    1.25
   9   3  -7  310.85    9.47
   9   3  -7  311.36    9.00
   9   3  -7  283.26    9.15
  -9   3   7  297.57    8.75
   9   3  -6   31.11    2.23
  -9   3   6   29.96    1.42
   9   3  -6   30.18    2.50
   9   3  -6   29.96    2.34
   9   3  -5  396.81   11.80
  -9   3   5  408.27   11.66
   9   3  -5  391.79   12.10
   9   3  -5  426.52   12.23
   9   3  -4    3.38    2.02
   9   3  -4    4.13    1.67
   9   3  -4    2.69    1.94
   9   3  -3    2.95    1.57
   9   3  -3    2.06    1.82
   9   3  -3    1.96    2.02
   9   3  -2    3.31    1.59
  -9   3   2    2.04    0.90
   9   3  -2    1.98    1.76
   9   3  -2    1.41    1.96
   9   3  -1   83.47    3.07
  -9   3   1   87.33    2.88
  -9   3   0   36.66    1.51
   9   3   0   36.52    2.04
  -9   3   0   40.79    1.91
  -9   3  -1    2.46    1.90
  -9   3  -1    1.69    0.88
   9   3   1   -0.65    2.61
  -9   3  -1    2.62    1.27
   9   3   1    1.49    1.37
  -9   3  -1    2.48    1.26
   9   3   2   53.04    2.37
  -9   3  -2   54.83    2.44
   9   3   2   57.23    2.43
  -9   3  -2   58.98    2.98
  -9   3  -2   56.60    2.00
  -9   3  -2   57.70    2.39
  -9   3  -3  383.49   10.88
   9   3   3  360.25   11.09
  -9   3  -3  386.17   11.25
   9   3   3  371.17   11.16
  -9   3  -3  383.23   11.45
  -9   3  -3  381.68   11.14
   9   3   3  352.28   13.19
  -9   3  -4   32.50    1.52
  -9   3  -4   31.64    2.32
   9   3   4   33.56    2.03
  -9   3  -4   30.43    2.10
   9   3   4   28.99    3.91
  -9   3  -4   32.22    1.90
   9   3   4   34.74    1.80
  -9   3  -5   -0.18    1.91
   9   3   5    0.27    2.58
  -9   3  -5   -0.03    1.46
   9   3   5   -0.45    1.61
   9   3   5   -0.73    3.32
  -9   3  -5   -0.57    1.76
   9   3   5    0.74    1.32
  -9   3  -5   -1.60    1.71
   9   3   6    2.89    2.67
   9   3   6    3.26    3.60
  -9   3  -6    0.14    1.59
  -9   3  -6   -1.01    1.93
  -9   3  -6    0.20    1.89
  -9   3  -6   -0.08    2.25
   9   3   6    0.31    1.61
  -9  -3  -7  126.69    7.56
   9   3   7  133.47    6.92
  -9   3  -7  140.52    5.03
  -9   3  -7  121.86    4.71
   9   3   7  138.98    4.42
  -9   3  -7  123.61    4.74
  -9   3  -7  124.54    4.57
   9   3   7  121.37    5.73
   9   3   8   22.43    4.24
  -9   3  -8   16.49    2.17
  -9   3  -8   24.31    2.71
   9   3   8   25.38    1.82
   9   3   8   21.73    3.07
  -9  -3  -8   23.78    4.79
  -9   3  -8   19.78    2.49
  -9  -3  -9    0.52    3.41
  -9   3  -9    1.66    1.92
   9   3   9   -1.92    2.54
  -9  -3  -9   -0.17    4.03
  -9   3  -9   -0.04    2.40
   9   3   9    1.56    3.58
   9   3   9   -0.10    1.56
  -9   3  -9    1.43    2.30
  -9   3 -10    2.86    2.06
  -9   3 -10    3.34    2.44
   9   3  10   -1.30    3.68
  -9   3 -10    3.73    2.23
   9   3  10    2.08    1.48
  -9  -3 -10   -2.62    3.65
   9   3  10    2.51    2.49
  -9   3 -11  191.91    4.84
   9   3  11  193.65    7.51
  -9  -3 -11  198.75    8.13
  -9   3 -11  201.63    5.03
  -9   3 -11  203.83    5.08
   9   3  11  186.19    4.13
   9   3  12   70.67    5.02
  -9  -3 -12   71.20    5.48
  -9   3 -12   75.18    3.24
  -9   3 -12   74.57    3.28
  -9   3 -12   76.19    3.08
   9   3  12   66.26    2.18
  -9  -3 -13    0.35    3.46
  -9   3 -13   -2.22    2.21
  -9   3 -13   -0.53    1.91
   9   3  13    0.43    3.32
  -9  -3 -13   -0.85    1.48
  -9   3 -13    2.10    1.96
  -9   3 -13   -1.50    2.30
  -9   3 -14   16.31    2.14
  -9   3 -14   16.79    2.00
  -9   3 -14   15.93    2.48
  -9   3 -14   17.36    2.36
  -9   3 -15  110.71    3.16
  -9   3 -15  107.27    3.32
  -9   3 -16   30.74    2.27
  -9   3 -16   32.82    2.50
  -9   3 -17  135.43    3.07
  -9   3 -17  131.31    3.28
  -9   3 -18    1.46    1.88
  -9  -3 -18    0.72    1.35
  -9   3 -18    0.61    1.64
  -9   3 -19   25.46    1.70
  -9   3 -19   25.81    1.96
   9   3  19   22.26    0.95
  -9  -3 -20   -0.45    1.37
  -9  -3 -21   -0.21    1.26
  -9  -3 -22    1.12    1.02
  -9   5  20   21.81    1.73
  -9   5  20   16.16    0.81
  -9   5  19    0.74    1.71
  -9   5  19    1.72    0.66
  -9   5  19   -0.87    2.61
  -9   5  18    2.62    1.96
  -9   5  18    3.35    0.79
  -9   5  17  140.36    4.98
  -9   5  17  126.01    3.97
  -9   5  16    8.09    0.99
  -9   5  15    0.43    0.93
  -9   5  15   -1.16    2.63
  -9   5  14   16.78    1.19
   9   5 -14   20.38    1.82
   9   5 -13    1.87    1.49
  -9   5  13   -0.96    2.72
  -9   5  13   -0.42    1.04
   9   5 -13   -0.19    1.62
  -9   5  12    2.00    3.10
  -9   5  12   -4.11    2.94
   9   5 -12    1.82    1.58
   9   5 -12    1.35    1.94
  -9   5  12    2.47    1.05
   9   5 -12    2.77    1.69
  -9   5  11   11.59    3.14
   9   5 -11   13.52    1.88
   9   5 -11   14.21    2.12
  -9   5  11   13.65    1.28
   9   5 -11   14.67    1.82
  -9   5  10   21.48    1.36
   9   5 -10   20.65    2.13
  -9   5  10   22.79    3.11
   9   5 -10   20.81    2.10
   9   5 -10   22.59    1.95
  -9   5   9  166.33    4.50
   9   5  -9  154.39    5.01
   9   5  -9  162.57    5.02
  -9   5   9  164.90    5.56
  -9   5   8    0.41    3.34
   9   5  -8    6.94    2.09
   9   5  -8    5.50    1.86
  -9   5   8    6.35    1.17
   9   5  -8    3.64    1.76
   9   5  -7    1.72    1.71
  -9   5   7    1.91    3.50
   9   5  -7    3.74    1.82
   9   5  -7    0.85    2.20
   9   5  -6   26.10    2.00
   9   5  -6   27.46    2.23
   9   5  -6   25.96    2.57
   9   5  -5    2.45    2.29
   9   5  -5    2.73    1.52
   9   5  -5    5.80    1.96
   9   5  -5    7.20    2.77
  -9   5   5    3.31    1.06
   9   5  -4    8.40    2.33
   9   5  -4    7.00    1.57
   9   5  -4    9.10    2.03
  -9   5   4    7.22    1.12
   9   5  -4    6.08    2.49
  -9   5   3   78.51    2.63
   9   5  -3   73.51    2.92
   9   5  -3   80.86    3.46
   9   5  -3   66.75    3.34
   9   5  -3   70.98    3.62
   9   5  -2   -0.31    1.15
  -9   5   2    1.10    1.00
   9   5  -2    0.20    2.30
   9   5  -2    1.17    1.41
   9   5  -2    4.06    2.14
   9   5  -1   45.16    2.53
   9   5  -1   44.70    2.10
  -9   5   1   47.66    1.84
   9   5  -1   46.55    3.04
  -9   5   0   14.30    3.13
   9   5   0   13.33    2.51
   9   5   0   10.25    1.43
  -9   5   0   12.69    1.09
   9   5   0    8.33    1.92
  -9   5  -1    3.26    2.82
   9   5   1    0.70    2.32
  -9   5  -1    1.62    0.97
   9   5   1    1.44    1.32
   9   5   1    1.22    1.72
  -9   5  -2    9.93    2.52
   9   5   2    9.35    2.45
  -9   5  -2    9.49    1.08
   9   5   2    7.49    1.63
   9   5   3    4.54    2.34
   9   5   4    4.27    2.31
   9   5   5   81.58    3.48
  -9  -5  -5   -0.26    5.93
   9   5   6   -1.19    2.29
  -9  -5  -6    1.94    3.63
   9   5   7    4.79    2.18
  -9  -5  -7   -1.58    2.56
   9   5   8    3.64    2.10
  -9  -5  -8   -0.39    1.74
   9   5   9   25.86    2.25
  -9  -5  -9    0.42    1.35
   9   5  10    0.08    1.83
  -9  -5 -10    0.13    1.20
   9   5  10    0.43    1.01
   9   5  11   10.30    1.78
   9   5  11   10.39    1.02
   9   5  12    2.27    1.49
  -9  -5 -12    0.10    0.96
   9   5  12    0.87    0.85
   9   5  13   59.43    1.94
   9   5  13   62.80    1.36
   9   5  14    1.46    1.21
   9   5  14    0.71    0.63
   9   5  15    7.71    1.15
   9   5  15    9.15    0.64
   9   5  16   19.68    1.11
   9   5  16   21.43    0.78
 -10   0  32   32.35    1.49
 -10   0  31   -0.34    1.40
 -10   0  30    1.79    1.61
 -10   0  29   -0.28    1.71
 -10   0  28   38.41    2.43
  10   0 -27   -0.45    1.78
  10   0 -26  130.15    4.69
  10   0 -25   -0.44    3.04
  10   0 -25    1.21    1.79
  10   0 -24   79.06    5.36
  10   0 -24   81.58    3.42
 -10   0  24   88.42    5.76
  10   0 -23   -1.05    3.28
 -10   0  23   -3.02    3.49
  10   0 -23   -0.37    1.72
 -10   0  22  286.16   11.23
  10   0 -22  291.24    8.58
  10   0 -22  268.98    8.77
  10   0 -22  277.25   11.09
 -10   0  21    0.42    3.59
  10   0 -21    0.29    3.36
  10   0 -21    0.92    1.39
  10   0 -21    0.60    1.91
 -10   0  20   74.03    5.43
  10   0 -20   76.42    3.48
  10   0 -20   81.49    5.47
  10   0 -20   84.37    3.12
  10   0 -19   -1.76    3.42
  10   0 -19   -0.29    2.01
 -10   0  19    1.50    3.47
  10   0 -18  168.60    7.95
 -10   0  18  183.89    7.97
  10   0 -18  184.76    5.99
 -10   0  17    0.33    3.24
  10   0 -17   -0.42    1.78
 -10   0  16    9.35    3.27
  10   0 -16    6.66    1.64
 -10   0  15   -0.28    2.84
  10   0 -15    1.08    1.55
  10   0 -14 2639.50   74.46
 -10   0  14 2606.66   75.78
 -10   0  13   -1.04    2.53
  10   0 -13   -0.36    2.66
 -10   0  12    4.32    2.49
  10   0 -12    3.17    2.49
 -10   0  11   -0.42    2.38
  10   0 -11    2.08    2.44
 -10   0  10  564.35   17.15
  10   0 -10  549.46   17.26
 -10   0   9    0.12    2.09
  10   0  -9   -0.07    2.17
 -10   0   8  698.69   21.54
  10   0  -8  746.48   21.78
 -10   0   7   -0.34    2.11
  10   0  -7    1.59    2.06
  10   0  -6 1177.40   34.40
  10   0  -5    0.86    2.06
  10   0  -4  264.57    8.84
  10   0  -3    0.55    2.09
  10   0  -2    1.09    2.09
  10   0  -1   -1.86    1.97
  10   0   0 1793.60   51.68
  10   0   1    0.49    1.99
  10   0   2  190.34    6.91
  10   0   2  197.11    6.96
  10   0   3   -0.64    1.87
 -10   0  -3    1.12    3.36
  10   0   4  428.02   13.47
 -10   0  -4  420.79   14.40
  10   0   5   -1.37    2.34
 -10   0  -5    0.76    3.43
  10   0   6   10.85    2.46
 -10   0  -6   11.91    3.61
 -10   0  -7    0.35    3.58
  10   0   7    0.70    1.46
  10   0   7   -1.07    2.45
 -10   0  -7   -0.11    1.26
 -10   0  -7    0.19    1.43
 -10   0  -8  595.46   17.03
 -10   0  -8  583.24   19.20
  10   0   8  587.13   17.19
 -10   0  -8  608.96   17.02
  10   0   8  599.31   18.25
 -10   0  -8  544.85   16.76
 -10   0  -9   -0.64    1.95
 -10   0  -9    2.94    3.61
  10   0   9    0.79    1.35
  10   0   9    0.80    2.89
 -10   0  -9    0.13    1.51
 -10   0 -10  448.32   13.55
 -10   0 -10  441.36   13.30
 -10   0 -10  470.84   15.64
  10   0  10  487.15   15.10
 -10   0 -11    1.02    1.97
 -10   0 -11   -1.13    1.74
 -10   0 -11   -0.45    2.01
 -10   0 -11    2.84    3.84
  10   0  11    0.73    3.27
 -10   0 -12   14.16    2.35
 -10   0 -12   17.00    4.24
  10   0  12   21.79    3.95
 -10   0 -12   16.19    2.07
 -10   0 -13   -2.82    2.11
  10   0  13    0.94    3.43
 -10   0 -13   -1.04    3.73
 -10   0 -14  377.39   11.63
 -10   0 -14  382.12   11.68
  10   0  14  413.34   13.68
 -10   0 -14  365.96   13.89
 -10   0 -15    2.26    1.99
  10   0  15    1.25    3.18
 -10   0 -15   -1.66    2.05
 -10   0 -15   -2.73    3.43
 -10   0 -16    5.97    1.93
 -10   0 -16    6.08    2.14
 -10   0 -16    5.64    3.41
 -10   0 -17    0.61    1.94
 -10   0 -18  117.69    4.36
 -10   0 -19    0.65    1.82
 -10   0 -20    9.86    1.75
 -10   0 -21   -1.00    1.47
 -10   0 -21    0.64    1.68
 -10   0 -22   24.65    1.90
 -10   0 -23   -2.81    1.34
 -10   0 -24    3.26    1.06
 -10   0 -25   -0.29    0.83
 -10   0 -25    0.04    0.67
  10  -2 -31    0.76    1.17
  10   2 -31   -0.19    0.88
  10   2 -30    5.12    1.31
 -10  -2  28    5.93    0.95
 -10  -2  27    7.22    1.44
 -10  -2  26    8.87    1.56
 -10   2  26    1.42    1.89
 -10   2  25   -0.18    1.90
 -10  -2  25    2.69    1.55
 -10   2  25   -0.29    1.79
  10  -2 -24   31.44    2.06
  10   2 -24   28.96    1.98
 -10  -2  24    2.38    1.71
 -10   2  24   -2.14    1.82
  10  -2 -23   84.64    5.13
  10   2 -23   85.96    4.86
  10   2 -23   87.97    3.04
  10  -2 -23   92.97    3.15
  10   2 -22   28.51    3.59
 -10   2  22   32.36    3.88
 -10  -2  22   41.26    4.64
  10  -2 -22   33.52    2.08
  10   2 -22   31.53    1.99
  10  -2 -22   31.63    3.72
  10   2 -21   11.95    1.72
  10  -2 -21   13.99    1.80
 -10  -2  21   16.20    3.83
 -10   2  21   11.91    3.40
  10  -2 -21   11.57    3.02
  10   2 -21   14.95    3.24
 -10  -2  20  268.26    8.92
 -10   2  20  270.88    8.34
  10  -2 -20  220.22    5.26
  10   2 -20  223.04    5.19
  10   2 -20  221.05    7.88
  10  -2 -20  223.54    7.97
 -10  -2  19   75.56    5.52
 -10   2  19   70.67    4.87
  10  -2 -19   62.07    4.93
  10   2 -19   66.68    4.73
  10   2 -19   65.97    2.88
  10  -2 -19   68.26    2.99
  10   2 -19   73.34    2.97
  10   2 -18   26.61    2.16
  10   2 -18   28.87    3.76
  10  -2 -18   25.98    3.94
 -10   2  18   30.74    2.15
  10  -2 -18   25.25    2.16
  10   2 -18   24.17    2.02
 -10  -2  18   26.14    4.10
 -10   2  18   21.58    3.88
 -10   2  17  178.25    7.77
 -10  -2  17  190.47    7.97
  10  -2 -17  162.48    7.74
  10   2 -17  169.75    7.53
 -10   2  17  171.27    5.67
  10  -2 -17  174.08    5.76
  10   2 -17  169.18    5.68
  10   2 -17  174.41    5.70
 -10  -2  16   98.76    6.36
 -10   2  16  103.08    6.14
  10  -2 -16   94.70    6.34
  10   2 -16   93.16    6.04
  10   2 -16   97.07    4.51
  10  -2 -16  102.40    4.59
  10   2 -16  100.09    4.56
  10   2 -15  122.18    4.13
 -10  -2  15  135.48    6.12
 -10   2  15  129.07    5.87
  10  -2 -15  112.78    5.82
  10  -2 -15  123.69    4.05
  10   2 -15  119.24    4.00
 -10  -2  14    7.99    3.20
 -10   2  14    7.27    2.95
  10   2 -14    9.80    1.89
 -10   2  14    6.18    0.97
 -10   2  14   13.57    1.59
  10  -2 -14    8.11    1.73
  10   2 -14    7.37    1.59
  10   2 -14    7.42    1.32
  10  -2 -13   66.47    2.76
  10   2 -13   63.07    2.63
 -10  -2  13   69.94    4.49
 -10   2  13   68.00    4.22
  10   2 -13   66.30    2.54
 -10   2  13   65.24    2.19
  10   2 -13   68.52    2.97
 -10  -2  12  969.92   27.53
 -10   2  12  930.07   27.28
  10   2 -12  894.19   25.92
 -10   2  12  901.53   25.75
  10   2 -12  920.89   26.18
 -10   2  11  211.39    7.83
 -10  -2  11  227.06    8.27
 -10   2  11  214.26    6.33
  10   2 -11  215.40    6.57
  10   2 -10  610.59   18.31
  10  -2 -10  618.49   18.44
 -10   2  10  583.58   16.81
  10   2  -9 1386.43   39.94
  10  -2  -9 1344.17   40.04
  10   2  -8 1361.78   40.02
  10  -2  -8 1385.22   40.15
  10   2  -7   40.80    2.90
  10  -2  -7   39.84    3.03
  10   2  -6   94.95    4.40
  10  -2  -6  100.68    4.65
  10   2  -5  634.05   19.13
  10  -2  -5  630.11   19.32
  10   2  -4  161.39    6.04
  10  -2  -4  159.68    6.12
  10  -2  -3  138.68    5.64
  10   2  -3  134.06    5.51
  10  -2  -2 1253.17   37.75
  10   2  -2 1324.55   37.69
  10   2  -1    9.50    2.34
  10  -2  -1    6.76    2.35
 -10  -2   0    2.59    3.63
 -10   2   0    1.86    3.02
  10   2   0   -0.97    1.98
  10  -2   0    2.27    2.43
  10  -2   1  179.24    7.13
  10   2   1  162.99    6.96
 -10  -2  -1  190.21    8.49
 -10   2  -1  178.53    7.76
 -10  -2  -2  127.67    6.56
 -10   2  -2  115.93    5.82
  10   2   2  113.58    5.01
  10  -2   2  118.90    5.13
 -10   2  -3  715.06   21.08
 -10   2  -3  718.14   21.17
 -10   2  -3  718.88   21.15
 -10  -2  -3  785.22   23.28
 -10   2  -3  746.61   22.67
  10   2   3  748.06   22.62
 -10   2  -3  754.78   21.87
  10  -2   3  725.99   22.08
  10   2   3  706.14   21.91
 -10   2  -4    1.56    1.94
  10   2   4    3.45    1.12
  10   2   4    2.91    3.05
 -10   2  -4    3.59    3.17
 -10  -2  -4    5.37    3.74
 -10   2  -4    3.06    1.95
 -10   2  -4    2.86    2.13
  10   2   4    3.40    2.26
 -10   2  -4    3.92    1.69
  10   2   4    2.63    2.29
  10  -2   4    1.93    2.35
 -10   2  -5   15.35    2.21
 -10   2  -5   14.33    2.18
  10   2   5   14.25    1.23
  10   2   5   13.80    3.45
 -10   2  -5   15.40    3.56
 -10  -2  -5   20.60    4.08
 -10   2  -5   19.37    2.62
  10   2   5   13.54    2.57
  10   2   5   14.69    2.57
  10  -2   5   15.62    2.55
 -10   2  -5   15.61    1.93
 -10   2  -6  339.18   10.57
 -10   2  -6  351.26   10.79
  10   2   6  331.64   11.34
  10   2   6  360.10   10.26
  10   2   6  337.40   11.45
  10  -2   6  329.87   11.51
  10   2   6  345.91   12.29
 -10   2  -6  356.94   11.66
 -10   2  -6  354.91   10.74
 -10   2  -7    2.76    2.30
  10   2   7    3.30    2.37
 -10   2  -7    7.76    2.58
  10   2   7    6.38    3.38
  10   2   7    4.26    2.52
  10  -2   7    4.13    2.58
 -10   2  -8   15.26    2.53
 -10  -2  -8   24.19    3.36
  10   2   8   21.00    3.82
 -10   2  -8   17.93    2.93
  10   2   8   15.10    2.64
  10   2   8   16.94    2.91
  10  -2   8   17.64    2.96
  10   2   9  120.72    5.38
 -10   2  -9  131.35    6.01
 -10   2  -9  136.15    5.05
  10   2   9  122.40    6.66
 -10  -2  -9  125.18    7.51
  10   2  10   89.07    4.18
 -10   2 -10  104.95    3.90
 -10  -2 -10   88.94    6.31
  10   2  10   95.77    5.69
 -10  -2 -11    0.33    4.03
  10   2  11   -0.39    2.19
 -10  -2 -11    1.51    1.57
 -10   2 -11    0.34    2.55
  10   2  11    4.45    3.65
 -10  -2 -12   -1.71    3.99
  10   2  12   -0.24    2.15
  10   2  12   -0.54    3.60
 -10   2 -12    0.43    2.48
 -10   2 -13   13.41    2.50
 -10  -2 -13   13.65    4.14
  10   2  13   11.26    2.42
  10   2  13    8.11    3.59
 -10   2 -13   14.56    2.68
 -10   2 -14   14.77    2.40
  10   2  14   10.80    3.45
 -10   2 -14   12.94    2.41
 -10  -2 -14   12.43    3.87
 -10   2 -15  108.70    3.39
  10   2  15  102.37    5.28
 -10   2 -15  101.28    3.44
 -10   2 -16    8.96    2.49
 -10   2 -16    8.46    2.46
  10   2  16    8.31    3.49
 -10  -2 -17   11.80    1.61
 -10   2 -17    7.61    2.37
 -10   2 -17    9.11    2.28
 -10   2 -18   16.00    2.34
 -10   2 -18   14.04    2.25
 -10   2 -19   -0.44    1.95
 -10   2 -19    0.52    1.91
 -10   2 -20   73.04    2.93
 -10   2 -20   72.65    2.92
 -10   2 -21    0.84    1.49
 -10   2 -21    2.92    1.50
 -10   2 -22    4.20    1.30
 -10   2 -23    0.18    0.94
 -10   4  26    9.08    1.12
 -10   4  24   39.68    2.73
 -10   4  23    6.09    2.37
 -10   4  22   45.43    2.90
  10   4 -22    4.20    2.64
 -10   4  21  106.16    3.81
  10   4 -21   29.06    3.39
 -10   4  20   79.90    3.81
  10   4 -20   75.08    3.81
 -10   4  19   53.18    1.77
  10   4 -19   62.37    3.49
 -10   4  18    0.94    0.91
  10   4 -18   -1.35    2.60
  10   4 -17  167.70    5.01
  10   4 -17  168.19    5.06
  10   4 -16   11.36    1.81
 -10   4  16   10.61    1.10
  10   4 -16   10.27    2.54
  10   4 -15   22.06    1.97
  10   4 -15   16.66    2.56
  10   4 -15   21.70    1.78
 -10   4  15   22.27    1.30
  10   4 -14    3.71    1.73
  10   4 -14    4.25    2.21
 -10   4  14    4.06    1.05
  10   4 -14    3.08    1.55
  10   4 -13    1.28    1.73
  10   4 -13    2.28    2.10
 -10   4  13    2.40    1.06
  10   4 -13    2.31    1.57
  10   4 -12   70.82    3.53
  10   4 -12   66.98    2.98
 -10   4  12   70.45    2.50
  10   4 -12   74.27    3.18
  10   4 -12   63.92    3.48
  10   4 -11  192.21    6.71
  10   4 -11  189.98    6.40
 -10   4  11  202.67    6.01
  10   4 -11  199.71    6.78
  10   4 -11  203.41    6.63
  10   4 -10   74.71    3.67
  10   4 -10   73.86    3.32
  10   4 -10   83.20    3.60
  10   4 -10   83.23    3.62
 -10   4  10   78.09    2.76
  10   4  -9   37.41    2.68
 -10   4   9   38.23    1.81
  10   4  -9   45.68    2.83
  10   4  -9   40.95    2.62
  10   4  -8   -0.25    2.08
 -10   4   8   -0.93    1.08
  10   4  -8    1.42    1.82
  10   4  -8    0.38    2.47
  10   4  -8    1.12    2.18
 -10   4   7   17.90    1.34
  10   4  -7   17.26    2.25
  10   4  -7   16.05    2.05
  10   4  -7   19.13    3.02
  10   4  -6    6.81    2.53
  10   4  -6    7.32    3.04
  10   4  -6    8.07    2.13
  10   4  -5   34.09    3.66
  10   4  -5   30.94    2.57
  10   4  -5   28.25    2.47
  10   4  -4   47.67    4.30
  10   4  -4   48.97    3.12
 -10   4   4   53.51    3.18
  10   4  -4   48.42    3.35
  10   4  -3  436.91   13.42
 -10   4   3  455.42   12.77
  10   4  -3  441.65   13.14
 -10   4   3  406.64   13.64
  10   4  -3  432.47   12.93
 -10   4   3  481.74   13.38
  10   4  -3  382.22   14.54
  10   4  -2  321.56   10.06
 -10   4   2  337.26    9.69
  10   4  -2  339.50    9.91
 -10   4   2  343.61   10.28
  10   4  -2  337.89   10.40
  10   4  -1   15.17    3.02
  10   4  -1   16.77    1.88
 -10   4   1   17.60    1.28
  10   4  -1   18.85    2.07
 -10   4   1   20.00    2.08
  10   4  -1   18.45    2.46
  10   4   0    6.99    1.64
  10   4   0   10.08    2.81
  10   4   0    9.33    2.39
 -10   4   0    9.87    1.97
 -10   4   0    9.63    1.13
  10   4   1   26.57    2.41
  10   4   1   27.72    1.85
 -10   4  -1   30.30    1.48
 -10   4  -1   26.32    2.76
 -10   4  -1   29.52    2.23
  10   4   1   26.38    3.20
  10   4   2   14.37    2.25
 -10   4  -2   10.02    2.37
  10   4   2    7.65    2.52
  10   4   2   10.57    1.51
 -10   4  -2   10.70    1.15
 -10   4  -2   12.58    1.94
  10   4   3  236.45    7.39
 -10   4  -3  241.31    7.46
 -10   4  -3  260.57    7.74
  10   4   4   40.67    3.48
 -10   4  -4   51.62    2.64
  10   4   5   44.54    3.56
 -10  -4  -7   95.74    5.90
 -10  -4  -8   -0.25    3.08
 -10  -4  -9   12.71    2.45
 -10   4 -10    2.26    1.79
 -10  -4 -10   23.56    1.90
 -10  -4 -11   72.79    2.53
 -10   4 -11   32.85    2.63
 -10  -4 -12    2.20    1.34
 -10  -4 -13   24.93    1.59
 -10  -4 -14   22.48    1.47
 -10  -4 -15   24.58    1.46
 -10  -4 -16   16.16    1.24
  10   4  16   13.87    0.93
  10   4  17    4.24    0.65
 -10  -4 -17   13.06    1.16
  10   4  18    7.12    0.52
 -10  -4 -18    1.96    1.02
  10   4  19    1.75    0.78
 -10   6  16    3.39    1.71
 -10   6  15    8.10    0.70
 -10   6  14   65.47    2.12
 -10   6  13   -0.24    0.71
 -10   6  12   14.17    3.24
 -10   6  12   12.16    0.91
 -10   6  11   -4.79    3.29
 -10   6  11    0.87    0.80
 -10   6  10    3.06    0.84
  10   6 -10    4.28    1.07
 -10   6   9   26.05    3.26
  10   6  -9   21.82    1.43
  10   6  -8   63.66    2.48
 -10   6   8   83.53    3.80
 -10   6   7    2.60    0.86
  10   6  -7    3.24    1.26
 -10   6   7    6.31    2.81
 -10   6   6   48.03    3.15
  10   6  -6   42.56    2.09
 -10   6   6   49.33    1.77
 -10   6   5    4.42    2.51
 -10   6   5    1.85    0.82
  10   6  -5    3.91    1.38
 -10   6   4    8.58    0.91
  10   6  -4    7.08    1.41
  10   6  -3    0.46    1.41
  10   6  -2    8.27    1.48
  10   6  -1   22.79    1.71
  10   6   0  105.44    3.68
  10   6   1    0.02    1.36
  10   6   2    8.95    1.39
  10   6   3   17.09    1.46
  10   6   4   10.73    1.32
  10   6   5    7.67    1.18
  10   6   6    3.58    1.07
  10   6   7    0.03    0.52
  10   6   7   -0.27    0.93
  10   6   8   22.16    1.10
  10   6   8   18.86    0.79
  10   6   9   13.34    0.80
 -11   1  32   -0.31    1.01
 -11   1  31    0.50    1.20
 -11  -1  31   -0.01    0.77
 -11   1  30    0.52    1.52
 -11  -1  30   -0.64    1.12
 -11  -1  29    0.05    1.49
 -11   1  29   -1.07    1.86
 -11  -1  28    1.73    1.63
 -11   1  28    0.77    2.06
  11   1 -27   11.25    1.65
  11  -1 -27   11.41    1.72
 -11  -1  27   -0.44    1.69
 -11   1  27    1.80    2.12
  11   1 -26    2.45    1.65
  11  -1 -26    2.06    1.69
 -11  -1  26   -0.10    1.77
 -11   1  26    1.22    2.03
  11  -1 -25   13.07    1.82
  11   1 -25   14.28    1.81
  11  -1 -24   20.51    3.47
  11   1 -24   18.79    3.49
 -11  -1  24   19.52    3.83
 -11   1  24   23.35    3.79
  11   1 -24   20.32    1.88
  11  -1 -24   17.88    1.88
  11  -1 -23    0.15    2.96
  11   1 -23    1.01    3.11
 -11   1  23    0.27    1.89
 -11  -1  23    2.15    3.45
 -11   1  23    1.43    3.18
  11  -1 -23    1.42    1.54
  11   1 -23    1.41    1.55
  11  -1 -22   11.53    3.27
  11   1 -22   11.66    3.51
  11   1 -22   13.24    1.76
  11  -1 -22    9.25    1.74
 -11  -1  22   10.24    3.74
 -11   1  22   10.42    3.54
 -11   1  22   -0.90    2.01
  11  -1 -21  102.38    3.17
  11   1 -21   98.97    3.11
  11  -1 -21   88.76    5.40
  11   1 -21   94.44    5.52
 -11  -1  21  101.43    5.74
 -11   1  21   90.82    5.50
  11   1 -20   22.60    2.07
  11  -1 -20   19.01    1.99
 -11  -1  20   19.42    4.16
 -11   1  20   19.43    3.82
  11  -1 -20   17.13    3.86
  11   1 -20   16.81    3.94
 -11  -1  19   44.71    4.58
 -11   1  19   41.42    4.27
  11   1 -19   43.63    2.41
  11  -1 -19   41.32    2.44
  11  -1 -19   36.53    4.34
  11   1 -19   38.07    4.46
 -11   1  18   -0.85    2.03
 -11  -1  18   -1.13    3.50
 -11   1  18   -1.18    3.40
  11   1 -18    0.87    1.55
  11  -1 -18   -0.13    3.52
  11   1 -18   -1.03    3.36
  11   1 -18    0.28    1.87
  11  -1 -18    0.84    1.93
 -11  -1  17   42.49    4.33
 -11   1  17   37.68    4.16
  11   1 -17   42.59    2.27
  11  -1 -17   40.81    2.21
  11   1 -17   40.29    2.10
  11   1 -16    0.12    1.55
 -11   1  16    0.35    1.86
 -11  -1  16    2.98    3.36
 -11   1  16    0.53    3.20
  11   1 -16    1.10    1.72
  11  -1 -16    0.08    1.78
  11   1 -15  149.27    3.58
  11   1 -15  155.39    3.77
  11  -1 -15  151.45    3.80
 -11  -1  15  153.01    6.07
 -11   1  15  152.56    5.94
  11   1 -14   83.35    2.62
 -11   1  14   86.14    4.59
 -11  -1  14   84.73    4.80
  11  -1 -14   85.59    2.81
  11   1 -14   79.72    2.75
  11   1 -13    2.46    1.48
  11  -1 -13    1.72    1.48
 -11  -1  13    2.21    2.89
 -11   1  13    0.88    2.76
  11   1 -13    1.57    2.75
  11  -1 -13    2.68    2.74
 -11   1  13   -1.31    1.54
 -11  -1  12  204.65    5.38
 -11   1  12  200.25    5.27
  11   1 -12  181.75    5.22
  11  -1 -12  185.09    5.40
 -11   1  11   81.79    3.75
 -11  -1  11   81.03    3.91
  11  -1 -11   72.82    3.85
  11   1 -11   74.89    3.65
 -11  -1  10   -1.84    2.64
 -11   1  10    2.05    2.36
  11   1 -10    0.38    2.40
  11  -1 -10    1.79    2.45
 -11  -1   9   17.98    2.70
  11   1  -9   21.02    2.55
  11  -1  -9   17.78    2.62
  11   1  -8  170.83    6.48
  11  -1  -8  168.97    6.60
  11   1  -7  581.59   18.22
  11  -1  -7  613.00   18.43
  11   1  -6  777.89   24.13
  11  -1  -6  842.81   24.35
  11   1  -5  539.59   16.81
  11  -1  -5  546.93   16.90
  11  -1  -4   19.40    2.65
  11   1  -4   22.04    2.71
  11   1  -3   15.02    2.48
  11  -1  -3   17.84    2.65
  11   1  -2   39.11    3.08
  11  -1  -2   33.39    3.07
  11   1  -1   85.05    4.24
  11  -1  -1   89.06    4.27
  11   1   0  471.64   15.07
  11  -1   0  493.37   15.14
  11   1   1   36.39    2.94
  11  -1   1   34.90    2.91
 -11   1  -2  497.23   16.68
 -11  -1  -2  514.94   17.17
  11   1   2  553.33   16.53
  11   1   2  508.03   16.07
  11  -1   2  506.11   16.14
 -11  -1  -3  708.95   22.12
 -11   1  -3  634.49   21.56
  11  -1   3  695.67   20.96
  11   1   3  685.63   20.86
  11   1   3  713.26   21.28
 -11  -1  -4   51.67    4.87
 -11   1  -4   51.75    4.49
 -11   1  -4   53.22    2.70
  11   1   4   53.06    3.37
  11  -1   4   52.07    3.42
 -11   1  -4   53.23    2.61
 -11   1  -4   56.64    2.70
  11   1   4   52.68    3.93
 -11  -1  -5   81.37    5.46
 -11   1  -5   72.43    4.87
 -11   1  -5   80.40    3.20
  11  -1   5   76.19    4.00
  11   1   5   79.62    4.02
 -11   1  -5   77.66    3.18
  11   1   5   89.45    4.70
 -11   1  -5   74.28    3.04
 -11   1  -6  455.57    5.73
 -11   1  -6  445.93    5.90
 -11  -1  -6   -0.84    4.34
 -11   1  -6  447.24    5.82
  11   1   6  426.19    6.95
 -11  -1  -6  431.01    9.83
 -11   1  -6  432.43    9.22
  11   1   6  494.79    8.95
 -11   1  -7   23.84    2.08
 -11   1  -7   24.16    2.35
 -11   1  -7   26.54    2.32
 -11   1  -7   26.46    3.67
  11   1   7   22.69    2.47
 -11  -1  -7   23.72    4.44
 -11   1  -7   20.83    4.15
  11   1   7   21.91    3.66
 -11   1  -8  421.23    5.35
 -11   1  -8  434.14    5.52
 -11   1  -8  409.55    5.53
  11   1   8  446.17    8.92
 -11   1  -8  447.92    9.12
  11   1   8  420.85    6.54
 -11  -1  -9    0.24    2.36
  11   1   9  199.34    4.72
 -11   1  -9  199.44    4.02
 -11   1  -9  203.18    3.91
 -11   1  -9    0.63    2.71
  11   1   9  207.05    6.77
 -11   1  -9  215.22    7.05
 -11  -1  -9  179.97    7.50
 -11   1 -10    1.34    2.30
  11   1  10   27.46    2.32
 -11  -1 -10   33.55    4.85
 -11   1 -10   30.47    3.97
 -11  -1 -10    2.67    1.80
  11   1  10   33.81    4.38
 -11   1 -10   28.38    2.51
  11   1  11   90.68    3.54
 -11   1 -11   89.98    3.50
  11   1  11  100.05    5.73
 -11  -1 -11   93.26    5.96
 -11   1 -11  103.35    5.75
 -11   1 -12  244.83    7.77
 -11  -1 -12  226.58    8.23
 -11   1 -12  237.27    4.82
 -11   1 -13  377.30    9.22
 -11  -1 -13  348.64    9.79
  11   1  13  388.03    9.40
 -11   1 -13  348.29    5.67
 -11  -1 -14  126.26    7.32
  11   1  14  146.07    7.10
 -11   1 -14  135.94    5.10
 -11  -1 -15   48.20    4.87
 -11   1 -15   55.68    3.12
 -11   1 -16   63.67    3.31
  11   1  16   74.61    5.07
 -11   1 -16   67.37    3.50
 -11   1 -17  104.33    3.08
 -11   1 -17  103.27    3.36
 -11   1 -18   71.36    2.66
 -11   1 -18   69.54    2.91
 -11   1 -19    2.42    1.85
 -11  -1 -19   -1.40    1.72
 -11   1 -19   -0.45    2.03
 -11  -1 -19    1.40    1.61
 -11  -1 -20   49.03    2.06
 -11   1 -20   49.79    2.38
 -11   1 -20   49.41    2.20
 -11  -1 -21   23.31    1.62
 -11   1 -21   24.16    1.91
 -11   1 -22    6.58    1.41
 -11  -1 -22    8.33    1.08
 -11   1 -23    1.68    1.02
 -11   1 -23    0.52    1.06
 -11   1 -24    9.52    0.81
 -11   1 -24    9.67    0.86
  11   3 -27    3.53    2.21
 -11   3  26   -1.67    1.73
  11   3 -26    6.35    2.51
 -11   3  25   -0.22    1.81
 -11   3  24   -1.89    2.00
 -11   3  23   -2.19    2.08
 -11   3  22   -1.53    2.09
  11   3 -19    2.55    1.62
  11   3 -18   17.47    1.99
 -11   3  18   17.34    1.08
  11   3 -17  238.77    7.42
 -11   3  17  229.25    6.85
  11   3 -16   12.51    1.96
 -11   3  16   14.41    1.07
  11   3 -15    1.25    1.82
 -11   3  15   -0.25    0.93
  11   3 -15    0.19    1.45
  11   3 -14    2.74    1.91
 -11   3  14    3.90    1.05
  11   3 -14    2.86    1.59
  11   3 -13    8.30    1.91
  11   3 -13   10.43    1.71
 -11   3  13    9.02    1.16
  11   3 -12    1.66    2.00
 -11   3  12   -0.46    1.00
  11   3 -12   -0.65    1.65
  11   3 -12    0.37    2.42
  11   3 -11   49.99    2.88
  11   3 -11   50.60    3.28
 -11   3  11   50.70    1.96
  11   3 -11   51.42    2.48
  11   3 -10   46.60    3.17
 -11   3  10   46.84    1.90
  11   3 -10   47.14    2.49
  11   3  -9  219.10    7.25
 -11   3   9  211.86    6.27
  11   3  -9  202.21    6.72
  11   3  -8    1.15    2.44
  11   3  -8    1.38    1.88
 -11   3   8    0.26    1.03
  11   3  -7   32.73    2.90
 -11   3   7   31.67    1.52
  11   3  -7   31.58    2.29
 -11   3   6   27.62    1.40
  11   3  -6   24.97    2.15
 -11   3   5   54.14    2.01
  11   3  -5   53.14    2.72
  11   3  -5   55.40    3.04
  11   3  -4    0.88    1.89
  11   3  -4    1.35    1.84
  11   3  -4    1.14    2.11
  11   3  -3  457.93   13.52
  11   3  -3  448.60   13.64
  11   3  -3  465.08   13.64
 -11   3   2   64.48    2.63
  11   3  -2   65.86    2.79
  11   3  -2   65.72    2.98
 -11   3   2   59.93    2.26
 -11   3   1  205.87    6.22
 -11   3   1  191.64    5.91
  11   3  -1  198.23    6.25
  11   3  -1  202.33    6.41
 -11   3   0    4.81    1.08
  11   3   0    7.54    2.78
 -11   3   0    5.30    1.52
  11   3   0    5.18    1.50
 -11   3  -1   35.96    1.75
 -11   3  -1   42.07    2.24
 -11   3  -1   37.57    2.08
  11   3   1   39.74    2.06
 -11   3  -1   41.30    2.82
 -11   3  -2   25.39    2.04
 -11   3  -2   21.43    2.44
 -11   3  -2   24.43    1.88
  11   3   2   22.86    1.70
  11   3   3   15.50    1.55
 -11   3  -3   17.51    2.30
 -11   3  -3   17.07    1.85
  11   3   3   11.70    2.84
 -11   3  -3   14.85    2.03
  11   3   4    1.79    1.25
  11   3   4    1.07    2.64
 -11   3  -4    0.33    1.99
 -11   3  -4    3.41    1.69
 -11   3  -4    2.98    1.98
  11   3   5  598.93   18.52
 -11   3  -5  630.82   17.41
 -11   3  -5  590.04   17.38
  11   3   6   82.76    5.46
  11   3   6   71.27    4.36
 -11   3  -6   81.11    3.56
 -11   3  -6   74.91    3.36
 -11   3  -6   79.84    3.57
  11   3   7   62.08    4.90
 -11  -3  -7   70.14    5.93
 -11   3  -7   59.21    3.00
 -11   3  -7   55.49    3.18
 -11   3  -7   57.19    3.04
  11   3   7   47.93    3.67
 -11  -3  -8    3.97    4.01
  11   3   8   -0.09    2.14
 -11  -3  -8    0.60    3.10
 -11   3  -8    2.06    2.04
 -11   3  -8   -0.96    2.25
  11   3   8   -1.13    3.41
 -11   3  -9  152.32    4.23
 -11  -3  -9  162.04    7.37
 -11   3  -9  154.97    4.29
 -11   3 -10   -0.81    2.16
 -11  -3 -10   -1.04    1.83
 -11   3 -10   -0.50    2.14
 -11  -3 -10    6.02    3.80
  11   3  10   -0.79    2.11
  11   3  11   85.49    3.86
 -11   3 -11   99.75    3.19
 -11  -3 -11   91.33    5.96
 -11   3 -11   94.26    3.32
 -11  -3 -12    0.44    1.41
 -11   3 -12    4.55    2.04
 -11   3 -13  147.75    3.29
 -11   3 -13  135.03    3.45
 -11   3 -14   15.57    2.12
 -11  -3 -14    0.02    1.39
 -11   3 -15  129.66    2.89
 -11  -3 -15    0.24    1.48
 -11   3 -16    0.14    1.62
 -11  -3 -16   -0.23    1.28
 -11  -3 -17    0.61    1.27
 -11   3 -17   30.87    1.79
 -11   3 -18    4.66    1.33
 -11  -3 -18    0.10    1.24
 -11   3 -19   10.31    1.20
 -11  -3 -19   -0.89    1.24
 -11  -3 -20   -0.35    1.10
 -11   5  22    0.97    0.96
 -11   5  21    5.50    1.31
 -11   5  21    1.16    2.18
 -11   5  20    0.05    1.51
 -11   5  20    0.26    2.32
 -11   5  19   26.04    1.14
 -11   5  19   26.96    2.19
 -11   5  18    7.69    0.83
 -11   5  18    5.21    2.26
 -11   5  17    1.05    0.79
 -11   5  17   -0.66    2.48
 -11   5  16    1.53    0.87
 -11   5  16    3.17    2.81
 -11   5  16    3.34    2.57
 -11   5  15    1.80    0.92
 -11   5  15   -0.65    2.66
  11   5 -15    4.84    1.55
 -11   5  14   -0.26    3.11
  11   5 -14   -0.24    1.65
 -11   5  14   -0.43    2.84
 -11   5  14   -0.24    0.92
  11   5 -13   24.86    1.70
  11   5 -13   31.54    2.09
 -11   5  13   28.14    1.39
  11   5 -13   21.03    2.09
 -11   5  12   -0.43    3.22
  11   5 -12    1.32    1.72
  11   5 -12    2.62    1.50
  11   5 -12    0.92    1.81
 -11   5  12    1.60    1.02
  11   5 -11   86.47    3.07
  11   5 -11   94.37    3.35
 -11   5  11   86.81    2.70
 -11   5  10    0.48    3.53
  11   5 -10    3.82    1.84
  11   5 -10    3.68    1.69
  11   5 -10    3.15    1.64
 -11   5  10    3.10    1.04
  11   5  -9   21.43    2.00
  11   5  -9   23.74    2.15
 -11   5   9   22.05    1.38
  11   5  -9   21.91    1.98
  11   5  -8    4.78    1.86
 -11   5   8    4.24    1.05
  11   5  -8    4.60    1.93
  11   5  -8    4.97    1.59
  11   5  -7   36.92    2.57
  11   5  -7   30.10    2.32
  11   5  -7   30.75    1.99
  11   5  -6   15.06    2.11
  11   5  -6   11.16    1.66
  11   5  -6   11.89    2.20
  11   5  -5  153.18    5.38
 -11   5   5  164.03    4.84
  11   5  -5  163.29    5.60
 -11   5   4   48.04    1.95
  11   5  -4   45.88    2.70
  11   5  -4   47.00    2.88
 -11   5   3   11.11    3.15
  11   5  -3   11.93    2.08
 -11   5   3    9.36    1.17
 -11   5   2    4.71    2.85
 -11   5   2    1.73    1.04
  11   5  -2    3.13    1.99
 -11   5   1    0.50    1.01
  11   5  -1    0.66    1.18
  11   5  -1    1.24    1.99
  11   5   0   46.65    2.74
  11   5   1   11.13    2.11
  11   5   2    8.64    2.17
  11   5   3  289.12    6.72
 -11  -5  -3    6.81    7.74
  11   5   4    2.35    1.98
 -11  -5  -4   -3.32    4.00
  11   5   5    0.54    1.94
  11   5   6   94.54    2.81
 -11  -5  -6    0.94    2.09
  11   5   7    0.45    1.80
 -11  -5  -7    0.10    1.43
  11   5   8    9.85    1.79
 -11  -5  -8    0.11    1.19
  11   5   9    4.36    1.61
 -11  -5  -9    1.03    1.07
  11   5  10   -0.01    0.80
 -11  -5 -10    0.79    0.95
  11   5  10    0.29    1.43
  11   5  11   41.85    1.66
  11   5  11   31.59    1.10
  11   5  12   12.69    1.27
  11   5  12   11.84    0.82
  11   5  13   13.22    1.11
  11   5  13   10.36    0.72
  11   5  14   19.25    1.09
  11   5  14   25.05    0.89
 -12   0  32   26.95    1.36
 -12   0  31   -0.34    1.13
 -12   0  30    2.86    1.47
 -12   0  29   -2.37    1.82
 -12   0  28   28.89    2.12
  12   0 -28   26.58    1.95
  12   0 -27    0.65    1.70
 -12   0  27    0.21    1.96
  12   0 -26   86.57    3.62
 -12   0  26  101.43    3.97
  12   0 -25    0.43    1.72
 -12   0  25   -0.41    1.91
  12   0 -24  403.36   15.19
 -12   0  24  434.17   15.39
  12   0 -24  404.19   12.86
 -12   0  23   -1.01    1.92
  12   0 -23   -0.11    1.84
  12   0 -23    1.58    3.28
 -12   0  23    0.15    3.43
 -12   0  22  110.24    4.23
 -12   0  22  116.98    6.42
  12   0 -22  107.78    4.18
 -12   0  21   -0.04    1.98
  12   0 -21    0.87    1.94
  12   0 -21   -1.09    3.44
 -12   0  21    5.15    3.75
 -12   0  20  181.33    6.09
 -12   0  20  178.36    8.17
  12   0 -20  170.14    8.31
  12   0 -20  180.42    6.10
 -12   0  19    0.67    2.04
  12   0 -19   -0.52    1.93
 -12   0  19    3.26    3.67
 -12   0  18   20.39    2.22
  12   0 -18   20.71    2.25
 -12   0  18   17.76    3.98
 -12   0  17   -0.76    1.96
 -12   0  17    3.63    3.60
  12   0 -17   -0.41    1.86
 -12   0  16 1398.87   38.47
  12   0 -16 1308.61   38.46
 -12   0  16 1290.29   40.11
 -12   0  15   -0.14    1.78
  12   0 -15   -0.35    1.74
 -12   0  15   -0.62    3.20
 -12   0  14   22.03    3.35
  12   0 -14   19.09    1.91
 -12   0  14   26.78    2.03
  12   0 -14   22.46    3.58
 -12   0  13    0.28    1.65
  12   0 -13   -0.41    2.94
 -12   0  13   -0.74    2.92
  12   0 -13   -0.34    1.55
 -12   0  12   -0.08    1.63
  12   0 -12    1.64    2.64
 -12   0  12    1.12    2.90
  12   0 -12    0.15    1.48
 -12   0  11   -0.68    1.51
 -12   0  11   -0.91    2.74
  12   0 -11    0.09    2.47
 -12   0  10 1015.50   30.48
  12   0 -10 1029.10   30.62
  12   0  -9    0.44    2.52
  12   0  -8  292.58   10.11
  12   0  -7   -0.80    2.40
  12   0  -6   58.49    3.81
  12   0  -5    0.16    2.39
  12   0  -4   -0.95    2.57
  12   0  -3   -1.90    2.45
  12   0  -2 1051.53   31.25
  12   0  -1   -0.23    2.26
  12   0   0  179.12    6.84
  12   0   1    0.52    2.29
  12   0   2   38.77    3.24
 -12   0  -2   43.06    4.76
  12   0   3   -0.23    2.35
 -12   0  -3    0.62    3.83
  12   0   4   56.30    3.69
 -12   0  -4   49.59    2.28
 -12   0  -4   52.73    5.06
 -12   0  -4   53.76    2.55
  12   0   5   -0.50    2.70
 -12   0  -5   -1.53    3.86
 -12   0  -5   -0.84    1.27
 -12   0  -5    1.41    1.69
 -12   0  -5    1.01    1.65
  12   0   5    1.53    2.55
 -12   0  -5   -0.38    1.72
 -12   0  -6  207.65    6.43
  12   0   6  195.32    6.66
 -12   0  -6  201.64    8.97
 -12   0  -6  177.85    6.09
 -12   0  -6  212.11    6.39
  12   0   6  208.08    7.63
 -12   0  -6  198.42    6.40
 -12   0  -7    1.65    4.10
 -12   0  -7   -0.34    1.70
 -12   0  -7   -1.36    1.99
 -12   0  -7    0.36    1.44
  12   0   7    0.71    1.52
  12   0   7    2.75    2.79
 -12   0  -8   33.92    2.26
 -12   0  -8   32.78    2.13
 -12   0  -8   34.83    2.55
  12   0   8   33.26    3.71
 -12   0  -9    0.93    1.76
 -12   0  -9   -2.32    2.06
 -12   0  -9    4.15    3.86
  12   0   9    0.40    2.98
 -12   0 -10  141.11    4.97
 -12   0 -10  149.60    5.27
 -12   0 -10  135.59    7.26
 -12   0 -11   -0.15    1.79
 -12   0 -11   -2.26    3.59
 -12   0 -11    0.36    2.00
  12   0  11   -1.59    3.24
 -12   0 -12   16.80    2.30
  12   0  12   18.84    3.48
 -12   0 -12   13.40    3.96
 -12   0 -12   18.86    2.08
 -12   0 -13   -0.29    1.96
 -12   0 -13   -0.27    1.76
 -12   0 -13    1.48    3.33
 -12   0 -14   10.55    2.03
 -12   0 -14   12.85    1.99
 -12   0 -14    7.50    3.21
 -12   0 -15    0.14    1.89
 -12   0 -15   -0.84    1.98
 -12   0 -15    1.84    2.96
 -12   0 -16    3.94    2.04
 -12   0 -16    6.51    2.14
 -12   0 -16    4.17    1.79
 -12   0 -17   -2.44    2.01
 -12   0 -17   -0.73    1.82
 -12   0 -17    0.63    1.72
 -12   0 -18   32.55    2.38
 -12   0 -18   35.55    2.29
 -12   0 -19   -0.14    1.73
 -12   0 -20  158.18    5.17
 -12   0 -21   -0.08    1.34
 -12   0 -22    8.23    1.15
 -12   0 -23    0.21    0.73
  12   2 -31    3.45    1.26
 -12  -2  28    3.23    0.90
 -12  -2  27    5.20    1.10
 -12  -2  26    2.50    1.37
 -12   2  26    0.48    1.68
  12   2 -25   78.03    2.28
  12  -2 -25   77.13    2.40
 -12   2  25    1.06    1.72
 -12  -2  25    0.39    1.67
 -12   2  25    0.80    1.85
 -12   2  24    1.96    1.81
  12  -2 -24    0.97    1.68
  12   2 -24   -0.36    1.58
  12   2 -23    0.28    1.55
  12  -2 -23   -0.37    1.63
 -12  -2  23   52.64    2.28
 -12   2  23   52.48    2.32
  12  -2 -22   73.74    4.71
  12   2 -22   74.99    4.56
 -12  -2  22   89.78    5.66
 -12   2  22   81.64    5.01
  12   2 -22   75.02    2.57
  12  -2 -22   77.32    2.65
 -12   2  21   12.20    1.99
  12   2 -21   16.47    3.31
  12  -2 -21   15.17    3.44
  12   2 -21   19.74    1.86
  12  -2 -21   17.98    1.89
 -12  -2  21   22.86    3.97
 -12   2  21   13.68    3.55
  12  -2 -20    8.00    3.30
  12   2 -20   13.82    3.33
  12  -2 -20   10.14    1.87
 -12  -2  20   17.85    3.85
 -12   2  20   14.37    3.63
  12   2 -20   13.23    1.81
  12   2 -19   60.63    2.48
  12  -2 -19   59.64    2.58
 -12  -2  19   13.94    2.01
 -12   2  19    6.84    2.16
 -12  -2  19   66.31    4.98
 -12   2  19   68.87    4.54
  12  -2 -19   52.92    4.54
  12   2 -19   54.49    4.26
  12   2 -19   62.09    2.51
  12   2 -18   23.53    2.45
  12  -2 -18   22.07    4.06
  12   2 -18   20.24    3.72
 -12   2  18   29.95    3.98
 -12  -2  18   23.10    4.33
  12   2 -18   26.18    2.46
  12  -2 -18   21.88    2.52
  12   2 -17   38.22    2.46
  12  -2 -17   36.61    2.53
 -12   2  17   39.99    4.37
 -12  -2  17   37.94    4.47
  12   2 -17   35.08    2.38
  12   2 -17   27.95    4.19
  12  -2 -17   30.41    4.29
  12   2 -16   25.85    1.99
  12  -2 -16   25.54    2.09
 -12  -2  16   22.08    2.02
  12   2 -16   22.76    2.09
 -12  -2  16   25.54    4.03
 -12   2  16   26.06    3.86
  12   2 -15  150.98    5.33
  12  -2 -15  158.43    5.43
 -12   2  15  162.22    4.86
  12   2 -15  156.68    5.46
 -12  -2  15  170.63    5.39
 -12  -2  15  169.63    7.53
 -12   2  15  161.43    7.27
 -12   2  14  467.89    9.64
  12   2 -14  452.23   10.32
 -12  -2  14  494.43   12.69
  12   2 -14  469.21   10.13
  12  -2 -14  464.27   10.24
  12   2 -13   80.61    3.04
 -12   2  13   85.17    2.87
  12  -2 -13   82.98    3.42
  12   2 -13   82.52    3.33
  12   2 -13   84.93    3.67
  12   2 -12   11.95    2.09
  12   2 -12   13.16    1.39
  12   2 -12   12.23    1.62
 -12  -2  12    7.75    1.74
  12  -2 -12   13.33    1.80
 -12   2  12   13.87    1.11
  12   2 -11   48.09    2.16
  12   2 -11   47.94    2.40
  12  -2 -11   49.29    2.51
 -12   2  11   50.65    1.92
  12   2 -11   47.24    3.95
  12  -2 -11   45.38    4.20
  12   2 -10    0.40    1.29
  12   2 -10    0.90    2.67
  12  -2 -10    1.78    2.80
 -12   2  10    1.08    1.01
  12   2 -10    2.36    1.51
  12  -2 -10   -1.25    1.57
  12   2  -9   32.70    3.31
  12  -2  -9   27.60    3.25
 -12   2   9   29.49    1.43
  12   2  -8   97.63    4.95
  12  -2  -8   94.76    5.08
  12   2  -8  109.23    4.03
 -12   2   8   98.38    3.19
  12   2  -7   53.04    2.89
 -12   2   7   52.41    1.97
  12   2  -7   53.30    3.77
  12  -2  -7   55.45    3.93
 -12   2   6  318.14    9.18
  12  -2  -6  320.74   11.00
  12   2  -6  306.89   10.82
  12   2  -6  308.62    9.69
 -12   2   6  318.54    9.37
  12   2  -5   65.07    4.13
  12  -2  -5   64.12    4.05
 -12   2   5   73.28    2.67
  12   2  -5   73.37    3.07
 -12   2   5   69.65    2.42
  12  -2  -4  106.31    5.30
 -12   2   4  114.82    3.79
  12   2  -4  114.96    4.05
 -12   2   4  112.87    3.56
  12   2  -3    0.60    2.61
  12  -2  -3   -0.19    2.74
 -12   2   3   -0.42    1.29
  12   2  -3   -0.63    1.75
 -12   2   3   -0.06    1.01
  12   2  -2   33.77    2.14
  12   2  -2   30.03    3.24
  12  -2  -2   31.12    3.26
  12   2  -1  102.52    5.13
  12  -2  -1  106.46    5.20
  12   2   0  279.58    9.76
  12  -2   0  277.29   10.04
 -12  -2   0  277.77   11.24
 -12   2   0  277.55   10.59
  12   2   0  279.42    8.34
  12   2   1  156.86    6.44
  12  -2   1  165.40    6.60
  12   2   1  158.39    5.01
 -12  -2  -1  158.34    8.10
 -12   2  -1  161.14    7.34
  12   2   2   19.65    2.75
  12  -2   2   17.57    2.77
  12   2   2   14.41    1.46
 -12   2  -2   16.94    4.10
 -12  -2  -2   19.21    4.64
 -12  -2  -3  131.82    6.92
 -12   2  -3  123.69    6.37
 -12   2  -3  131.85    5.67
  12   2   3  124.78    4.00
  12  -2   3  111.98    5.47
  12   2   3  114.23    5.37
  12   2   4   -0.23    3.30
  12   2   4    0.56    2.40
  12  -2   4   -0.08    2.58
 -12   2  -4   -1.44    3.59
 -12  -2  -4    1.57    3.95
  12   2   4    0.59    1.10
 -12   2  -4    1.69    2.63
  12   2   4   -1.93    2.51
  12   2   5   -0.24    3.42
  12   2   5    2.71    2.50
  12  -2   5   -0.26    2.56
 -12   2  -5    0.63    3.60
 -12  -2  -5    1.19    4.05
 -12   2  -5    0.76    2.73
  12   2   5   -0.90    2.39
  12   2   5    1.15    1.06
  12   2   6   17.82    2.71
  12   2   6   17.62    2.75
  12  -2   6   21.63    2.92
  12   2   6   18.62    3.93
  12   2   7    2.57    2.39
  12   2   7    1.16    2.56
  12  -2   7    2.02    2.52
  12   2   7    0.13    3.56
  12   2   8   55.74    3.56
  12   2   8   59.21    4.00
  12  -2   8   56.64    4.16
  12   2   8   66.46    5.09
  12   2   9   -0.81    3.59
  12   2   9    0.77    2.64
  12  -2   9    0.51    2.62
 -12  -2  -9   -3.60    4.27
  12   2   9   -0.71    2.14
  12   2  10   98.33    6.09
 -12  -2 -10  101.54    6.80
 -12   2 -10  102.31    4.41
 -12  -2 -10  118.88    3.81
  12   2  10   98.17    4.78
  12  -2  10  111.21    5.51
  12   2  10   94.72    5.16
  12   2  11   99.60    5.70
 -12  -2 -11   91.42    6.20
 -12   2 -11  100.96    3.75
  12   2  11   94.31    4.26
  12   2  11   96.38    4.83
  12  -2  11  110.70    5.36
 -12   2 -12    0.45    2.29
  12   2  12    0.70    3.22
  12   2  12    0.31    1.95
 -12  -2 -12    0.86    3.67
 -12  -2 -12    1.94    1.32
  12   2  12    1.09    2.45
  12  -2  12    0.12    2.96
 -12   2 -13    6.42    2.16
 -12  -2 -13   14.54    1.49
  12   2  13    7.82    3.33
  12   2  13    8.32    2.54
  12  -2  13    8.01    3.06
 -12  -2 -13    2.89    3.82
  12   2  14   70.10    5.39
 -12   2 -14   74.09    4.18
 -12  -2 -15   15.50    1.63
 -12   2 -15   16.11    2.32
 -12  -2 -16    6.48    1.52
 -12   2 -16   11.02    2.09
 -12  -2 -17   42.92    2.22
 -12  -2 -18    4.95    1.48
 -12  -2 -19   36.31    2.01
 -12  -2 -20    1.56    1.30
 -12   2 -22   36.59    1.43
 -12   4  25    0.52    1.80
  12   4 -24    0.37    1.86
 -12   4  24   15.43    2.18
  12   4 -23    9.31    2.24
 -12   4  23   57.44    2.75
  12   4 -22   41.30    3.06
 -12   4  22   70.96    3.21
  12   4 -21   56.42    2.98
 -12   4  21   10.99    2.58
  12   4 -20    9.68    2.52
 -12   4  20    8.67    0.92
  12   4 -19  125.13    4.30
 -12   4  19  107.41    2.94
  12   4 -18   17.03    2.58
  12   4 -18   12.98    2.34
 -12   4  18   15.34    1.12
  12   4 -17   39.58    2.81
 -12   4  17   35.90    1.55
 -12   4  16    7.09    1.00
 -12   4  15   11.37    1.10
  12   4 -14    9.27    1.53
 -12   4  14    7.85    1.05
  12   4 -13  162.72    5.26
 -12   4  13  160.88    4.95
  12   4 -12   77.60    3.34
  12   4 -12   70.25    2.93
 -12   4  12   68.37    2.52
  12   4 -11   58.43    2.98
  12   4 -11   62.93    3.12
  12   4 -11   56.14    2.63
 -12   4  11   54.23    2.14
  12   4 -10   18.52    2.42
  12   4 -10   24.96    2.37
  12   4 -10   19.40    2.15
  12   4 -10   18.30    1.90
 -12   4  10   18.27    1.27
  12   4  -9    6.20    2.21
 -12   4   9    7.21    1.05
  12   4  -9    7.55    1.79
  12   4  -9    7.30    2.25
  12   4  -8   29.10    3.33
  12   4  -8   33.70    2.31
 -12   4   8   33.63    1.62
  12   4  -8   35.55    2.67
  12   4  -7   31.28    3.54
 -12   4   7   30.40    1.57
  12   4  -7   34.30    2.68
  12   4  -7   30.70    2.26
  12   4  -6    1.21    2.79
  12   4  -6    1.67    1.76
  12   4  -6    0.44    1.69
 -12   4   6   -0.29    1.01
 -12   4   5   56.35    3.59
  12   4  -5   65.24    2.80
  12   4  -5   62.49    3.01
 -12   4   4   56.76    3.03
  12   4  -4   55.76    2.72
  12   4  -4   54.69    2.56
 -12   4   3   21.55    1.37
 -12   4   3   26.28    2.42
  12   4  -3   23.25    2.11
  12   4  -3   22.32    1.92
 -12   4   2  104.04    3.46
  12   4  -2  110.48    4.06
  12   4  -2  101.78    3.83
 -12   4   1    1.30    1.08
 -12   4   1    1.70    1.98
  12   4  -1    0.28    1.92
  12   4  -1    1.00    2.48
  12   4  -1    2.18    1.54
 -12   4   0    4.02    1.18
  12   4   0    6.28    1.49
  12   4   0    6.28    2.42
  12   4   0    8.01    1.92
 -12   4   0    7.27    2.01
  12   4   1    8.25    1.46
  12   4   1    7.10    2.38
  12   4   1    9.06    1.95
 -12   4  -1    9.18    2.01
  12   4   2    0.54    1.29
 -12   4  -2    0.20    1.91
  12   4   2   -0.29    2.19
  12   4   2   -2.38    1.98
 -12   4  -3    8.04    2.00
  12   4   3    7.07    2.34
  12   4   3    9.38    2.01
 -12   4  -4    0.62    1.87
  12   4   4   -1.21    2.21
  12   4   4   -2.08    1.93
 -12  -4  -6    9.00    3.34
 -12  -4  -8   15.12    2.10
 -12  -4  -9   34.00    1.97
 -12  -4 -10    0.30    1.32
 -12  -4 -11   46.23    2.03
 -12  -4 -12    6.90    1.19
 -12  -4 -13   15.95    1.27
 -12  -4 -14    8.01    1.04
 -12  -4 -15   17.92    1.13
  12   4  15    6.62    1.20
  12   4  16   12.60    0.70
  12   4  16   12.45    1.04
 -12   6  15    2.46    1.63
 -12   6  14   -0.31    1.98
 -12   6  13    3.10    2.17
 -12   6  12    0.60    2.25
 -12   6  11   19.51    2.40
  12   6  -9    2.20    0.81
  12   6  -8   15.94    1.08
  12   6  -7    3.54    0.91
  12   6  -6   13.10    1.12
  12   6  -5   16.32    1.21
  12   6  -4    7.08    1.12
  12   6  -3   37.52    1.67
  12   6  -2   31.88    1.60
  12   6  -1    4.11    1.12
  12   6   0    1.92    1.06
  12   6   1    8.74    1.11
  12   6   2    1.24    0.99
  12   6   3   31.78    1.42
  12   6   4    2.36    0.89
  12   6   5   10.09    0.86
  12   6   6   10.54    0.70
 -13   1  31    0.08    1.25
 -13  -1  30   -1.17    1.00
 -13   1  30   -1.69    1.42
 -13  -1  29   -0.34    1.16
 -13   1  29   -0.10    1.55
  13   1 -28   32.03    1.75
  13  -1 -28   35.51    1.88
 -13  -1  28   -0.10    1.52
 -13   1  28   -0.60    1.78
 -13  -1  27    1.82    1.72
 -13   1  27    0.51    1.79
  13  -1 -27    0.26    1.50
  13   1 -27   -1.03    1.41
  13   1 -26   10.85    1.66
  13  -1 -26    9.12    1.71
 -13  -1  26    0.40    1.86
 -13   1  26    1.04    1.96
  13  -1 -25   37.10    2.13
  13   1 -25   34.48    1.98
 -13  -1  25    2.27    2.00
 -13   1  25   -1.12    2.04
  13   1 -24   46.04    2.16
  13  -1 -24   46.26    2.22
 -13  -1  24    0.54    1.92
 -13   1  24    1.07    2.22
  13  -1 -24   50.08    4.22
  13   1 -24   41.22    3.93
 -13  -1  23   -0.45    1.84
 -13   1  23   -1.63    2.07
  13  -1 -23   -0.31    3.35
  13   1 -23    1.17    3.10
 -13  -1  23    3.07    3.59
 -13   1  23    2.28    3.35
  13   1 -23    2.63    1.64
  13  -1 -23    2.95    1.73
 -13  -1  22  116.56    6.09
 -13   1  22  115.27    5.63
  13  -1 -22  104.17    5.62
  13   1 -22   96.07    5.39
 -13  -1  22   -0.26    2.33
 -13   1  22    0.63    2.44
  13   1 -22  104.84    2.91
  13  -1 -22  112.93    3.04
 -13  -1  21  118.81    5.96
 -13   1  21  115.27    5.71
 -13  -1  21   -0.33    2.16
 -13   1  21    2.09    2.45
  13  -1 -21   99.30    5.71
  13   1 -21  103.94    5.50
  13   1 -21  112.60    3.07
  13  -1 -21  113.19    3.14
 -13  -1  20   21.08    4.12
 -13   1  20   19.36    3.80
 -13  -1  20   -0.43    1.90
 -13   1  20    1.97    2.20
  13  -1 -20   11.86    3.80
  13   1 -20   12.31    3.59
  13   1 -20   12.25    1.98
  13  -1 -20   15.71    2.14
 -13  -1  19   -0.03    1.90
 -13   1  19    1.65    2.11
 -13  -1  19    3.64    3.88
 -13   1  19    1.05    3.62
  13  -1 -19    2.38    3.45
  13   1 -19    3.82    3.40
  13   1 -19    4.16    1.93
  13  -1 -19    1.90    1.93
 -13  -1  18   -2.18    2.08
 -13   1  18    0.26    2.10
  13   1 -18   34.13    1.97
  13   1 -18   31.83    2.16
  13  -1 -18   30.37    2.20
 -13  -1  18   31.53    4.43
 -13   1  18   30.59    4.29
 -13  -1  17  204.92    6.88
 -13   1  17  200.84    6.71
  13   1 -17  179.25    3.52
  13   1 -17  173.36    3.75
  13  -1 -17  180.97    3.90
 -13  -1  17   -0.03    2.79
 -13   1  17    0.42    2.78
 -13   1  16  157.88    6.01
 -13  -1  16  161.87    6.15
  13   1 -16  140.88    3.12
  13   1 -16  137.46    3.33
  13  -1 -16  142.93    3.46
 -13  -1  16   -0.19    2.61
 -13   1  16   -1.33    2.49
 -13  -1  15   91.42    5.25
 -13   1  15   86.24    4.98
  13   1 -15   84.66    2.56
  13   1 -15   92.04    2.75
  13  -1 -15   88.71    2.81
 -13  -1  15    0.18    2.25
 -13   1  15   -0.05    2.12
 -13  -1  14   -0.62    3.04
 -13   1  14    0.21    3.01
  13   1 -14  245.73    4.05
 -13  -1  14  281.97    7.38
 -13   1  14  258.84    7.03
  13   1 -14  242.60    6.90
  13  -1 -14  265.74    7.28
  13   1 -14  241.63    4.13
  13  -1 -14  255.79    4.28
  13   1 -13  146.97    3.27
  13   1 -13  145.37    5.56
  13  -1 -13  153.26    5.76
 -13  -1  13    0.65    2.48
 -13   1  13    1.20    2.42
 -13  -1  13  148.39    5.78
 -13   1  13  153.57    5.69
  13   1 -13  145.30    3.25
  13  -1 -13  150.88    3.36
  13   1 -12    2.11    1.56
  13   1 -12    1.91    1.50
  13  -1 -12    1.44    1.58
  13   1 -12   -0.69    2.71
  13  -1 -12    1.73    3.03
 -13  -1  12    0.61    1.72
 -13   1  12    0.21    1.74
  13   1 -11   78.84    2.49
  13  -1 -11   81.96    2.64
  13   1 -11   78.91    4.20
  13  -1 -11   79.20    4.54
  13   1 -10  202.74    3.48
  13  -1 -10  203.24    3.58
  13   1 -10  194.39    5.68
  13  -1 -10  207.09    6.12
  13   1  -9  150.75    5.18
  13  -1  -9  154.99    5.41
  13   1  -9  143.33    2.89
  13  -1  -9  152.98    3.04
  13   1  -8  394.82   13.04
  13  -1  -8  388.63   13.21
  13  -1  -7  689.90   21.06
  13   1  -7  660.70   20.87
  13   1  -6    0.98    2.59
  13  -1  -6   -0.37    2.60
  13  -1  -5   16.56    2.93
  13   1  -5   15.40    2.86
  13  -1  -4  165.13    6.90
  13   1  -4  172.64    6.92
  13   1  -3  233.93    8.59
  13  -1  -3  221.19    8.46
  13   1  -2  717.06   21.85
  13  -1  -2  695.86   21.87
 -13   1   1   41.54    2.21
  13   1  -1   35.99    3.38
  13  -1  -1   33.16    3.28
 -13   1   0  167.43    5.59
  13   1   0  168.38    6.76
  13  -1   0  173.66    6.92
  13   1   1  283.98   10.01
  13  -1   1  291.96   10.14
 -13  -1  -1  283.23   11.35
 -13   1  -1  266.31   10.81
 -13   1  -1  299.69    8.99
  13  -1   2   30.30    3.21
  13   1   2   25.17    3.00
 -13  -1  -2   32.79    4.82
 -13   1  -2   26.70    4.34
 -13   1  -2   28.36    2.32
 -13   1  -3   64.68    3.17
  13   1   3   60.65    3.89
  13  -1   3   66.33    4.07
 -13  -1  -3   70.32    5.65
 -13   1  -3   65.55    5.27
 -13   1  -3   68.58    3.12
 -13   1  -4  399.58    5.55
 -13  -1  -4    2.98    4.39
  13   1   4  395.75    7.48
  13  -1   4  391.85    7.61
 -13  -1  -4  389.70    9.56
 -13   1  -4  361.06    8.76
 -13   1  -4  419.59    5.43
 -13   1  -5    0.08    2.23
 -13   1  -5  103.62    3.09
  13   1   5   89.56    4.33
  13  -1   5   90.98    4.37
 -13   1  -5   92.03    3.20
 -13  -1  -5   94.59    5.92
 -13   1  -5   85.80    5.34
 -13  -1  -5    0.99    2.83
  13   1   5  104.88    5.09
 -13   1  -6   81.18    3.24
 -13   1  -6   83.75    3.17
  13   1   6   66.43    4.24
  13  -1   6   75.33    4.35
  13   1   6   78.78    5.04
 -13   1  -6   76.64    4.95
  13   1   6   73.77    3.61
 -13  -1  -6   68.42    5.77
 -13   1  -6   70.25    5.30
 -13   1  -6   73.23    3.30
 -13   1  -7  159.90    3.99
  13   1   7  154.30    4.57
 -13   1  -7   -3.48    2.92
 -13   1  -7  162.65    3.93
  13   1   7  162.05    5.58
  13  -1   7  167.85    5.66
 -13  -1  -7  163.48    7.27
 -13  -1  -7   -0.57    2.66
  13   1   7  159.66    6.34
 -13   1  -7  161.31    6.36
 -13  -1  -7  151.45    3.61
 -13   1  -7  156.32    4.03
 -13   1  -8    3.49    2.27
  13   1   8    9.71    3.18
  13  -1   8    7.49    3.11
 -13   1  -8    5.75    2.34
 -13  -1  -8    3.61    1.86
  13   1   8    8.41    3.70
 -13  -1  -8   -0.28    1.62
 -13   1  -8    2.29    3.59
  13   1   8    3.78    2.16
 -13   1  -8    4.83    2.08
 -13   1  -8    0.96    2.02
 -13   1  -9   -0.50    2.89
 -13   1  -9  144.99    3.73
  13   1   9  151.46    5.58
  13  -1   9  154.99    5.78
 -13  -1  -9    0.14    2.39
 -13   1  -9  145.38    3.95
 -13  -1  -9  141.74    3.53
  13   1   9  170.61    6.53
 -13   1  -9  161.43    6.28
  13   1   9  140.31    4.22
 -13   1  -9  145.32    3.91
 -13   1 -10   -0.56    2.81
  13   1  10  137.33    5.44
  13  -1  10  151.03    5.80
 -13  -1 -10   -0.28    2.30
 -13   1 -10  133.37    3.84
 -13  -1 -10  142.19    3.42
  13   1  10  154.98    6.37
 -13   1 -10  146.94    6.22
 -13   1 -10  150.37    3.80
  13   1  10  125.13    3.80
 -13   1 -11    0.19    2.43
  13   1  11  130.72    5.09
  13  -1  11  142.74    5.58
 -13  -1 -11   -0.52    1.87
 -13   1 -11  122.51    3.50
 -13  -1 -11  118.88    3.05
  13   1  11  134.36    5.93
 -13   1 -11  135.08    5.67
 -13  -1 -11    0.18    2.04
 -13   1 -11  130.06    3.45
 -13   1 -12    0.08    2.27
 -13   1 -12   78.95    3.11
 -13  -1 -12   83.17    2.59
  13   1  12   81.28    5.10
 -13   1 -12   80.15    4.73
  13   1  12   88.13    4.47
  13  -1  12   87.14    4.84
 -13  -1 -12    0.33    1.67
 -13   1 -12    0.13    2.17
 -13   1 -12   78.78    2.95
 -13   1 -13   39.28    3.91
  13  -1  13   46.51    4.11
  13   1  13   40.32    3.57
 -13   1 -13   40.89    2.52
  13   1  13   43.05    4.33
 -13   1 -13   40.76    2.73
 -13  -1 -13   40.36    2.23
 -13  -1 -14    1.49    1.61
  13   1  14    9.14    2.83
  13  -1  14   12.23    3.26
 -13   1 -14   12.41    2.34
 -13  -1 -14   13.64    1.89
 -13   1 -14    9.29    2.12
  13   1  14   10.96    3.39
 -13   1 -15   42.14    2.67
 -13   1 -15   44.39    2.75
 -13  -1 -15   40.54    2.39
 -13   1 -16   10.96    2.07
 -13  -1 -16    8.40    1.70
 -13   1 -17    6.19    2.03
 -13  -1 -17    6.29    1.60
 -13   1 -18   29.59    2.13
 -13  -1 -18   26.35    1.80
 -13   1 -19   10.99    1.68
 -13  -1 -19    9.92    1.29
 -13  -1 -20    2.78    0.99
 -13   1 -20    2.90    1.35
 -13   1 -21    1.54    1.08
 -13   1 -22    3.59    0.79
 -13   1 -22    3.08    0.76
  13   3 -28    0.77    1.59
  13   3 -27    7.93    1.98
 -13   3  27   -0.02    1.47
  13   3 -26    3.49    2.17
 -13   3  26    0.65    1.57
 -13   3  25    0.62    1.78
 -13   3  24   -1.91    1.88
  13   3 -20    0.06    1.66
  13   3 -19  183.06    6.02
  13   3 -18   -0.73    1.70
 -13   3  18    0.37    0.84
  13   3 -17   27.29    2.06
 -13   3  17   26.23    1.33
  13   3 -16    6.17    1.69
 -13   3  16    6.03    0.97
  13   3 -16    5.31    2.39
 -13   3  15   59.34    2.16
  13   3 -15   60.16    3.42
  13   3 -15   57.13    2.81
  13   3 -14    1.93    2.39
  13   3 -14    2.22    1.86
  13   3 -14    3.62    1.29
 -13   3  14    2.87    0.99
  13   3 -13  287.97    9.60
  13   3 -13  296.32    9.34
  13   3 -13  297.17    8.92
 -13   3  13  301.39    8.73
  13   3 -12   48.67    3.33
  13   3 -12   47.08    2.91
  13   3 -12   49.58    2.29
 -13   3  12   53.94    2.00
  13   3 -11  371.45   11.37
  13   3 -11  361.83   10.71
 -13   3  11  356.31   10.48
  13   3 -10    3.38    2.63
 -13   3  10    3.80    1.05
  13   3 -10    3.21    1.62
  13   3  -9   33.33    2.94
  13   3  -9   32.14    2.13
 -13   3   9   30.79    1.54
  13   3  -8    2.64    2.60
 -13   3   8    2.41    1.10
  13   3  -8    2.89    1.69
  13   3  -7   41.40    2.92
  13   3  -7   39.15    2.18
 -13   3   7   33.04    1.69
  13   3  -6  115.97    4.64
  13   3  -6  118.68    4.11
 -13   3   6  110.45    3.68
  13   3  -5  833.21   24.64
 -13   3   5  831.31   24.11
  13   3  -5  884.61   24.44
  13   3  -4    2.49    1.78
  13   3  -4    1.13    1.88
 -13   3   4    2.30    1.16
  13   3  -3   20.44    2.09
  13   3  -3   20.93    2.03
  13   3  -2   31.58    2.18
 -13   3   2   31.84    2.12
  13   3  -2   31.74    2.25
 -13   3   1  305.31    9.23
  13   3  -1  314.74    9.22
  13   3  -1  286.67    9.11
  13   3   0   75.97    3.08
 -13   3   0   68.58    3.05
  13   3   0   69.21    2.90
 -13   3   0   73.03    3.55
  13   3   1   21.34    1.93
 -13   3  -1   19.73    2.49
 -13   3  -1   19.72    2.04
  13   3   1   18.88    1.70
 -13   3  -2   44.22    2.78
 -13   3  -2   47.14    2.94
 -13   3  -2   46.55    2.60
  13   3   2   43.36    3.66
  13   3   2   52.89    2.24
 -13   3  -3  388.42   12.30
 -13   3  -3  423.89   12.33
 -13   3  -3  363.25   12.14
  13   3   3  380.30   13.28
  13   3   3  431.52   11.86
 -13   3  -4  114.70    4.52
 -13   3  -4  113.11    4.40
 -13   3  -4  104.67    4.38
  13   3   4  112.14    5.34
  13   3   4  120.32    3.85
 -13   3  -5  216.18    6.89
 -13   3  -5  205.11    6.94
  13   3   5  194.47    7.79
 -13   3  -5  210.89    7.04
 -13  -3  -6   59.04    5.56
 -13   3  -6   52.22    2.76
 -13   3  -6   54.66    2.97
 -13   3  -6   54.17    3.02
  13   3   6   51.59    3.51
 -13  -3  -7   87.40    6.19
 -13   3  -7   85.82    3.44
 -13   3  -7   81.86    3.17
  13   3   7   74.00    3.94
 -13   3  -7   86.71    3.51
 -13   3  -8   17.00    2.43
 -13   3  -8   13.77    2.33
  13   3   8   13.21    2.35
 -13  -3  -8    9.63    4.07
 -13   3  -9   60.65    2.85
 -13   3  -9   54.65    2.85
 -13  -3  -9   56.56    5.15
  13   3   9   52.99    3.12
 -13   3 -10    9.01    2.11
 -13   3 -10   10.22    2.20
 -13   3 -11    7.73    2.07
 -13   3 -11   11.29    2.07
 -13  -3 -12    0.56    1.33
 -13   3 -12    1.14    1.82
 -13   3 -12   -0.49    2.01
 -13   3 -13  163.89    3.34
 -13   3 -13  163.92    3.08
 -13  -3 -14    0.12    1.23
 -13   3 -14    1.58    1.72
 -13  -3 -15   -0.05    1.18
 -13   3 -15    2.96    1.50
 -13  -3 -16   -0.27    1.12
 -13   3 -16    2.54    1.35
 -13  -3 -17    0.45    1.10
 -13   3 -17    8.83    1.21
 -13  -3 -18   -0.10    0.99
 -13   3 -18   12.00    1.04
 -13  -3 -19   -0.55    0.77
 -13   5  18   -4.70    2.48
 -13   5  17   -2.87    2.64
 -13   5  17   39.25    1.43
 -13   5  16    0.15    2.60
 -13   5  16   10.26    0.95
  13   5 -15    1.11    1.46
 -13   5  15    2.77    0.87
  13   5 -14   21.57    1.81
  13   5 -14   16.22    1.66
 -13   5  14   19.28    1.18
  13   5 -13   55.76    2.53
  13   5 -13   50.78    2.42
 -13   5  13   53.94    1.95
 -13   5  12    0.39    0.98
 -13   5  12   -0.07    3.65
  13   5 -12    0.92    1.71
  13   5 -12    0.28    1.51
  13   5 -12    0.75    1.13
  13   5 -11   27.41    1.61
  13   5 -11   25.95    1.87
 -13   5  11   29.01    1.45
  13   5 -11   28.34    2.15
  13   5 -10   40.57    2.16
  13   5 -10   41.66    2.01
 -13   5  10   42.23    1.82
  13   5 -10   43.81    2.48
  13   5  -9   44.08    2.15
  13   5  -9   42.95    2.08
 -13   5   9   41.86    1.86
  13   5  -9   43.45    2.56
  13   5  -8   25.03    1.74
  13   5  -8   24.04    1.72
 -13   5   8   25.93    1.46
  13   5  -8   24.90    2.29
  13   5  -7   99.24    3.53
  13   5  -7   93.50    3.94
  13   5  -6   22.54    1.81
  13   5  -6   20.88    2.30
  13   5  -5   29.55    2.02
 -13   5   5   30.52    1.64
  13   5  -5   29.58    2.48
  13   5  -4   31.26    1.82
  13   5  -4   31.67    2.53
  13   5  -4   35.65    2.08
  13   5  -3   37.12    2.14
  13   5  -3   36.05    1.94
  13   5  -2   51.18    2.49
  13   5  -1    5.59    1.66
  13   5   0    2.71    1.60
 -13  -5   0   -4.39    5.89
  13   5   1  160.45    4.25
 -13  -5  -1   -1.84    5.53
  13   5   2   -0.52    1.62
 -13  -5  -2   -0.67    3.32
  13   5   3    5.44    1.65
 -13  -5  -3   -1.07    2.48
  13   5   4  114.27    2.64
 -13  -5  -4   -0.70    2.06
  13   5   5    2.30    1.51
 -13  -5  -5   -1.74    1.41
  13   5   6   13.79    1.55
 -13  -5  -6   -0.53    1.20
  13   5   7   27.63    1.54
 -13  -5  -7    0.27    0.96
  13   5   8    3.37    1.22
 -13  -5  -8    0.54    0.80
  13   5   9   37.41    1.70
  13   5  10   22.93    1.24
  13   5  10   21.69    0.98
  13   5  11   -0.21    0.68
  13   5  11    0.02    0.52
  13   5  12    7.23    0.52
 -14   0  31   -0.51    1.14
 -14   0  30    0.68    1.28
  14   0 -29    0.90    1.41
 -14   0  29    0.72    1.40
  14   0 -28    0.49    1.55
 -14   0  28    1.80    1.61
  14   0 -27    0.20    1.60
 -14   0  27    1.88    1.80
  14   0 -26   51.81    2.65
 -14   0  26   56.29    2.97
 -14   0  25    2.06    2.10
  14   0 -25    1.91    1.71
 -14   0  24   14.31    2.15
  14   0 -24   15.77    3.75
  14   0 -24   14.33    1.98
  14   0 -23   -0.16    3.16
  14   0 -23   -0.99    1.89
 -14   0  23    0.30    3.51
 -14   0  23   -0.95    2.00
  14   0 -22  185.95    8.94
 -14   0  22  192.47    8.85
  14   0 -22  189.57    6.68
  14   0 -21    0.33    3.42
 -14   0  21   -2.03    3.64
  14   0 -21   -0.89    1.86
 -14   0  21   -0.31    1.95
 -14   0  20    1.69    3.65
  14   0 -20    3.26    1.95
 -14   0  20    7.13    2.10
 -14   0  19    0.27    3.70
  14   0 -19    0.18    2.03
 -14   0  19    1.40    2.11
 -14   0  18  114.52    4.30
  14   0 -18   98.05    4.03
 -14   0  18  100.04    6.19
 -14   0  17    2.63    3.64
 -14   0  17   -0.32    2.20
  14   0 -17   -0.78    2.06
 -14   0  16  126.18    4.60
 -14   0  16  110.51    6.37
  14   0 -16  118.42    4.43
 -14   0  15   -4.86    3.57
 -14   0  15   -0.58    1.84
  14   0 -15    1.61    1.89
  14   0 -15   -0.16    1.99
  14   0 -15   -0.65    3.47
  14   0 -14   50.58    4.66
 -14   0  14   48.27    2.57
  14   0 -14   47.54    2.74
 -14   0  14   52.72    4.56
  14   0 -13   -0.97    1.82
  14   0 -13   -2.60    3.40
 -14   0  13   -1.30    1.66
  14   0 -12  346.85   10.40
 -14   0  12  338.81   10.27
  14   0 -12  347.21   12.26
  14   0 -11   -0.59    1.72
  14   0 -11    0.65    3.04
 -14   0  11   -0.51    1.56
  14   0 -10  256.86    9.68
  14   0 -10  254.75    7.89
 -14   0  10  254.32    7.86
  14   0  -9   -1.06    3.07
  14   0  -8  101.13    5.36
  14   0  -7    0.80    2.88
  14   0  -6  490.60   16.01
  14   0  -5   -1.10    2.86
  14   0  -4  137.37    6.23
  14   0  -3    0.88    2.71
  14   0  -2   60.59    4.10
  14   0  -1    1.49    2.67
  14   0   0  485.21   14.80
 -14   0   0  440.85   13.34
 -14   0  -1   -0.55    1.68
 -14   0  -1    1.80    4.41
 -14   0  -1    1.27    2.06
  14   0   1   -1.24    2.67
  14   0   2  124.13    5.64
 -14   0  -2  120.04    4.33
 -14   0  -2  120.39    7.30
 -14   0  -2  122.10    4.24
 -14   0  -3   -0.60    1.82
 -14   0  -3    0.81    1.79
 -14   0  -3    0.30    4.82
 -14   0  -3    0.63    1.42
  14   0   3   -0.82    2.63
  14   0   4  300.00   10.27
 -14   0  -4  294.97   11.66
 -14   0  -4  290.54    8.79
 -14   0  -4  304.17    8.76
 -14   0  -5   -0.43    1.85
 -14   0  -5   -0.62    1.93
 -14   0  -5   -1.04    4.26
 -14   0  -5    1.27    1.50
  14   0   5   -0.20    2.86
 -14   0  -6  217.44    6.70
 -14   0  -6  213.16    6.74
 -14   0  -6  207.11    9.41
  14   0   6  189.56    6.91
  14   0   6  222.94    8.38
 -14   0  -6  195.57    6.36
 -14   0  -7    0.91    1.76
 -14   0  -7    0.89    2.07
 -14   0  -7   -1.56    4.33
 -14   0  -7    1.36    1.68
  14   0   7   -1.54    3.07
  14   0   8   63.21    4.59
 -14   0  -8   58.61    2.79
 -14   0  -8   65.47    3.11
 -14   0  -8   57.28    5.12
 -14   0  -8   62.99    2.96
 -14   0  -9   -1.47    1.71
 -14   0  -9    0.14    1.90
  14   0   9   -3.36    3.23
 -14   0  -9    1.26    3.50
 -14   0 -10  116.49    4.54
 -14   0 -10  124.31    4.36
 -14   0 -10  111.28    6.45
  14   0  11    0.13    3.01
 -14   0 -11   -0.11    1.87
 -14   0 -11   -2.29    3.29
 -14   0 -12    2.07    1.85
 -14   0 -12    1.14    3.12
  14   0  12    2.94    3.03
 -14   0 -12    0.83    1.99
 -14   0 -12    0.28    1.94
 -14   0 -13    0.56    1.93
 -14   0 -13   -0.38    1.92
  14   0  13   -1.78    3.04
 -14   0 -13    1.24    2.93
 -14   0 -14   16.67    2.03
 -14   0 -14   17.15    2.16
 -14   0 -15    0.73    1.76
 -14   0 -15    2.17    1.95
 -14   0 -16   11.34    1.91
 -14   0 -16   13.12    1.94
 -14   0 -17    0.53    1.64
 -14   0 -18  218.49    6.79
 -14   0 -19   -0.99    1.25
 -14   0 -20   -1.17    1.00
 -14   0 -21   -0.17    0.68
  14  -2 -27   -0.89    1.39
 -14  -2  27    3.73    1.08
 -14   2  26   -0.70    1.48
  14  -2 -26    2.26    1.54
  14  -2 -25    0.19    1.51
  14   2 -25    2.58    1.42
  14  -2 -24   59.71    2.36
  14   2 -24   59.07    2.28
  14   2 -23    2.37    1.54
  14  -2 -23    0.24    1.63
 -14  -2  22   -0.43    1.76
  14  -2 -22    1.42    1.61
  14   2 -22    0.52    1.52
  14   2 -21   43.05    2.21
  14  -2 -21   45.05    2.33
  14  -2 -21   40.98    4.20
  14   2 -21   36.69    3.77
  14   2 -20    1.46    1.65
  14  -2 -20    2.85    1.78
  14  -2 -20    5.33    3.32
  14   2 -20    3.07    2.97
  14   2 -20    2.15    1.63
  14   2 -19   12.02    1.81
  14  -2 -19   10.34    1.89
  14   2 -19   11.02    1.74
  14  -2 -19   12.63    3.49
  14   2 -19    8.74    3.34
  14  -2 -18   33.15    4.18
  14   2 -18   31.96    4.00
  14   2 -18   40.90    2.26
  14  -2 -18   42.82    2.45
  14   2 -18   40.48    2.24
  14   2 -17    4.36    1.78
  14  -2 -17    6.89    1.98
  14   2 -17    5.41    1.80
  14   2 -16  146.00    3.96
  14  -2 -16  148.67    4.06
  14   2 -16  135.83    3.96
  14  -2 -15   49.58    2.73
  14   2 -15   48.01    2.51
  14   2 -15   44.65    2.67
 -14  -2  15   39.56    2.60
 -14   2  15   48.65    1.96
  14   2 -14    6.39    1.96
 -14   2  14    7.11    1.22
  14   2 -14    7.05    1.87
  14  -2 -14    4.94    1.93
  14   2 -13    3.79    2.05
  14  -2 -13    5.91    2.02
  14   2 -13    3.51    1.77
 -14   2  13    4.90    1.23
  14   2 -13    6.75    1.17
  14   2 -12  184.79    8.34
  14  -2 -12  179.55    8.65
  14   2 -12  181.66    6.67
  14  -2 -12  182.77    6.77
  14   2 -12  202.43    6.36
 -14   2  12  186.51    6.35
  14   2 -11   25.21    2.14
  14  -2 -11   29.82    2.26
  14   2 -11   27.60    3.66
  14  -2 -11   24.94    3.74
 -14   2  11   26.42    1.67
  14   2 -10  150.01    3.91
  14  -2 -10  158.11    4.04
  14   2 -10  163.33    4.44
  14   2 -10  149.88    6.03
  14  -2 -10  168.12    6.36
 -14   2  10  159.02    3.48
  14   2  -9   13.33    2.53
  14   2  -9   14.91    3.33
  14  -2  -9   13.66    3.32
  14   2  -9   12.14    1.86
  14  -2  -9   14.25    1.94
 -14   2   9   14.79    1.40
 -14   2   8   25.62    1.48
  14   2  -8   25.11    3.54
  14  -2  -8   28.57    3.62
  14   2  -8   23.68    1.96
  14  -2  -8   23.19    1.95
  14   2  -8   26.20    2.55
 -14   2   7   40.55    1.86
  14   2  -7   36.10    2.27
  14  -2  -7   35.65    2.30
  14   2  -7   37.95    3.94
  14  -2  -7   43.16    4.13
  14   2  -7   42.73    2.62
  14   2  -6   10.33    2.09
 -14   2   6   11.08    1.57
  14   2  -6   11.04    3.30
  14  -2  -6   12.51    3.47
 -14   2   6    8.96    1.38
  14   2  -5   74.00    4.69
  14  -2  -5   70.97    5.03
 -14   2   5   86.83    3.19
  14   2  -5   78.51    3.46
  14   2  -4   -0.41    2.93
  14  -2  -4    3.40    2.90
 -14   2   4   -1.05    1.63
  14   2  -4    1.39    1.94
  14   2  -3    0.62    2.80
  14  -2  -3    3.93    2.98
 -14   2   3    0.54    1.61
  14   2  -2  349.50   12.81
  14  -2  -2  379.53   13.07
 -14   2   2  385.15   11.39
 -14  -2   1    3.64    4.74
 -14   2   1    4.03    4.04
 -14   2   1   -0.38    1.86
 -14   2   1   -0.90    1.88
  14   2  -1    0.20    2.66
  14  -2  -1    1.53    2.95
  14   2  -1    0.63    1.49
 -14   2   0   14.23    2.20
  14   2   0   17.14    1.56
  14   2   0   18.00    3.05
  14  -2   0   15.20    3.30
 -14  -2   0   17.42    4.99
 -14   2   0   16.48    4.07
 -14  -2  -1  122.19    7.44
 -14   2  -1  119.13    6.67
 -14   2  -1  116.42    4.66
  14   2   1  123.04    4.05
  14   2   1  122.39    5.77
  14  -2   1  130.33    5.96
  14   2   2    0.36    1.21
  14   2   2    0.76    2.58
  14  -2   2    1.93    2.69
 -14  -2  -2   -1.22    4.17
 -14   2  -2   -0.39    3.89
 -14   2  -2    1.28    2.20
 -14   2  -3   33.03    2.82
  14   2   3   25.85    3.18
 -14  -2  -3   33.67    5.16
 -14   2  -3   34.46    4.70
  14   2   3   36.90    3.34
  14  -2   3   39.06    3.56
 -14   2  -4   28.62    2.75
 -14  -2  -4   31.56    4.88
 -14   2  -4   25.24    4.28
  14   2   4   26.68    2.97
  14   2   4   29.81    3.14
  14  -2   4   27.98    3.31
 -14   2  -5   21.14    2.23
 -14   2  -5   19.10    2.60
  14   2   5   19.08    2.99
  14  -2   5   17.68    2.97
  14   2   5   16.93    2.68
  14   2   6  215.63    7.65
 -14   2  -6  221.67    6.80
  14   2   6  233.77    8.06
  14  -2   6  221.12    8.09
 -14   2  -7   25.59    2.67
  14  -2   7   25.91    3.17
  14   2   7   25.52    2.78
 -14   2  -7   21.62    2.25
  14   2   7   25.07    3.05
  14   2   8  167.97    6.81
  14  -2   8  167.11    6.95
 -14  -2  -8  176.37    8.53
  14   2   8  155.90    6.35
 -14   2  -8  174.11    5.93
 -14   2  -8  155.54    5.66
  14   2   9   65.53    4.11
  14  -2   9   72.57    4.42
 -14   2  -9   75.30    3.52
 -14  -2  -9   64.43    5.54
  14   2   9   61.51    3.62
  14   2  10    1.18    2.33
  14  -2  10    3.32    2.61
 -14   2 -10    2.66    2.38
 -14  -2 -10    4.36    3.64
  14   2  10    0.23    1.83
  14   2  11   12.27    2.49
  14  -2  11   20.91    3.17
 -14  -2 -11   15.28    4.05
 -14   2 -11   14.29    2.50
 -14   2 -12    1.51    2.11
 -14   2 -15   46.78    2.42
 -14  -2 -16    5.30    1.40
 -14   2 -16    6.47    1.50
 -14   2 -17   39.28    1.73
 -14  -2 -17    9.78    1.52
 -14  -2 -18    0.58    1.26
  14   4 -25    6.27    1.34
 -14   4  25   16.28    1.87
  14   4 -24    8.63    1.64
 -14   4  24   10.88    1.98
  14   4 -23    8.58    1.90
 -14   4  23   40.17    2.33
  14   4 -22   31.55    2.48
 -14   4  22   49.71    2.73
 -14   4  21    2.56    2.17
 -14   4  20   21.79    2.36
 -14   4  19    5.08    2.19
  14   4 -19   15.50    1.99
  14   4 -18    4.17    1.57
  14   4 -18    3.09    1.98
 -14   4  18    2.38    0.90
  14   4 -17    3.45    1.71
  14   4 -17    3.09    2.05
 -14   4  17    2.37    0.94
  14   4 -16    9.88    1.98
 -14   4  16    7.97    1.05
  14   4 -16    9.37    1.90
  14   4 -16   12.24    2.23
 -14   4  15   44.12    1.83
  14   4 -15   50.20    2.65
  14   4 -15   42.31    2.53
  14   4 -15   44.29    2.89
  14   4 -14   60.28    2.32
 -14   4  14   55.87    2.18
  14   4 -14   55.40    2.87
  14   4 -14   53.51    2.93
  14   4 -14   57.16    3.16
  14   4 -13   45.58    2.02
  14   4 -13   41.54    2.88
 -14   4  13   39.80    1.82
  14   4 -13   41.82    2.55
  14   4 -12    1.24    2.12
 -14   4  12    0.16    1.04
  14   4 -12    0.38    1.31
 -14   4  11   67.52    2.54
  14   4 -11   69.64    3.43
  14   4 -11   74.30    2.78
  14   4 -10    6.04    2.23
 -14   4  10    4.39    1.08
  14   4 -10    8.29    1.49
  14   4  -9   20.20    1.75
 -14   4   9   20.13    1.33
  14   4  -9   20.06    1.93
 -14   4   8    5.84    1.17
  14   4  -8    8.32    1.71
  14   4  -8    2.35    2.53
  14   4  -8    6.87    1.54
 -14   4   7   27.35    1.61
  14   4  -7   30.71    2.05
  14   4  -6    6.02    2.42
  14   4  -6    5.20    1.56
  14   4  -6    5.08    1.68
 -14   4   6    6.74    1.16
  14   4  -5   66.54    2.75
  14   4  -5   54.49    3.86
  14   4  -5   60.14    2.81
 -14   4   5   72.42    3.35
  14   4  -4    4.09    1.51
  14   4  -4    3.99    2.28
  14   4  -4    5.28    1.58
 -14   4   4    7.21    2.12
  14   4  -3   31.30    2.02
  14   4  -3   25.83    2.89
  14   4  -3   27.01    1.99
 -14   4   3   31.80    2.53
  14   4  -2   48.79    2.44
  14   4  -2   44.54    3.43
  14   4  -2   51.14    2.45
  14   4  -1   47.09    2.44
  14   4  -1   43.79    3.41
  14   4  -1   50.12    2.31
  14   4   0    5.74    1.60
  14   4   0    3.70    2.17
  14   4   0    5.65    1.40
 -14   4   0    5.36    2.05
  14   4   1   56.20    2.62
  14   4   1   51.79    2.37
 -14   4  -2    3.61    1.94
  14   4   2    1.58    1.66
 -14   4  -3   65.14    3.22
  14   4   3   62.18    2.96
 -14  -4  -4   35.20    3.62
  14   4   4    0.74    1.68
  14   4   5    9.00    1.72
 -14  -4  -6    1.43    1.92
  14   4   6   23.86    1.83
 -14  -4  -7   15.95    1.85
  14   4   7   96.75    2.57
 -14  -4  -8   21.78    1.47
  14   4   8    3.72    1.60
 -14  -4  -9   29.40    1.58
  14   4   9   30.18    1.86
 -14  -4 -10    3.86    1.11
  14   4  10   27.33    1.53
 -14  -4 -11    0.91    1.02
  14   4  11   28.76    1.36
 -14  -4 -12   20.86    1.17
  14   4  12   17.97    1.24
 -14  -4 -13   12.16    0.97
  14   4  13   13.92    0.97
  14   4  15    9.12    0.57
  14   6  -7   10.60    0.72
  14   6  -6    1.99    0.63
  14   6  -5   11.54    0.78
  14   6  -4   10.31    0.81
  14   6  -3    0.68    0.70
  14   6  -2   -0.33    0.62
  14   6  -1   -0.54    0.59
  14   6   0    4.64    0.65
  14   6   1    0.95    0.50
 -15  -1  29   -0.42    1.11
 -15   1  29   -0.13    1.61
  15  -1 -28    8.44    1.47
  15   1 -28    8.36    1.38
 -15  -1  28   -0.51    1.27
 -15   1  28    2.11    1.78
  15   1 -27   51.03    1.91
  15  -1 -27   58.54    2.12
 -15  -1  27    0.82    1.42
 -15   1  27   -1.70    1.77
 -15  -1  26   -0.15    1.48
 -15   1  26    0.50    1.73
  15  -1 -25    1.61    1.89
  15   1 -25    1.27    1.49
  15  -1 -25    0.21    1.57
 -15  -1  25   -0.66    1.65
 -15   1  25   -1.62    1.81
 -15  -1  24   -1.37    2.02
 -15   1  24    0.57    2.00
  15  -1 -24   81.21    2.63
  15   1 -24   76.72    2.48
  15  -1 -23   15.30    1.88
  15   1 -23   15.30    1.81
 -15  -1  23   -1.85    1.90
 -15   1  23   -1.59    1.81
  15  -1 -23   15.08    3.59
  15   1 -23   18.59    3.68
  15  -1 -22   91.63    2.94
  15   1 -22   87.50    2.77
 -15  -1  22   98.92    5.76
 -15   1  22  101.61    5.46
 -15  -1  22    0.22    2.19
 -15   1  22    0.48    2.07
  15  -1 -22   81.06    5.39
  15   1 -22   80.15    4.99
  15   1 -21    2.58    1.81
  15  -1 -21    0.90    1.94
 -15  -1  21    2.28    3.72
 -15   1  21    2.13    3.37
 -15  -1  21   -0.11    1.90
 -15   1  21    0.52    1.87
  15  -1 -21   -0.49    3.44
  15   1 -21   -1.06    3.13
  15   1 -20   12.76    1.90
  15  -1 -20   13.49    2.02
 -15  -1  20   16.64    3.90
 -15   1  20    9.29    3.57
  15  -1 -20    9.81    3.62
  15   1 -20   13.86    3.41
 -15  -1  20   -1.37    2.03
 -15   1  20    0.69    1.88
  15   1 -19  191.14    3.48
 -15  -1  19   -1.31    2.79
 -15   1  19    0.75    2.66
 -15  -1  19  202.20    7.29
  15   1 -19  191.35    3.84
  15  -1 -19  202.17    4.01
 -15  -1  18    0.11    3.07
 -15   1  18   -1.39    2.98
  15   1 -18  264.71    4.02
  15   1 -18  272.80    4.44
  15  -1 -18  290.45    4.71
 -15  -1  17   -2.79    2.29
 -15   1  17   -0.71    2.31
  15   1 -17   71.35    2.42
  15  -1 -17   76.14    2.96
  15   1 -17   75.70    2.82
 -15  -1  16    1.04    2.73
 -15   1  16   -0.40    2.74
  15   1 -16  158.80    3.34
  15   1 -16  169.26    3.63
  15  -1 -16  178.10    3.86
  15   1 -15    2.57    1.62
  15   1 -15    3.11    1.90
  15  -1 -15    4.22    2.11
 -15  -1  15    1.62    1.90
  15   1 -14    3.21    1.69
  15  -1 -14    6.24    1.96
  15   1 -14    5.99    1.79
 -15  -1  14   -0.96    1.73
  15   1 -14    5.05    3.36
  15  -1 -14    4.97    3.76
  15   1 -13   -0.88    1.73
  15   1 -13    0.31    1.81
  15  -1 -13    1.28    1.99
  15   1 -13    4.77    3.43
  15  -1 -13    0.93    3.42
 -15  -1  13    0.49    1.67
  15   1 -12  202.97    3.96
  15  -1 -12  211.48    4.15
  15   1 -12  206.47    6.56
  15  -1 -12  211.07    7.07
  15   1 -11   18.36    1.85
  15  -1 -11   22.02    1.97
  15   1 -11   21.47    3.57
  15  -1 -11   24.05    3.68
  15  -1 -10  363.45    8.56
  15   1 -10  357.18    5.11
  15  -1 -10  371.40    5.25
  15   1  -9  285.79   10.56
  15  -1  -9  263.89   10.59
  15   1  -9  272.16    8.60
  15  -1  -9  273.91    8.67
  15   1  -9  293.02    8.64
  15  -1  -8   24.62    3.78
  15   1  -8   30.01    3.77
  15  -1  -7   34.19    3.98
  15   1  -7   28.37    3.81
 -15   1   7   33.93    1.95
  15   1  -6  237.76    9.90
  15  -1  -6  253.47   10.05
  15   1  -5   27.84    3.69
  15  -1  -5   28.56    3.75
 -15   1   5   32.01    1.98
  15   1  -4  187.28    8.46
  15  -1  -4  204.60    8.61
  15   1  -3    0.86    2.95
  15  -1  -3    2.66    3.09
 -15   1   3    4.50    1.73
 -15   1   2  229.42    7.23
 -15   1   2  223.88    7.20
  15   1  -2  218.89    8.78
  15  -1  -2  223.91    8.88
 -15   1   1  303.14    9.64
  15   1  -1  330.94   11.16
  15  -1  -1  323.58   11.26
 -15   1   1  308.26    9.61
 -15   1   0    6.96    2.01
  15   1   0    5.86    2.96
  15  -1   0    8.71    3.20
 -15  -1   0    6.26    4.42
 -15   1   0    8.95    4.27
 -15   1  -1   51.73    2.88
 -15  -1  -1   52.70    5.73
 -15   1  -1   46.77    5.13
  15   1   1   53.76    3.99
  15  -1   1   49.44    4.09
 -15   1  -2   63.93    3.04
  15   1   2   53.71    4.02
  15  -1   2   63.15    4.20
 -15  -1  -2   60.57    5.64
 -15   1  -2   62.01    5.50
 -15   1  -2   59.56    3.00
 -15   1  -3   35.81    2.53
  15   1   3   41.60    3.50
  15  -1   3   32.20    3.47
 -15  -1  -3   -2.34    2.76
 -15   1  -3    0.66    1.92
 -15  -1  -3   35.23    5.18
 -15   1  -3   37.05    4.80
 -15   1  -3   41.36    2.57
 -15   1  -4   -0.03    2.02
 -15   1  -4   57.44    2.69
  15   1   4   46.59    3.59
  15  -1   4   48.63    3.71
 -15  -1  -4    0.92    2.42
 -15   1  -4   49.13    2.70
 -15  -1  -4   55.12    5.33
 -15   1  -4   48.22    4.87
 -15  -1  -5   88.89    6.17
 -15   1  -5   87.40    5.72
  15   1   5   89.48    4.56
  15  -1   5   87.83    4.56
 -15   1  -5   94.20    3.32
  15   1   5   83.56    3.98
 -15   1  -5  100.68    3.45
 -15  -1  -6   -0.85    1.54
 -15   1  -6    2.57    3.62
  15   1   6    0.89    2.16
 -15  -1  -6   -1.92    4.15
 -15   1  -6    1.15    3.85
 -15   1  -6    2.89    2.26
  15   1   6    1.34    2.75
  15  -1   6    0.42    2.82
 -15   1  -6   -0.31    1.99
 -15   1  -6    0.81    1.95
  15   1   7   24.03    3.23
  15  -1   7   25.84    3.27
 -15   1  -7    0.13    1.94
 -15   1  -7   23.27    2.27
 -15   1  -7   24.12    3.68
  15   1   7   23.90    2.53
 -15   1  -7   22.37    2.42
 -15  -1  -7   22.04    1.95
 -15  -1  -7   -0.64    1.59
 -15  -1  -8    0.22    1.46
 -15   1  -8    0.94    2.08
 -15  -1  -8    0.79    1.67
 -15   1  -8    1.44    3.00
  15   1   8    1.99    1.77
  15   1   8    0.33    2.58
  15  -1   8    2.82    2.86
 -15   1  -8   -0.74    1.93
 -15   1  -8    0.82    1.80
 -15   1  -9    0.98    1.92
  15   1   9   27.04    3.24
  15  -1   9   22.79    3.24
 -15   1  -9   26.37    3.71
 -15  -1  -9   -0.05    1.50
 -15  -1  -9   23.92    1.96
 -15   1  -9   23.17    2.40
 -15   1 -10   -0.04    2.05
  15  -1  10  121.25    5.12
  15   1  10  115.42    4.80
 -15   1 -10  129.39    5.43
 -15   1 -10  120.29    3.31
 -15  -1 -10  117.60    2.82
 -15   1 -10   -1.45    2.20
 -15  -1 -10    0.74    1.71
 -15  -1 -11    0.42    1.52
 -15   1 -11    8.04    2.94
 -15   1 -11    3.58    2.16
 -15  -1 -11    4.04    1.66
  15   1  11    5.70    2.76
  15  -1  11    3.51    2.96
 -15   1 -11    0.34    1.81
 -15   1 -12    3.13    2.05
 -15  -1 -12    3.38    1.63
  15   1  12    1.28    2.54
  15  -1  12    7.00    2.91
 -15   1 -12   -1.15    1.82
 -15  -1 -12    0.56    1.48
 -15   1 -13   56.71    2.63
 -15  -1 -13   54.83    2.17
 -15  -1 -14    4.22    1.51
 -15   1 -14    5.26    2.04
 -15  -1 -14    1.69    1.57
 -15  -1 -15   11.29    1.44
 -15   1 -15   10.69    1.96
 -15  -1 -16    1.97    1.23
 -15   1 -16    1.93    1.69
 -15  -1 -16    0.51    1.56
 -15   1 -17    7.02    1.53
 -15  -1 -17    1.14    1.46
 -15   1 -18    3.34    1.22
 -15  -1 -18    0.36    1.25
 -15   1 -19    1.95    1.06
 -15   1 -19   -0.83    1.04
 -15   1 -20    0.53    0.75
 -15   1 -20    1.56    0.72
 -15   3  27    0.04    1.30
 -15   3  26    0.54    1.53
  15   3 -26    1.59    1.82
 -15   3  25    1.35    1.73
  15   3 -25   30.12    2.34
 -15   3  24   -0.43    1.72
  15   3 -24    0.34    2.23
  15   3 -23    6.71    2.37
  15   3 -22   10.11    2.60
  15   3 -21  193.04    6.85
  15   3 -20    2.43    2.52
  15   3 -20   -0.11    1.61
  15   3 -19    2.05    2.57
  15   3 -19    4.51    1.70
  15   3 -18    4.03    2.43
  15   3 -18    6.09    1.73
 -15   3  17   20.95    1.35
  15   3 -17   23.14    2.64
  15   3 -17   22.90    2.07
 -15   3  16   43.55    1.82
  15   3 -16   41.31    3.05
  15   3 -16   38.47    2.49
 -15   3  15  239.83    6.85
  15   3 -15  230.15    7.70
 -15   3  14   36.29    1.62
  15   3 -14   36.16    2.88
  15   3 -14   32.65    2.45
  15   3 -13  394.15   11.15
 -15   3  13  392.50   11.11
  15   3 -13  365.63   11.80
  15   3 -12  240.04    6.92
 -15   3  12  230.18    6.83
  15   3 -12  220.43    7.65
 -15   3  11   -0.50    1.09
  15   3 -11    1.05    1.18
  15   3 -11    1.50    2.35
 -15   3  10    1.52    1.14
  15   3 -10    3.13    1.22
  15   3 -10    1.86    2.40
 -15   3   9    1.14    1.12
  15   3  -9    2.29    1.29
  15   3  -9   -1.07    2.30
  15   3  -8   12.34    1.47
  15   3  -8    9.66    2.40
  15   3  -7  775.90   21.49
 -15   3   7  718.60   21.35
  15   3  -7  750.55   21.85
 -15   3   6    2.17    1.25
  15   3  -6    1.43    2.23
  15   3  -6    4.14    1.40
  15   3  -5   20.52    1.67
  15   3  -5   20.92    2.20
  15   3  -4    3.01    1.43
  15   3  -4    4.26    1.79
  15   3  -3   71.24    2.97
  15   3  -3   65.41    2.73
  15   3  -2   10.93    1.56
 -15   3   2   12.01    1.95
  15   3  -2   13.15    1.69
  15   3  -1  216.50    6.64
 -15   3   1  200.45    6.94
 -15   3   1  219.41    7.26
  15   3  -1  213.27    6.66
  15   3   0   20.27    1.74
 -15   3   0   15.70    2.06
 -15   3   0   19.56    2.48
  15   3   0   20.97    1.66
  15   3   1  209.35    6.26
  15   3   1  208.56    6.35
  15   3   1  197.20    7.73
 -15   3  -1  204.85    6.83
  15   3   2    1.33    1.19
 -15   3  -2    0.28    1.86
 -15   3  -2    2.30    1.91
  15   3   2    2.63    2.32
  15   3   2    2.29    1.45
 -15   3  -3   54.63    2.94
 -15   3  -3   50.24    3.03
  15   3   3   56.10    2.45
  15   3   3   51.03    3.60
  15   3   4    6.61    1.50
 -15   3  -4    6.44    2.21
  15   3   4    4.43    2.21
 -15   3  -4    7.05    2.20
 -15   3  -4    6.82    1.90
 -15   3  -5   20.94    2.32
  15   3   5   15.79    2.59
 -15   3  -5   21.53    2.32
  15   3   5   18.92    1.67
 -15   3  -5   16.89    2.03
 -15   3  -6   28.59    2.48
  15   3   6   24.49    2.73
 -15  -3  -6   30.20    4.63
 -15   3  -6   25.49    2.22
 -15   3  -6   27.18    2.55
 -15   3  -7   25.85    2.47
 -15   3  -7   23.14    2.37
 -15   3  -8    5.31    2.01
 -15   3  -8    4.34    2.06
 -15  -3  -8   -0.34    1.33
 -15   3  -9    0.04    2.19
 -15   3  -9   11.79    2.11
 -15  -3  -9    0.44    1.35
 -15   3  -9   11.78    2.13
 -15   3 -10    0.09    1.79
 -15  -3 -10    0.14    1.24
 -15   3 -10   -0.03    1.94
 -15   3 -11   51.03    2.18
 -15   3 -11   50.62    2.26
 -15   3 -12    2.66    1.61
 -15   3 -12   -0.93    1.44
 -15  -3 -12   -1.03    1.10
 -15   3 -13    1.51    1.51
 -15  -3 -13   -1.34    1.08
 -15  -3 -14    0.55    1.01
 -15   3 -14   -0.27    1.28
 -15  -3 -15   -0.52    0.96
 -15  -3 -16    0.47    0.89
 -15   5  20   -1.98    2.02
 -15   5  18    1.51    2.28
 -15   5  17   -3.79    2.67
 -15   5  16    1.49    2.78
 -15   5  15    1.82    3.13
  15   5 -15    1.72    1.33
  15   5 -15   -0.20    1.15
  15   5 -14    0.94    1.19
  15   5 -14    0.75    1.35
  15   5 -13   28.89    1.69
  15   5 -13   30.66    1.96
  15   5 -12   55.70    2.24
  15   5 -12   52.06    2.49
  15   5 -11   16.20    1.10
  15   5 -11   15.98    1.39
  15   5 -11   17.14    1.77
  15   5 -10   11.77    1.06
  15   5 -10   10.69    1.74
  15   5  -9   32.17    1.52
  15   5  -9   31.07    2.13
  15   5  -8    4.41    1.04
  15   5  -8    2.28    1.70
  15   5  -7   12.55    1.20
  15   5  -7   11.87    1.33
  15   5  -7   11.18    1.90
  15   5  -6   29.85    1.59
  15   5  -6   28.85    1.62
  15   5  -6   30.77    2.26
  15   5  -5   41.97    1.86
  15   5  -5   40.21    1.83
  15   5  -5   39.14    2.42
  15   5  -4   23.56    1.52
  15   5  -4   21.85    2.07
 -15  -5   3   -1.44    4.14
  15   5  -3    1.53    1.19
 -15  -5   2   -1.63    3.34
  15   5  -2    0.69    1.21
 -15  -5   1    0.20    2.79
  15   5  -1   35.91    1.68
 -15  -5   0    1.77    2.15
  15   5   0   11.80    1.29
 -15  -5  -1   -1.22    1.49
  15   5   1    2.47    1.17
 -15  -5  -2   -0.93    1.30
  15   5   2   16.32    1.25
  15   5   3    2.39    1.10
  15   5   4    2.17    0.98
  15   5   5   47.84    1.61
  15   5   5   30.97    1.41
  15   5   6    2.26    0.63
  15   5   6    3.14    0.83
  15   5   7    3.05    0.59
  15   5   7    3.71    0.69
  15   5   8    6.11    0.59
  16   0 -29    0.37    1.28
 -16   0  29   -0.55    1.43
  16   0 -28   15.13    1.55
 -16   0  28   15.18    1.68
  16   0 -27    0.19    1.49
 -16   0  27   -0.30    1.57
  16   0 -26    4.91    1.63
 -16   0  26    3.03    1.60
  16   0 -25   -0.35    1.71
 -16   0  25   -0.54    1.61
  16   0 -24   13.44    2.01
 -16   0  24   10.92    1.87
  16   0 -23   -1.94    3.39
  16   0 -23    1.37    1.88
 -16   0  23    0.10    1.71
  16   0 -22    4.51    3.37
  16   0 -22    3.30    1.92
 -16   0  22    2.20    1.73
  16   0 -21   -0.67    3.46
  16   0 -21    0.63    1.89
 -16   0  21    1.30    1.73
  16   0 -20   13.95    2.13
 -16   0  20   15.74    1.90
  16   0 -19   -0.74    1.93
 -16   0  19   -0.07    1.75
  16   0 -18   26.59    2.35
 -16   0  18   24.10    2.22
  16   0 -17    2.34    2.01
 -16   0  17    0.26    1.81
 -16   0  16  275.40    8.63
  16   0 -16  274.42    8.76
  16   0 -15    1.17    3.69
  16   0 -15   -1.22    2.10
 -16   0  15   -1.05    1.97
  16   0 -14   -0.28    3.54
  16   0 -14    0.29    1.95
 -16   0  14    3.66    2.11
  16   0 -13   -0.14    3.54
  16   0 -13   -1.49    2.04
 -16   0  13   -0.67    2.03
  16   0 -12   -0.80    3.38
  16   0 -12    0.14    1.83
  16   0 -11   -2.71    3.27
  16   0 -11    0.23    1.91
  16   0 -10  441.48   13.32
  16   0 -10  462.00   15.50
  16   0  -9   -1.03    3.34
  16   0  -8   36.75    4.09
  16   0  -7   -1.83    3.09
 -16   0   7   -0.02    1.30
  16   0  -6   52.24    4.44
 -16   0   6   54.94    2.43
  16   0  -5   -1.56    3.27
 -16   0   5    0.03    1.43
  16   0  -4  101.72    5.64
 -16   0   4  102.78    3.78
  16   0  -3   -0.79    3.10
 -16   0   3   -0.17    1.65
  16   0  -2 1026.11   36.67
 -16   0   2 1303.69   35.38
 -16   0   1    0.06    2.09
  16   0  -1    1.43    3.01
 -16   0   1    0.63    1.64
 -16   0   0  104.44    6.93
 -16   0   0   97.96    3.87
  16   0   0  103.82    5.56
 -16   0   0  108.75    3.88
  16   0   1    0.11    2.95
 -16   0  -1   -0.28    1.63
 -16   0  -1    1.01    1.71
 -16   0  -1   -2.18    1.78
 -16   0  -1    1.61    4.80
 -16   0  -2  278.10   11.29
 -16   0  -2  249.23    7.98
 -16   0  -2  259.60    7.97
  16   0   2  260.12    9.61
 -16   0  -2  245.12    7.68
  16   0   3    1.60    2.88
 -16   0  -3    1.38    1.55
 -16   0  -3   -0.03    1.91
 -16   0  -3    0.54    1.88
 -16   0  -3    0.81    4.32
 -16   0  -4  466.21   17.32
 -16   0  -4  504.42   14.51
 -16   0  -4  496.42   14.47
  16   0   4  516.99   16.16
 -16   0  -4  464.86   14.20
  16   0   5    1.00    2.96
 -16   0  -5   -0.07    1.61
 -16   0  -5    1.82    1.88
 -16   0  -5    0.13    1.77
 -16   0  -5    4.22    4.24
 -16   0  -6  191.35    9.05
  16   0   6  187.43    7.98
 -16   0  -6  183.41    6.12
 -16   0  -6  183.03    6.25
 -16   0  -6  189.83    5.99
 -16   0  -7    1.02    1.82
 -16   0  -7    1.13    1.60
 -16   0  -7   -0.36    1.65
 -16   0  -7    1.57    3.26
  16   0   7    4.38    2.99
 -16   0  -8  905.81   26.25
 -16   0  -8  918.99   26.44
  16   0   8  973.36   28.39
 -16   0  -9    0.67    1.84
 -16   0  -9   -0.88    1.62
 -16   0  -9   -0.14    3.17
  16   0   9    0.86    2.92
 -16   0 -10   63.42    4.88
 -16   0 -10   72.34    3.25
 -16   0 -10   73.54    3.09
  16   0  10   76.44    4.82
 -16   0 -11   -1.07    1.80
 -16   0 -11    0.60    1.80
  16   0  11    0.49    2.80
 -16   0 -12   93.36    3.80
 -16   0 -12  104.05    3.89
 -16   0 -13    0.22    1.82
 -16   0 -13    0.44    1.65
 -16   0 -14   48.53    2.54
 -16   0 -14   47.14    2.38
 -16   0 -15    0.10    1.46
 -16   0 -16  162.21    5.15
 -16   0 -17   -0.67    1.15
 -16   0 -18    1.78    0.91
  16   2 -30    3.76    1.02
  16   2 -29    3.84    1.35
  16   2 -28    0.34    1.52
 -16   2  27    1.24    1.31
  16  -2 -26   63.67    2.60
 -16  -2  25   17.29    1.44
  16  -2 -25   -0.58    1.43
 -16  -2  24    1.91    1.35
  16   2 -24    3.71    1.42
  16  -2 -24    3.74    1.51
  16  -2 -23    7.82    1.62
  16   2 -23    7.63    1.53
  16  -2 -22   46.35    2.55
  16   2 -22   46.07    2.43
  16  -2 -21   23.08    2.06
  16   2 -21   25.38    1.96
  16   2 -20   -0.11    1.45
 -16  -2  20   -0.29    1.54
  16  -2 -20   -0.63    3.27
  16   2 -20    0.29    3.02
  16   2 -20    0.55    1.64
  16  -2 -20    1.03    1.80
  16   2 -19   16.77    1.95
  16   2 -19   17.60    1.86
  16  -2 -19   18.03    3.69
  16   2 -19   17.49    3.65
  16  -2 -19   19.04    2.10
  16   2 -18   37.49    2.18
  16  -2 -18   36.48    2.35
  16   2 -18   38.52    2.08
  16   2 -17    2.83    1.63
  16   2 -17    4.39    1.74
  16  -2 -17    3.63    1.89
 -16  -2  17    9.37    1.63
  16   2 -16    7.06    1.74
  16   2 -16    8.29    1.85
  16  -2 -16    8.41    2.01
  16   2 -15   48.38    2.38
  16  -2 -15   49.71    2.52
  16   2 -15   44.24    2.37
  16   2 -14   83.20    4.03
  16  -2 -14   90.68    3.84
  16   2 -14   84.61    3.68
  16   2 -14   80.04    3.75
  16   2 -13  142.43    4.60
  16   2 -13  130.43    4.47
  16   2 -13  139.35    4.31
  16  -2 -13  141.23    4.48
  16   2 -13  145.20    6.66
  16  -2 -13  143.23    6.99
  16   2 -12  157.56    6.58
  16  -2 -12  145.81    6.67
  16   2 -12  155.49    4.23
  16   2 -12  146.86    3.94
  16  -2 -12  160.43    4.14
  16   2 -11   58.53    4.81
  16  -2 -11   67.69    5.12
  16   2 -11   59.14    3.37
  16   2 -11   63.11    2.97
  16  -2 -11   64.64    3.09
  16   2 -10   99.75    5.69
  16  -2 -10   96.45    5.94
  16   2 -10   98.62    4.03
  16   2 -10   98.62    3.78
  16  -2 -10   92.50    3.89
  16   2  -9  112.52    6.02
  16  -2  -9  110.77    6.38
  16   2  -9  112.95    4.18
  16  -2  -9  110.29    4.33
  16   2  -9  118.10    4.50
  16   2  -8   18.20    3.65
  16  -2  -8   18.82    3.77
  16   2  -8   18.64    2.01
  16  -2  -8   17.09    2.15
  16   2  -8   18.04    2.36
  16   2  -7  173.30    5.77
  16   2  -7  166.30    5.63
  16  -2  -7  162.96    5.75
  16   2  -7  172.93    7.69
  16  -2  -7  173.83    8.05
  16   2  -6    1.81    2.03
 -16   2   6    1.70    1.77
  16   2  -6    3.12    3.08
  16  -2  -6    0.82    3.36
 -16   2   5  118.71    4.22
  16   2  -5   97.91    5.89
  16  -2  -5  107.47    6.13
 -16   2   4  164.57    5.54
  16   2  -4  150.61    7.02
  16  -2  -4  150.79    7.34
 -16   2   3   57.52    3.00
 -16   2   3   51.36    5.46
  16   2  -3   59.34    2.64
  16   2  -3   49.81    4.17
  16  -2  -3   55.26    4.53
 -16   2   2    3.31    1.98
  16   2  -2    4.34    1.59
  16   2  -2    4.47    2.99
  16  -2  -2    2.01    3.06
 -16  -2   2   -0.34    4.82
 -16   2   2    3.25    4.46
 -16   2   1  148.40    5.71
  16   2  -1  163.57    7.01
  16  -2  -1  174.07    7.40
 -16  -2   1  164.56    8.81
 -16   2   1  149.00    8.04
  16   2  -1  166.03    5.18
  16   2   0   47.06    2.07
 -16  -2   0   44.71    5.64
 -16   2   0   38.99    4.96
  16   2   0   41.74    3.68
  16  -2   0   43.78    3.91
 -16   2   0   40.86    2.87
 -16   2   0   43.75    2.91
 -16  -2  -1  119.67    7.40
 -16   2  -1  122.61    7.00
 -16   2  -1  118.82    4.75
  16   2   1  119.54    5.89
  16  -2   1  132.38    6.12
 -16   2  -1  130.57    4.84
 -16   2  -1  123.50    4.83
 -16   2  -2  177.08    6.17
  16   2   2  179.18    7.31
  16  -2   2  187.32    7.42
 -16   2  -2  174.97    6.17
 -16   2  -2  164.32    5.98
  16   2   2  169.39    6.88
 -16  -2  -2  170.31    8.49
 -16   2  -2  170.10    8.13
 -16   2  -3    0.34    2.24
 -16   2  -3    1.37    1.99
 -16  -2  -3    1.78    3.87
 -16   2  -3    1.84    3.44
  16   2   3    1.15    2.38
  16  -2   3   -1.73    2.71
  16   2   3   -0.35    2.31
  16   2   4  123.03    5.65
  16  -2   4  126.23    5.77
 -16   2  -4  115.56    4.40
  16   2   4  120.54    5.20
 -16  -2  -4  109.77    6.87
 -16   2  -4  125.75    4.67
  16   2   5   72.38    4.40
  16  -2   5   75.53    4.44
 -16   2  -5   78.32    3.66
 -16   2  -5   69.97    3.28
  16   2   5   71.23    4.01
 -16  -2  -6    0.82    1.58
  16   2   6    3.09    2.09
 -16   2  -6    3.98    2.25
  16   2   6    4.03    2.33
  16  -2   6    3.63    2.42
 -16   2  -6    6.68    1.88
  16   2   7   92.97    4.37
 -16   2  -7   95.72    3.69
 -16  -2  -7   97.41    6.20
  16   2   7   98.04    4.87
  16  -2   7   98.55    5.05
 -16   2  -7   99.32    3.96
 -16   2  -8   53.54    2.76
 -16  -2  -8   50.69    4.79
 -16   2  -8   47.55    2.80
  16   2   8   42.29    3.29
  16  -2   8   45.43    3.63
 -16   2  -9    1.26    2.05
 -16  -2  -9    2.60    1.42
 -16   2  -9   -2.60    2.20
 -16   2 -10  108.07    3.74
 -16   2 -10  100.46    3.75
 -16   2 -11    1.02    1.97
 -16   2 -11    4.04    2.02
 -16  -2 -11    3.85    1.30
 -16   2 -12   16.51    1.89
 -16   2 -12   13.65    1.99
 -16   2 -13   71.69    3.20
 -16   2 -13   78.37    3.13
 -16   2 -14    5.63    1.66
 -16   2 -14    7.42    1.56
 -16   2 -15    8.00    1.50
 -16   2 -15    8.70    1.37
 -16   2 -16   -0.24    1.11
 -16   2 -16   -0.44    1.18
 -16   2 -17    5.86    1.02
 -16   4  25    2.52    1.49
 -16   4  24    0.03    1.73
 -16   4  23   14.08    1.91
  16   4 -22   11.67    1.73
 -16   4  22   29.65    2.26
  16   4 -21   27.34    2.03
 -16   4  21    0.14    1.95
  16   4 -20   -0.63    1.51
  16   4 -20    1.24    1.88
  16   4 -19   11.00    1.76
  16   4 -19   12.45    2.04
  16   4 -18   -0.15    1.47
  16   4 -18   -0.68    1.65
  16   4 -18   -0.03    1.93
  16   4 -17   14.51    1.73
  16   4 -17   13.55    1.83
  16   4 -17   13.69    2.11
  16   4 -16    2.93    1.66
  16   4 -16    2.97    1.70
  16   4 -16    3.82    2.01
  16   4 -15   24.30    2.22
  16   4 -15   22.68    2.09
  16   4 -14    0.24    1.89
  16   4 -14    1.18    1.82
  16   4 -13   34.36    2.48
  16   4 -13   37.73    1.65
  16   4 -13   39.58    2.61
  16   4 -12   33.95    2.22
  16   4 -12   34.06    2.62
  16   4 -12   36.44    2.52
  16   4 -12   35.39    1.61
  16   4 -11    3.48    2.19
  16   4 -11    3.29    1.68
  16   4 -11    3.98    1.08
  16   4 -10   -1.08    2.29
  16   4 -10    1.98    1.08
  16   4 -10    1.72    1.58
  16   4  -9   16.94    1.83
  16   4  -9   19.54    2.48
  16   4  -9   16.99    1.34
  16   4  -8   20.88    1.46
  16   4  -8   24.20    1.91
  16   4  -7   82.53    2.97
  16   4  -7   80.39    3.29
 -16   4   7   90.60    3.73
  16   4  -6   18.42    1.47
  16   4  -6   17.31    1.82
 -16   4   6   16.26    2.21
  16   4  -5   30.81    1.77
  16   4  -5   31.21    2.07
 -16   4   5   36.42    2.51
  16   4  -4   19.09    1.53
  16   4  -4   19.34    1.81
 -16   4   4   20.05    2.21
  16   4  -3   21.66    1.60
  16   4  -3   26.36    1.86
 -16   4   3   27.93    2.31
  16   4  -2   21.93    1.59
  16   4  -2   25.69    1.81
 -16   4   2   26.57    2.25
  16   4  -1  102.69    3.51
 -16   4   1  108.60    4.00
 -16   4   0    5.32    1.90
  16   4   0    4.03    1.28
 -16   4  -1  175.78    5.05
  16   4   1  144.91    4.48
 -16   4  -2    9.34    1.86
  16   4   2    7.00    1.36
 -16  -4  -3    1.30    2.04
  16   4   3    0.06    1.24
 -16  -4  -4    4.90    1.67
  16   4   4   16.54    1.36
 -16  -4  -5    7.91    1.49
  16   4   5   39.23    1.56
 -16  -4  -6    7.54    1.17
  16   4   6    3.60    1.11
 -16  -4  -7    6.55    1.25
  16   4   7   50.96    1.47
 -16  -4  -8   -0.22    0.93
 -16  -4  -9    1.68    0.84
 -16  -4 -10    1.26    0.69
  17   1 -30    3.92    1.11
  17  -1 -28   17.39    1.50
  17   1 -28   19.21    1.47
 -17  -1  27    0.56    1.38
  17  -1 -27    1.83    1.38
  17   1 -27    2.21    1.34
  17  -1 -26   49.97    2.05
  17   1 -26   48.36    1.95
  17   1 -25    0.59    1.41
  17  -1 -25    1.47    1.52
 -17  -1  25   -1.28    1.47
  17  -1 -24    8.05    1.75
  17   1 -24    9.06    1.75
  17  -1 -23   -0.95    1.66
  17   1 -23    3.20    1.57
 -17  -1  23   -1.50    1.74
  17  -1 -22    8.07    2.02
  17   1 -22    4.37    1.82
  17  -1 -21   53.97    4.94
  17   1 -21   59.38    4.62
  17   1 -21   60.02    2.58
  17  -1 -21   61.39    2.77
  17   1 -20  168.73    3.63
  17  -1 -20  173.37    3.80
  17   1 -19   54.05    2.55
  17  -1 -19   61.61    2.71
  17   1 -19   56.94    2.12
  17   1 -18   60.66    2.60
  17  -1 -18   66.94    2.79
  17   1 -18   61.65    2.24
  17   1 -17   11.68    1.50
  17   1 -17   12.32    1.90
  17  -1 -17   12.47    2.04
  17   1 -16    0.19    1.42
  17  -1 -16    1.16    2.01
  17   1 -16    0.52    1.84
 -17  -1  16    0.19    1.78
  17   1 -15   49.90    4.70
  17  -1 -15   49.25    4.94
  17   1 -15   47.63    2.19
  17   1 -15   49.59    2.63
  17  -1 -15   52.54    2.78
  17   1 -14   96.60    5.70
  17  -1 -14   91.18    5.78
  17   1 -14   83.01    3.12
  17  -1 -14   84.29    3.26
  17   1 -14   78.55    2.77
  17   1 -13    3.27    3.68
  17  -1 -13    4.54    3.82
  17   1 -13    3.05    1.97
  17  -1 -13    2.99    2.06
  17   1 -13    1.52    1.68
 -17  -1  13    0.33    2.13
  17   1 -12  116.75    4.28
  17   1 -12  106.65    4.29
  17  -1 -12  112.32    4.38
  17   1 -12  107.93    6.39
  17  -1 -12  113.10    6.57
  17   1 -11   47.10    2.78
  17  -1 -11   49.24    2.86
  17   1 -11   47.38    2.78
  17   1 -11   55.48    4.76
  17  -1 -11   50.34    4.86
  17   1 -10   95.99    5.94
  17  -1 -10   96.88    6.03
  17   1 -10   97.05    3.91
  17  -1 -10  100.50    3.99
  17   1  -9    6.30    3.70
  17  -1  -9    5.94    3.71
  17   1  -9    3.99    1.99
  17  -1  -9    4.48    2.01
  17   1  -8    2.88    3.44
  17  -1  -8    4.51    3.53
  17   1  -7   46.07    4.67
  17  -1  -7   50.28    4.56
 -17   1   7   61.38    2.76
  17   1  -6  201.46    8.93
  17  -1  -6  202.50    9.06
  17   1  -5   88.72    5.49
  17  -1  -5   86.97    5.57
 -17   1   5   94.42    3.75
  17   1  -4   42.67    4.16
  17  -1  -4   43.45    4.27
 -17   1   4   48.82    2.74
  17   1  -3   67.48    4.95
  17  -1  -3   72.03    4.98
 -17   1   3   72.83    3.31
 -17   1   2    5.07    2.12
  17  -1  -2    9.45    3.34
  17   1  -2    5.34    3.19
 -17   1   1    6.84    2.26
 -17  -1   1    5.76    4.57
 -17   1   1    4.90    4.59
  17   1  -1   11.14    3.17
  17  -1  -1    7.29    3.16
  17   1   0   -0.67    2.85
  17  -1   0    3.75    2.89
 -17   1   0   -0.32    2.18
 -17  -1   0    0.49    4.57
 -17   1   0    6.65    4.39
 -17   1   0   -0.97    1.98
 -17  -1   0    2.37    3.16
 -17   1  -1   89.91    3.44
 -17   1  -1   82.72    6.11
 -17   1  -1   84.69    3.43
  17   1   1   93.11    4.88
  17  -1   1   87.55    4.88
 -17   1  -1   89.41    3.66
 -17  -1  -2   17.71    4.70
 -17   1  -2   24.76    4.48
 -17   1  -2   27.76    2.45
  17   1   2   32.38    3.50
  17  -1   2   26.65    3.45
 -17   1  -2   28.31    2.46
 -17  -1  -3   10.21    4.29
 -17   1  -3   14.21    4.18
  17   1   3   11.68    2.89
  17  -1   3   10.72    3.05
 -17   1  -3   13.09    2.23
 -17   1  -3    9.87    2.10
 -17  -1  -4   -0.54    1.47
  17   1   4    0.49    2.16
 -17   1  -4    0.90    3.68
 -17  -1  -4    4.78    4.05
  17   1   4    0.22    2.59
  17  -1   4   -1.13    2.75
 -17   1  -4   -1.75    1.76
 -17   1  -4    0.52    1.92
 -17   1  -4   -0.72    2.02
 -17  -1  -5   -1.36    1.55
  17   1   5   33.55    3.46
 -17   1  -5   30.31    3.78
  17   1   5   30.84    2.69
 -17  -1  -5   30.79    4.59
 -17   1  -5   34.95    4.57
 -17   1  -5    0.27    1.85
 -17   1  -5   33.74    2.17
 -17   1  -5   33.41    2.33
  17  -1   5   29.45    3.30
 -17   1  -6   24.50    3.59
 -17   1  -6   26.98    2.28
  17   1   6   28.07    3.16
  17  -1   6   23.17    3.17
 -17  -1  -6    0.15    1.44
 -17   1  -6   -0.95    1.74
 -17   1  -6   24.56    2.10
 -17   1  -7   22.62    3.38
  17   1   7   15.67    2.90
  17  -1   7   18.93    3.20
 -17  -1  -7   -0.17    1.44
 -17   1  -7   -0.62    1.70
 -17   1  -7   18.75    2.02
 -17   1  -7   18.75    2.04
 -17  -1  -8    1.78    1.53
 -17   1  -8   -1.08    1.93
 -17  -1  -8    1.29    3.62
 -17   1  -8    0.21    1.71
  17   1   8    0.33    2.56
  17  -1   8    0.58    2.68
 -17   1  -9    1.89    1.89
 -17  -1  -9    0.43    1.54
 -17   1  -9   -2.08    2.07
  17   1   9    0.76    2.47
  17  -1   9    0.47    2.55
 -17   1 -10   40.37    2.26
 -17  -1 -10   -1.95    1.57
 -17   1 -11   19.75    2.05
 -17  -1 -11   -0.76    1.48
 -17   1 -12   -0.39    1.82
 -17  -1 -12   -0.56    1.47
 -17   1 -13   13.63    1.77
 -17  -1 -13   -0.35    1.44
 -17   1 -14    0.73    1.48
 -17  -1 -14   -0.36    1.44
 -17  -1 -15    2.33    1.44
 -17   1 -15   53.48    1.85
 -17   1 -16   18.51    1.37
 -17   1 -17   -0.04    1.02
 -17   1 -17   -0.27    0.89
 -17   1 -18   18.33    1.00
 -17   3  27    0.49    1.25
  17   3 -27    9.35    1.13
 -17   3  26    0.58    1.43
  17   3 -26    0.08    1.36
 -17   3  25    0.82    1.61
  17   3 -25   25.05    1.80
 -17   3  24   -0.34    1.66
  17   3 -24   10.01    1.91
  17   3 -23   89.83    3.74
  17   3 -22    0.49    2.10
  17   3 -21    8.09    2.19
  17   3 -20    0.23    1.44
  17   3 -20    0.62    2.12
  17   3 -19    0.58    1.53
  17   3 -19    0.39    2.28
  17   3 -18   29.14    2.08
  17   3 -18   33.73    2.75
  17   3 -17   74.76    3.23
  17   3 -17   81.62    3.74
  17   3 -16   25.55    2.09
  17   3 -16   26.21    2.59
  17   3 -15   11.27    1.93
  17   3 -15   13.51    2.34
  17   3 -14    2.41    1.96
  17   3 -14    1.73    2.14
  17   3 -13   20.57    2.31
  17   3 -13   23.90    2.47
  17   3 -12   28.13    1.35
  17   3 -12   28.54    2.58
  17   3 -12   31.93    2.47
  17   3 -11    1.63    2.03
  17   3 -10   23.91    2.34
  17   3  -9   63.36    3.15
  17   3  -7    1.86    1.84
  17   3  -6   16.59    2.00
  17   3  -5    4.89    1.65
  17   3  -4    1.35    1.59
  17   3  -3    6.84    1.55
  17   3  -2   28.86    1.80
 -17   3   2   25.14    2.53
  17   3  -1   22.21    2.89
  17   3  -1   22.20    1.61
 -17   3   1   25.14    2.47
  17   3   0    4.35    2.43
 -17   3   0    2.53    2.08
  17   3   0    3.50    1.25
 -17   3  -1   -1.59    2.02
  17   3   1    0.36    1.08
  17   3   1    1.23    2.32
 -17  -3  -1   -1.37    3.96
 -17   3  -1   -1.13    2.12
 -17  -3  -2   -2.09    3.18
 -17   3  -2    0.11    1.92
 -17   3  -2    0.36    2.08
 -17   3  -3    9.52    2.00
 -17   3  -3    8.48    2.24
 -17   3  -4   21.94    2.34
 -17   3  -4   20.39    1.94
 -17   3  -5   63.55    3.12
 -17   3  -5   53.66    2.85
 -17   3  -6   12.19    2.15
 -17   3  -7   29.03    2.28
 -17   3  -8   15.98    1.95
 -17   3  -9    9.14    1.72
 -17   3 -10    1.29    1.45
 -17   3 -11    3.76    1.29
 -17   5  19   -0.03    1.79
  17   5 -16    2.85    0.82
  17   5 -15   40.39    1.64
  17   5 -14   14.15    1.10
  17   5 -12    0.04    1.18
  17   5 -11   12.04    1.36
  17   5 -10    9.28    1.33
  17   5 -10    7.14    1.04
  17   5  -9   12.43    0.79
  17   5  -9   15.33    1.47
  17   5  -9   12.30    1.13
  17   5  -8   12.49    0.84
  17   5  -8   16.38    1.54
  17   5  -8   15.06    1.14
  17   5  -7   64.66    2.47
  17   5  -7   57.96    2.07
  17   5  -6    0.44    0.70
  17   5  -6   -1.33    1.35
  17   5  -5   -0.59    0.72
  17   5  -5    0.67    1.39
  17   5  -4    1.18    0.72
  17   5  -4    1.51    1.38
  17   5  -3   11.23    0.88
  17   5  -3   16.51    1.57
  17   5  -2    2.64    0.70
  17   5  -2    3.90    1.33
  17   5  -1   14.74    0.88
  17   5  -1   18.16    1.46
  17   5   0   -0.21    0.64
  18   0 -29   -1.10    1.16
  18   0 -28   11.50    1.35
  18   0 -27    0.07    1.36
  18   0 -26  178.06    5.70
  18   0 -25    1.07    1.60
 -18   0  25    0.73    1.70
  18   0 -24   15.83    1.99
 -18   0  24   16.80    2.03
  18   0 -23   -0.89    1.83
 -18   0  23   -3.27    1.89
  18   0 -22    3.35    1.84
 -18   0  22    0.87    1.87
  18   0 -21    2.21    1.91
 -18   0  21   -0.43    1.85
 -18   0  20  131.35    4.61
  18   0 -20  115.06    4.60
  18   0 -19   -0.24    1.99
 -18   0  19   -0.56    1.92
  18   0 -18  292.48    9.28
  18   0 -17   -1.67    2.05
  18   0 -16    0.16    1.93
  18   0 -16    1.48    3.54
  18   0 -15   -0.77    1.96
  18   0 -15    0.16    3.42
  18   0 -14    7.42    2.04
  18   0 -14    7.44    3.70
  18   0 -13    2.34    2.00
  18   0 -13    1.07    3.65
  18   0 -12  601.99   20.48
  18   0 -12  617.76   18.17
  18   0 -11    1.63    3.65
  18   0 -11   -1.28    2.05
  18   0 -10    0.45    3.55
  18   0 -10    0.60    1.89
  18   0  -9   -1.48    3.59
  18   0  -8   34.12    4.26
  18   0  -7   -1.80    3.33
 -18   0   7   -1.51    1.60
  18   0  -6  117.20    6.52
 -18   0   6  135.39    4.60
  18   0  -5    3.56    3.36
 -18   0   5    0.19    1.73
  18   0  -4  350.35   12.49
 -18   0   4  339.56   10.44
  18   0  -3    2.79    3.17
 -18   0   3    1.94    1.93
 -18   0   2  142.33    5.10
  18   0  -2  154.93    6.94
 -18   0   2  146.74    4.90
 -18   0   1    0.48    1.49
 -18   0   1    0.10    1.87
 -18   0   1   -3.59    4.98
  18   0  -1   -0.24    2.97
 -18   0   0   70.76    6.36
 -18   0   0   66.50    3.16
  18   0   0   80.20    4.98
 -18   0   0   71.11    2.80
 -18   0  -1    0.86    4.22
 -18   0  -1    1.56    1.77
  18   0   1    1.08    2.91
 -18   0  -1   -1.08    1.50
 -18   0  -1    1.56    1.68
 -18   0  -2   63.82    5.80
 -18   0  -2   65.04    3.01
 -18   0  -2   69.54    2.95
  18   0   2   69.09    4.65
 -18   0  -2   66.66    2.74
 -18   0  -3   -0.50    3.91
 -18   0  -3    1.17    1.62
  18   0   3   -0.36    2.79
 -18   0  -3    0.33    1.41
 -18   0  -3   -0.59    1.61
 -18   0  -4  150.39    8.01
 -18   0  -4  155.57    5.39
 -18   0  -4  154.14    5.34
 -18   0  -4  165.24    5.23
  18   0   4  174.98    7.33
 -18   0  -5   -0.33    1.59
 -18   0  -5   -0.68    1.51
  18   0   5   -0.49    2.75
 -18   0  -5   -0.66    3.76
 -18   0  -5   -0.59    1.51
  18   0   6  265.40    9.96
 -18   0  -6  263.03    7.87
 -18   0  -6  238.66   10.08
 -18   0  -6  246.59    7.97
 -18   0  -7   -0.08    1.56
 -18   0  -7   -0.29    1.63
  18   0   7    0.37    2.96
 -18   0  -7   -0.28    3.19
 -18   0  -8   13.63    1.82
 -18   0  -8   13.06    1.76
  18   0   8   18.22    3.32
 -18   0  -9   -0.18    1.51
 -18   0  -9    1.23    1.86
 -18   0  -9   -1.21    1.63
 -18   0 -10   17.80    1.86
 -18   0 -10   12.18    1.72
 -18   0 -11   -0.20    1.46
 -18   0 -12    7.80    1.42
 -18   0 -13    0.65    1.19
 -18   0 -14   30.52    1.60
 -18   0 -15   -0.12    0.92
 -18   0 -16    2.33    1.10
 -18   0 -17    0.35    0.77
  18   2 -28    6.96    1.17
 -18   2  27    1.43    1.21
  18   2 -27    1.96    1.35
  18   2 -26    3.95    1.57
  18  -2 -26    2.35    1.13
  18  -2 -25    6.15    1.31
  18   2 -25    8.77    1.86
  18  -2 -24   10.05    1.43
  18   2 -24    9.25    1.97
  18  -2 -23   35.38    2.04
  18   2 -23   33.60    1.98
  18   2 -22    5.15    2.16
  18  -2 -22    4.49    1.62
  18   2 -22    4.73    1.54
  18  -2 -21   74.26    3.14
  18   2 -21   67.63    3.00
  18   2 -21   72.65    3.45
  18   2 -20   -0.49    2.05
  18  -2 -20    1.88    1.86
  18   2 -20   -0.29    1.74
  18   2 -20   -0.66    1.34
  18   2 -19    2.97    1.99
  18  -2 -19    2.37    1.89
  18   2 -19    2.43    1.77
  18   2 -19    3.46    1.40
  18   2 -18   15.60    2.30
  18  -2 -18   20.02    2.13
  18   2 -18   19.51    1.99
  18   2 -18   19.57    1.76
  18   2 -17   71.11    3.11
  18  -2 -17   74.26    3.23
  18   2 -17   69.32    3.36
  18   2 -17   63.87    2.88
  18   2 -16    4.18    1.77
  18  -2 -16    4.09    1.91
  18   2 -16    3.18    1.55
  18   2 -16    0.52    2.03
  18   2 -15   88.42    3.64
  18   2 -15   99.98    3.83
  18  -2 -15  100.70    3.96
  18   2 -15   91.63    3.91
  18   2 -14   74.38    3.33
  18   2 -14   75.85    3.35
  18   2 -14   77.38    3.37
  18  -2 -14   82.84    3.53
  18   2 -13   43.87    2.58
  18  -2 -13   38.71    4.48
  18   2 -13   42.72    4.30
  18   2 -13   42.89    2.55
  18  -2 -13   41.29    2.66
  18   2 -13   41.71    2.60
  18   2 -12   -3.97    3.21
  18  -2 -12    3.42    3.50
  18   2 -12    3.66    1.69
  18  -2 -12    3.77    1.90
  18   2 -12    0.70    1.95
  18  -2 -11  168.86    7.98
  18   2 -11  159.54    7.71
  18   2 -11  166.27    5.64
  18   2 -11  160.39    5.63
  18  -2 -11  168.44    5.73
  18   2 -10  112.70    6.27
  18  -2 -10  105.29    6.35
  18   2 -10  115.92    4.28
  18   2 -10  112.95    4.25
  18  -2 -10  114.38    4.39
  18   2  -9  216.26    9.20
  18  -2  -9  221.76    9.39
  18   2  -9  216.21    7.08
  18  -2  -9  210.76    7.13
  18   2  -9  230.74    7.09
  18   2  -8   -0.14    2.86
  18  -2  -8   -1.20    3.24
  18   2  -8   -0.25    1.69
  18  -2  -8   -0.08    1.76
  18   2  -8   -0.48    1.64
  18   2  -7   65.47    4.72
  18  -2  -7   70.61    3.18
  18   2  -7   64.66    2.98
  18   2  -6  382.02   13.69
  18  -2  -6  395.13   14.13
 -18   2   5   36.74    2.60
  18   2  -5   37.58    2.15
  18   2  -5   38.74    3.90
  18  -2  -5   37.12    3.93
  18   2  -4   35.61    2.05
 -18   2   4   31.90    2.67
  18   2  -4   35.37    3.50
  18  -2  -4   33.57    3.82
 -18  -2   4   35.62    5.45
 -18   2   4   31.41    4.65
  18   2  -3  180.64    5.61
 -18   2   3  177.10    6.15
  18   2  -3  159.40    7.40
  18  -2  -3  179.13    7.77
 -18  -2   3  184.56    9.25
 -18   2   3  168.00    8.57
  18   2  -2   54.18    2.29
 -18   2   2   57.52    5.30
 -18  -2   2   48.05    5.64
 -18   2   2   50.74    3.04
  18   2  -2   53.33    3.90
  18  -2  -2   51.71    4.14
 -18   2   1   48.11    3.11
 -18   2   1   49.09    3.04
 -18  -2   1   50.59    5.45
 -18   2   1   52.68    5.00
  18   2  -1   49.83    3.88
  18  -2  -1   53.24    4.04
 -18   2   0  242.59    6.51
 -18   2   0  217.42    6.35
  18   2   0  237.37    8.02
  18  -2   0  247.45    8.20
 -18  -2   0  225.75    9.16
 -18   2   0  223.37    8.80
  18   2   1   39.84    3.36
  18  -2   1   40.00    3.55
 -18   2  -1   36.11    2.51
 -18   2  -1   40.58    4.42
 -18  -2  -1   38.39    4.81
  18   2   1   33.52    3.16
 -18   2  -1   41.57    2.88
  18   2   2   83.50    4.64
  18  -2   2   77.42    4.64
 -18   2  -2   85.04    3.82
 -18   2  -2   76.33    3.52
 -18  -2  -2   72.23    5.83
 -18   2  -2   79.01    5.51
  18   2   2   75.03    4.26
 -18   2  -3   84.40    3.29
  18   2   3   92.05    4.56
  18  -2   3   83.13    4.52
  18   2   3   82.11    4.09
 -18   2  -3   95.51    3.74
  18   2   4    2.18    2.39
  18  -2   4    0.43    2.46
 -18  -2  -4    4.45    1.55
 -18   2  -4    0.69    2.08
 -18   2  -4   -1.61    2.15
  18   2   4    0.34    2.08
 -18   2  -4   -0.04    1.86
 -18   2  -5   82.98    2.89
 -18   2  -5   87.05    3.08
 -18  -2  -6    0.83    1.32
 -18   2  -6    5.07    2.08
 -18   2  -6    4.26    1.89
 -18  -2  -7   19.92    1.55
 -18   2  -7    0.93    1.99
 -18  -2  -8   46.09    2.21
 -18   2  -8   66.91    2.86
 -18  -2  -9   -1.70    1.24
 -18   2  -9   -0.73    1.88
 -18   2 -10    3.78    1.76
 -18  -2 -10    1.65    1.20
 -18   2 -11   17.00    1.76
 -18   2 -11   18.40    1.77
 -18   2 -12   -0.16    1.45
 -18  -2 -12    3.43    1.11
 -18   2 -12   -0.83    1.44
 -18   2 -13    0.66    1.26
 -18  -2 -13    1.79    1.03
 -18   2 -14    6.05    1.10
 -18  -2 -14    2.10    0.90
 -18   2 -15    3.50    0.82
 -18   4  24   32.77    1.99
 -18   4  23    3.57    1.67
 -18   4  22   41.36    2.45
  18   4 -21   28.77    1.52
  18   4 -20    0.72    1.19
  18   4 -19    6.41    1.37
 -18   4  19    1.06    2.02
  18   4 -18    0.90    1.33
  18   4 -18    1.58    1.21
  18   4 -17   89.55    2.58
 -18   4  17   12.12    2.84
  18   4 -16   11.57    1.53
  18   4 -15  103.81    3.89
  18   4 -15  116.70    3.87
  18   4 -14   33.77    2.12
  18   4 -14   37.69    2.00
  18   4 -13    4.14    1.53
  18   4 -13    3.85    1.64
  18   4 -12    2.11    1.50
  18   4 -12    0.89    1.67
  18   4 -11   17.91    1.70
  18   4 -11   19.28    2.09
  18   4 -10    1.65    1.82
  18   4 -10    2.91    0.74
  18   4 -10    0.63    1.43
  18   4  -9   89.42    3.20
  18   4  -9   89.56    3.61
  18   4  -9   80.87    2.70
  18   4  -8   11.73    1.63
  18   4  -8    8.66    0.89
  18   4  -7   52.85    2.35
  18   4  -7   48.95    1.83
 -18   4   6   39.84    2.42
  18   4  -6   40.62    2.12
 -18   4   5    8.81    1.82
  18   4  -5   11.09    1.48
 -18   4   4   45.57    2.48
  18   4  -4   43.07    2.05
 -18   4   3   26.58    2.05
  18   4  -3   27.39    1.64
 -18  -4   2    2.01    3.49
  18   4  -2   -0.05    1.16
 -18   4   2   -0.68    1.63
 -18   4   1   84.12    3.36
 -18   4   0   22.43    1.86
 -18   4  -1    5.09    1.54
  19   1 -28    7.08    1.14
  19  -1 -28    6.92    1.15
  19   1 -28    5.14    1.10
  19  -1 -27    2.59    1.17
  19   1 -27    2.34    1.15
  19   1 -27    3.56    1.36
  19  -1 -26   23.50    1.65
  19   1 -26   20.77    1.58
  19  -1 -25    0.73    1.43
  19   1 -25    1.13    1.38
  19  -1 -24    3.40    1.57
  19   1 -24    0.03    1.52
  19  -1 -23    3.01    1.70
  19   1 -23    2.52    1.65
  19  -1 -22   26.62    2.26
  19   1 -22   28.99    2.16
  19  -1 -21    4.72    1.94
  19   1 -21    2.74    1.78
  19   1 -20   55.87    2.90
  19  -1 -20   58.42    2.98
  19   1 -19    6.25    1.91
  19  -1 -19    5.74    1.97
  19   1 -18   13.45    2.06
  19  -1 -18   13.54    2.15
  19   1 -17   62.40    3.08
  19  -1 -17   63.63    3.18
  19   1 -17   60.89    2.90
  19   1 -16   -2.02    1.79
  19  -1 -16   -0.92    1.79
  19   1 -16   -2.72    1.80
  19   1 -15   31.44    4.23
  19  -1 -15   31.77    4.30
  19   1 -15   28.23    2.17
  19   1 -15   27.43    2.33
  19  -1 -15   25.97    2.35
  19   1 -14   65.68    2.94
  19   1 -14   56.85    5.04
  19  -1 -14   64.64    5.32
  19   1 -14   57.66    3.09
  19  -1 -14   65.39    3.21
  19   1 -13    7.76    3.46
  19  -1 -13    1.48    3.36
  19   1 -13   -1.11    1.83
  19  -1 -13    0.29    1.84
  19   1 -13    3.03    1.48
  19   1 -12   73.48    3.41
  19  -1 -12   71.36    3.42
  19   1 -12   75.24    5.40
  19  -1 -12   75.45    5.44
  19   1 -12   73.16    3.02
  19   1 -11    8.95    3.50
  19  -1 -11    6.67    3.47
  19  -1 -11   12.57    2.05
  19   1 -11   12.28    2.04
  19   1 -10   47.94    2.70
  19  -1 -10   45.50    2.76
  19   1 -10   53.55    4.64
  19  -1 -10   53.80    4.77
  19   1  -9   22.89    3.83
  19  -1  -9   20.73    3.96
  19   1  -9   23.09    2.20
  19  -1  -9   23.56    2.27
  19   1  -8   14.64    3.72
  19  -1  -8    7.39    3.49
  19   1  -7    2.15    3.18
  19  -1  -7    3.86    3.32
 -19   1   6  108.84    4.15
  19   1  -6   96.63    5.91
  19  -1  -6  108.06    6.16
 -19   1   5   29.78    2.38
  19  -1  -5   36.72    3.96
  19   1  -5   27.25    3.80
 -19   1   4  100.72    4.02
  19   1  -4   95.76    5.52
  19  -1  -4   98.85    5.71
  19   1  -3    9.78    3.04
  19  -1  -3   14.55    3.26
 -19   1   3   14.22    2.17
 -19  -1   3    8.69    4.51
 -19   1   3   14.18    4.60
 -19  -1   3    1.72    2.99
  19  -1  -2    3.09    2.83
  19   1  -2    4.32    2.97
 -19  -1   2   -0.66    2.56
 -19   1   2    3.08    2.16
 -19  -1   2    5.11    4.58
 -19   1   2    5.13    4.41
 -19   1   1   51.37    3.01
  19   1  -1   56.01    4.18
  19  -1  -1   59.17    4.34
 -19   1   1   57.91    3.15
 -19  -1   1   51.79    5.29
 -19   1   1   56.98    5.62
 -19   1   0   89.49    3.13
  19   1   0   84.24    4.57
  19  -1   0   84.36    4.69
 -19  -1   0   73.93    5.71
 -19   1   0   75.30    5.83
 -19   1   0   88.30    3.30
 -19  -1   0   78.97    2.78
  19   1   1    1.74    2.52
  19  -1   1    2.02    2.67
 -19   1  -1    0.93    1.83
 -19   1  -1   -0.92    1.99
 -19  -1  -1    1.69    1.57
 -19  -1  -1   -0.16    3.72
 -19   1  -1    1.43    3.69
 -19  -1  -1    0.51    1.46
 -19   1  -2  143.41    3.78
 -19   1  -2  138.32    3.48
  19   1   2  132.55    5.25
  19  -1   2  139.80    5.45
 -19  -1  -2  123.78    6.20
 -19   1  -2  130.40    6.37
  19   1   2  125.56    4.54
 -19   1  -3    8.11    2.20
 -19   1  -3   10.85    3.20
  19   1   3    8.87    2.29
  19   1   3   14.10    2.81
  19  -1   3   11.57    2.81
 -19   1  -3    8.86    1.93
 -19  -1  -3    0.60    1.40
 -19  -1  -3   11.63    3.84
 -19   1  -3   10.38    3.82
 -19   1  -3    8.26    1.84
  19   1   4    2.53    2.55
  19  -1   4    1.88    2.58
 -19   1  -4    1.30    1.72
 -19   1  -4    0.83    1.82
 -19   1  -4    2.93    2.16
 -19  -1  -4    0.93    1.36
 -19  -1  -4    2.62    3.65
 -19   1  -4   -0.30    3.54
 -19   1  -5   33.37    2.04
  19   1   5   31.07    3.35
  19  -1   5   35.33    3.46
 -19   1  -5   36.79    2.52
 -19   1  -5   33.33    2.23
 -19   1  -6   14.46    1.96
 -19   1  -6   17.78    2.28
 -19   1  -6   17.27    1.90
 -19   1  -7    2.00    1.76
 -19  -1  -7    0.59    1.40
 -19  -1  -8   -0.97    1.50
 -19   1  -8   73.65    2.64
 -19   1  -8   69.93    2.40
 -19   1  -8    0.23    2.10
 -19   1  -9   24.90    2.17
 -19   1  -9   19.98    1.84
 -19   1 -10   22.99    2.07
 -19   1 -10   24.04    1.77
 -19   1 -11    1.31    1.40
 -19   1 -11   -0.49    1.61
 -19   1 -11    0.54    1.68
 -19   1 -12    0.64    1.50
 -19   1 -12    2.39    1.25
 -19   1 -13   59.36    2.36
 -19   1 -13   52.38    2.17
 -19   1 -14   36.89    1.70
 -19  -1 -14   31.08    1.56
 -19  -1 -15   18.28    1.05
 -19   3  26    0.10    1.26
  19   3 -26    6.50    0.85
  19   3 -25   17.60    1.26
  19   3 -25   17.83    1.20
 -19   3  24   -0.51    1.60
  19   3 -24   -0.24    1.28
  19   3 -23    6.03    1.47
  19   3 -22    2.23    1.60
  19   3 -21    9.63    1.81
  19   3 -20    4.24    1.79
  19   3 -19   20.39    1.99
  19   3 -19   20.21    1.59
  19   3 -18   21.24    2.05
  19   3 -18   18.90    1.65
  19   3 -17    7.10    1.91
  19   3 -17    7.99    1.54
  19   3 -16   28.52    2.25
  19   3 -16   27.11    1.99
  19   3 -15   41.89    2.42
  19   3 -15   38.69    2.28
  19   3 -14    6.30    1.85
  19   3 -14    6.79    1.78
  19   3 -13    3.19    1.75
  19   3 -13    0.54    1.77
  19   3 -12    8.42    1.89
  19   3 -12    9.96    1.95
  19   3 -11   51.62    2.81
  19   3 -10    0.77    1.67
  19   3  -9   26.43    2.05
  19   3  -8    1.30    1.71
  19   3  -7  103.85    3.78
  19   3  -6   11.07    1.64
  19   3  -5   12.11    1.56
 -19   3   4    2.87    2.00
  19   3  -4    5.33    1.32
 -19   3   3   78.51    3.64
  19   3  -3   82.23    2.97
 -19   3   2    2.22    2.07
  19   3  -2    0.72    1.12
 -19  -3   2   -1.65    3.63
 -19   3   1   47.61    2.66
  19   3  -1   45.42    1.78
 -19   3   0    1.67    1.79
 -19  -3  -1   -0.75    1.88
 -19   3  -1   69.87    2.55
 -19  -3  -2    0.29    1.38
 -19   3  -2   14.47    1.90
 -19   3  -3  102.36    2.68
 -19   3  -3  110.08    2.99
 -19  -3  -4   -0.90    1.11
 -19   3  -4    2.32    1.90
 -19  -3  -5   -0.65    1.04
 -19   3  -5   30.07    2.07
 -19  -3  -6   -0.42    0.97
 -19   3  -6    0.95    1.61
 -19  -3  -7    0.19    0.90
 -19   3  -7    0.28    1.72
 -19  -3  -8    0.05    0.80
 -19   3  -8    2.99    1.34
 -19  -3  -9   -0.86    0.69
  19   5 -12    1.48    0.72
  19   5 -11    2.66    0.72
  19   5  -7    0.58    0.91
  19   5  -6    9.41    1.09
  19   5  -5   -0.15    0.98
  19   5  -4   10.30    1.07
  19   5  -3   10.05    1.02
  19   5  -2    2.48    0.90
  19   5  -1   18.62    1.09
  19   5   0    4.09    0.73
  19   5   1    1.52    0.61
  20   0 -29   -0.07    0.85
  20   0 -28   43.69    1.85
  20   0 -27   -0.35    1.16
  20   0 -26   26.82    1.71
  20   0 -25   -0.80    1.44
  20   0 -24    7.18    1.62
  20   0 -23    1.51    1.76
  20   0 -22  119.73    4.43
  20   0 -21   -0.37    1.75
  20   0 -20  102.72    4.03
  20   0 -19   -0.59    1.91
  20   0 -18    2.99    1.98
  20   0 -17   -0.12    1.94
  20   0 -16   60.18    3.05
  20   0 -16   68.05    5.22
  20   0 -15   -0.04    1.97
  20   0 -15   -0.17    3.34
  20   0 -14  360.78   11.12
  20   0 -14  353.87   13.58
  20   0 -13    1.07    1.86
  20   0 -13   -0.49    3.16
  20   0 -12    5.27    1.99
  20   0 -12    2.57    3.19
  20   0 -11   -1.80    1.93
  20   0 -11   -2.69    3.51
  20   0 -10   84.36    3.64
  20   0 -10   84.47    5.70
  20   0  -9    0.08    1.84
  20   0  -9   -0.94    3.16
  20   0  -8   64.51    4.97
  20   0  -7   -0.44    3.28
  20   0  -6  270.77   10.49
 -20   0   6  262.85    8.27
  20   0  -5   -1.78    2.86
 -20   0   5    1.10    1.57
  20   0  -4    4.11    2.86
 -20   0   4    5.73    1.68
  20   0  -3    0.79    2.88
 -20   0   3   -0.45    1.78
 -20   0   3   -0.53    4.21
  20   0  -2   12.76    3.17
 -20   0   2   11.57    1.88
 -20   0   2   10.66    1.94
 -20   0   2    9.66    4.46
 -20   0   1   -1.35    1.78
 -20   0   1    0.17    4.23
  20   0  -1    1.28    2.75
 -20   0   1   -0.36    1.68
  20   0   0   33.56    3.52
 -20   0   0   28.29    2.06
 -20   0   0   30.29    2.27
 -20   0   0   26.05    4.66
 -20   0  -1    0.95    1.67
 -20   0  -1    2.12    3.81
  20   0   1    0.25    2.68
 -20   0  -1    0.74    1.54
  20   0   2   34.82    3.53
 -20   0  -2   25.34    4.36
 -20   0  -2   26.75    1.94
 -20   0  -2   26.77    2.21
 -20   0  -3    0.30    1.75
  20   0   3   -1.95    2.82
 -20   0  -3   -2.38    1.50
 -20   0  -3   -0.94    3.60
 -20   0  -4   18.02    2.06
  20   0   4   21.78    3.30
 -20   0  -4   18.41    1.71
 -20   0  -5   -0.38    1.82
 -20   0  -6   12.08    1.84
 -20   0  -9    1.50    1.57
 -20   0  -9   -1.03    1.65
 -20   0 -10    1.69    1.46
 -20   0 -11    1.71    1.37
 -20   0 -12    0.32    1.24
 -20   0 -13    1.06    1.07
 -20   0 -14    1.79    0.88
  20   2 -27   -0.71    0.85
 -20   2  27    0.47    1.04
  20  -2 -26   27.24    1.32
  20   2 -26   33.37    1.57
  20  -2 -25   20.71    1.29
  20   2 -25   25.35    1.54
  20  -2 -24    9.70    1.23
  20   2 -24    9.04    1.49
  20  -2 -23   29.50    1.74
  20   2 -23   36.44    2.03
  20  -2 -22   19.71    1.70
  20   2 -22   20.36    1.85
  20  -2 -21    1.40    1.49
  20   2 -21    1.06    1.42
  20   2 -21   -0.96    1.67
  20   2 -20   39.96    2.35
  20  -2 -20   40.83    2.37
  20   2 -20   41.69    2.27
  20  -2 -19   29.97    2.19
  20   2 -19   31.67    2.16
  20   2 -19   28.48    2.16
  20   2 -19   29.80    1.64
  20   2 -18    9.86    1.79
  20  -2 -18   11.23    1.87
  20   2 -18    9.09    1.81
  20   2 -18    8.69    1.28
  20   2 -17    7.37    1.78
  20  -2 -17    9.17    1.90
  20   2 -17    6.64    1.80
  20   2 -17    6.99    1.33
  20   2 -16   73.76    3.14
  20  -2 -16   73.41    3.26
  20   2 -16   66.59    3.05
  20   2 -16   69.36    2.80
  20   2 -15    8.35    1.79
  20   2 -15    7.10    1.48
  20   2 -15    6.82    1.78
  20  -2 -15    7.90    1.90
  20   2 -14   -0.12    1.65
  20   2 -14    0.68    1.47
  20   2 -14   -0.74    1.70
  20  -2 -14   -2.03    1.85
  20   2 -13    5.63    1.80
  20  -2 -13    4.15    1.80
  20   2 -13    1.60    3.03
  20  -2 -13    7.25    3.25
  20   2 -13    4.13    1.66
  20   2 -13    4.25    1.65
  20   2 -12   75.03    5.21
  20  -2 -12   76.49    5.27
  20   2 -12   73.28    3.11
  20   2 -12   77.08    3.23
  20   2 -12   78.64    3.30
  20  -2 -12   79.18    3.38
  20   2 -11  125.34    4.59
  20  -2 -11  134.12    4.75
  20   2 -11  132.56    4.48
  20  -2 -11  133.69    6.87
  20   2 -10    0.21    1.61
  20  -2 -10    0.49    1.70
  20   2 -10    0.69    2.81
  20  -2 -10   -2.43    2.91
  20   2  -9   28.26    2.08
  20  -2  -9   30.24    2.19
  20   2  -9   28.60    3.56
  20  -2  -9   22.55    3.60
  20   2  -8   59.27    2.75
  20  -2  -8   61.36    2.89
  20   2  -8   52.62    4.21
  20  -2  -8   64.34    4.74
  20   2  -7    7.92    1.54
  20   2  -7    8.07    2.75
  20  -2  -7    8.61    2.99
  20   2  -7    8.91    1.64
  20  -2  -7    8.94    1.69
 -20   2   7   11.53    4.10
  20   2  -6   12.92    1.47
 -20  -2   6   10.58    4.81
 -20   2   6   10.25    4.08
  20   2  -6   15.42    3.02
  20  -2  -6   15.34    2.96
  20   2  -6   10.94    1.63
  20  -2  -6   14.75    1.74
  20   2  -5   88.94    3.43
  20  -2  -5   90.09    3.50
  20   2  -5   92.09    3.22
 -20  -2   5   83.73    6.78
 -20   2   5   80.24    6.07
  20  -2  -5   89.73    5.28
  20   2  -5   90.81    5.18
  20   2  -4   65.69    4.35
  20  -2  -4   69.14    4.61
  20   2  -4   68.79    2.58
 -20  -2   4   66.99    6.06
 -20   2   4   64.82    5.60
 -20   2   3   31.63    4.39
 -20  -2   3   35.94    5.03
 -20   2   3   34.73    2.72
  20   2  -3   38.95    3.44
  20  -2  -3   35.58    3.42
  20   2  -2   15.09    2.71
  20  -2  -2   20.37    2.97
 -20   2   2   17.47    2.33
 -20   2   2   21.26    2.42
  20  -2  -1    4.09    2.51
 -20   2   1    0.04    2.08
 -20   2   1    0.25    2.11
 -20   2   0    9.62    2.08
 -20   2   0   12.08    2.35
 -20   2  -1   30.39    2.20
 -20   2  -1   36.43    2.51
 -20   2  -2    7.92    1.94
 -20   2  -2    6.12    2.14
 -20   2  -3   15.51    1.94
 -20   2  -3   15.50    2.30
 -20   2  -4    3.11    1.74
 -20   2  -4    3.66    2.06
 -20  -2  -4    3.99    1.22
 -20   2  -5   24.41    2.20
 -20  -2  -5    1.91    1.17
 -20   2  -6   59.56    2.41
 -20  -2  -6   -0.46    1.15
 -20  -2  -7    1.93    1.06
 -20   2  -9    1.76    1.56
 -20   2 -12    4.58    0.95
 -20   2 -13    1.26    0.65
  20   4 -21    9.50    0.75
 -20   4  21    0.89    1.70
  20   4 -20    2.83    0.84
 -20   4  20   19.82    2.06
 -20   4  19    9.86    2.07
 -20   4  18  158.06    5.50
  20   4 -17  150.35    3.58
  20   4 -17  141.10    3.46
  20   4 -16    3.61    1.20
  20   4 -16    3.42    1.06
  20   4 -15   17.79    1.32
  20   4 -15   16.76    1.38
  20   4 -14    0.67    1.13
  20   4 -14    0.43    1.18
  20   4 -13    8.69    1.28
  20   4 -13    8.93    1.26
  20   4 -12    4.70    1.28
  20   4 -12    3.62    1.15
  20   4 -11   73.70    2.83
  20   4 -11   71.23    2.67
  20   4 -10    4.46    1.44
  20   4 -10    4.30    1.21
  20   4  -9   42.42    2.13
  20   4  -9   36.87    1.84
  20   4  -8   17.26    1.67
  20   4  -8   16.33    1.38
  20   4  -7    1.83    1.44
  20   4  -7    1.20    1.08
  20   4  -6    1.03    1.02
  20   4  -5   31.82    1.51
  21  -1 -28    2.97    0.76
  21   1 -28    2.89    0.73
  21  -1 -27    5.83    0.93
  21   1 -27    4.77    0.93
  21   1 -26    8.19    1.13
  21  -1 -26    8.39    1.12
  21  -1 -25    5.40    1.23
  21   1 -25    4.48    1.19
  21   1 -25    4.70    1.18
  21  -1 -24    7.65    1.43
  21   1 -24    7.25    1.43
  21   1 -24    7.44    1.30
  21  -1 -23   -0.52    1.45
  21   1 -23    0.88    1.47
  21   1 -23    0.40    1.37
  21   1 -22   14.59    1.81
  21  -1 -22   18.07    1.89
  21   1 -22   14.93    1.66
  21  -1 -21   10.54    1.83
  21   1 -21    9.85    1.80
  21   1 -21    9.42    1.60
  21   1 -20   53.27    2.68
  21  -1 -20   51.74    2.73
  21   1 -20   52.55    2.47
  21  -1 -19   13.58    1.98
  21   1 -19   15.71    1.98
  21   1 -18   38.57    2.50
  21  -1 -18   38.37    2.52
  21   1 -17    9.42    1.93
  21  -1 -17   10.00    1.90
  21   1 -16    9.67    1.97
  21  -1 -16    4.70    1.94
  21   1 -15    2.08    3.35
  21  -1 -15   -1.65    3.24
  21   1 -15    1.80    1.81
  21  -1 -15    1.93    1.86
  21   1 -14  119.43    6.63
  21  -1 -14  132.46    6.96
  21   1 -14  121.27    4.54
  21  -1 -14  121.54    4.56
  21   1 -13   10.78    3.41
  21  -1 -13    8.81    3.41
  21   1 -13    9.74    1.83
  21  -1 -13    9.17    1.95
  21   1 -12   67.55    4.96
  21  -1 -12   63.28    4.96
  21   1 -12   62.01    2.96
  21  -1 -12   65.62    3.06
  21   1 -11   38.27    4.22
  21  -1 -11   49.69    4.37
  21   1 -11   46.57    2.58
  21  -1 -11   43.78    2.53
  21   1 -10    2.23    3.04
  21  -1 -10    1.23    3.12
  21   1 -10   -0.71    1.73
  21  -1 -10   -0.15    1.78
  21   1  -9    0.72    2.97
  21  -1  -9    4.48    3.00
  21   1  -9    1.59    1.62
  21  -1  -9    2.51    1.62
  21  -1  -8   46.37    2.59
  21   1  -8   48.07    2.52
  21   1  -8   45.89    4.19
  21  -1  -8   47.25    4.39
  21   1  -7   77.38    4.95
  21  -1  -7   74.01    5.14
  21   1  -6  112.14    5.90
  21  -1  -6  118.74    6.15
 -21  -1   5   37.95    5.34
 -21   1   5   40.96    5.10
 -21   1   5   42.77    2.55
  21   1  -5   41.30    3.91
  21  -1  -5   41.71    3.97
 -21   1   4    3.11    1.96
  21   1  -4    6.04    2.70
  21  -1  -4    4.11    2.67
 -21  -1   4   -1.41    4.25
 -21   1   4    5.86    4.15
 -21   1   3   27.27    2.24
  21   1  -3   29.13    3.32
  21  -1  -3   25.26    3.30
 -21  -1   3   24.27    4.69
 -21   1   3   23.14    4.63
 -21   1   3   28.16    2.39
 -21   1   2  110.26    4.18
  21   1  -2   96.01    5.41
  21  -1  -2  107.65    5.60
 -21  -1   2  112.28    6.83
 -21   1   2  101.61    6.68
 -21   1   2  104.20    4.10
 -21   1   1    1.30    1.84
 -21   1   1    0.11    1.94
  21   1  -1   -0.80    2.56
  21  -1  -1   -0.71    2.50
 -21   1   0  188.78    6.54
 -21   1   0  209.70    6.70
  21   1   0  206.77    8.18
  21  -1   0  208.14    8.25
 -21   1  -1    8.06    2.03
 -21   1  -1   10.23    1.85
 -21  -1  -2   18.53    1.70
 -21   1  -2   22.36    2.14
 -21   1  -2   20.20    1.92
 -21  -1  -3  172.58    5.58
 -21   1  -3  179.28    5.91
 -21   1  -3  170.20    5.69
 -21  -1  -4   56.27    2.47
 -21   1  -4   56.48    2.82
 -21   1  -4   53.03    2.57
 -21  -1  -5   11.35    1.56
 -21   1  -5   14.19    1.97
 -21  -1  -6   61.10    2.04
 -21   1  -6   61.20    2.36
 -21  -1  -7    0.22    1.27
 -21   1  -7    0.50    1.71
 -21  -1  -8   34.13    1.83
 -21   1  -8   40.12    2.11
 -21  -1  -9    6.71    1.17
 -21   1  -9    7.79    1.48
 -21  -1 -10    5.82    1.11
 -21   1 -10    5.89    1.33
 -21   1 -11   37.18    1.66
 -21  -1 -11   29.04    1.41
 -21   1 -12   30.40    1.42
 -21   1 -13   10.27    0.78
 -21   3  25   -1.67    1.28
 -21   3  24   -0.17    1.46
  21   3 -22    6.81    1.21
  21   3 -21    2.59    1.10
  21   3 -20    6.46    1.24
  21   3 -19    6.60    1.30
  21   3 -18    2.55    1.05
  21   3 -17  100.51    3.39
  21   3 -16    6.42    1.23
  21   3 -15   25.96    1.81
  21   3 -15   25.25    1.62
  21   3 -14    5.52    1.31
  21   3 -14    5.81    1.56
  21   3 -13    8.07    1.46
  21   3 -13    7.11    1.57
  21   3 -12    2.45    1.49
  21   3 -12    1.47    1.48
  21   3 -11   36.03    2.05
  21   3 -11   37.23    2.15
  21   3 -10    2.87    1.57
  21   3 -10    1.76    1.42
  21   3  -9   82.00    3.06
  21   3  -8   24.28    1.65
  21   3  -7   11.94    1.37
 -21   3   7   11.25    2.14
  21   3  -6   12.61    1.29
 -21   3   6   12.22    2.09
  21   3  -5   58.51    2.22
 -21   3   5   57.48    2.91
  21   3  -4    2.72    0.98
 -21   3   4    3.15    1.85
  21   3  -3  104.69    3.36
 -21   3   3  110.36    3.99
 -21   3   2   -1.07    1.75
  22   0 -28    0.25    0.67
  22   0 -27   -0.29    0.87
  22   0 -26    0.05    0.97
  22   0 -25    0.66    1.13
  22   0 -24   58.31    2.45
  22   0 -23    1.17    1.44
  22   0 -22   36.62    2.16
  22   0 -21    0.66    1.64
  22   0 -20    7.02    1.69
  22   0 -19    0.77    1.72
  22   0 -18    8.95    1.94
  22   0 -17    0.53    1.82
  22   0 -16   98.64    3.92
  22   0 -15   -1.17    1.82
  22   0 -14   27.24    2.27
  22   0 -13   -5.44    3.30
  22   0 -13    0.50    1.72
  22   0 -12    3.51    3.12
  22   0 -12    5.28    1.76
  22   0 -11   -2.25    2.96
  22   0 -11   -0.60    1.76
  22   0 -10   95.87    3.77
  22   0 -10   85.96    5.58
  22   0  -9   -3.01    2.96
  22   0  -9   -1.36    1.64
  22   0  -8  127.65    4.56
  22   0  -8  124.33    6.47
  22   0  -7    1.12    2.82
 -22   0   6   11.98    4.37
  22   0  -6   13.14    3.04
 -22   0   5   -0.70    4.16
  22   0  -5    2.61    2.65
  22   0  -4   38.02    3.63
 -22   0   4   35.39    2.31
 -22   0   4   34.03    2.14
  22   0  -3   -1.24    2.63
 -22   0   3   -0.21    1.57
 -22   0   3    0.47    1.58
 -22   0   2   20.94    1.91
 -22   0   2   22.80    1.90
 -22   0   1   -0.21    1.62
 -22   0   1    0.54    1.48
 -22   0   0    2.04    1.65
 -22   0   0    0.87    1.47
 -22   0  -1    0.49    1.64
 -22   0  -1    0.10    1.40
 -22   0  -2   29.57    2.05
 -22   0  -2   32.52    1.88
 -22   0  -3   -1.60    1.59
 -22   0  -4    0.15    1.51
 -22   0  -5   -0.05    1.50
 -22   0  -6   91.10    3.31
 -22   0  -7    1.02    1.29
 -22   0  -8    8.17    1.33
 -22   0  -9    0.60    1.11
 -22   0 -10   14.24    1.17
 -22   0 -11    0.41    0.74
  22  -2 -24    4.65    0.75
  22  -2 -23    1.10    0.86
  22   2 -23    0.66    0.87
  22  -2 -22   18.96    1.29
  22   2 -22   20.20    1.36
  22  -2 -21   30.30    1.65
  22   2 -21   26.84    1.52
  22  -2 -20    4.98    1.29
  22   2 -20    4.53    1.27
  22  -2 -19   17.06    1.65
  22   2 -19   16.35    1.46
  22  -2 -18   24.24    1.80
  22   2 -18   22.88    1.77
  22   2 -18   24.35    1.26
  22   2 -18   24.99    1.63
  22   2 -17    0.03    1.40
  22  -2 -17    1.47    1.48
  22   2 -17    1.58    0.92
  22   2 -17    0.81    1.29
  22   2 -16   12.69    1.16
  22   2 -16   11.07    1.61
  22  -2 -16   12.38    1.69
  22   2 -15    0.59    1.07
  22   2 -15   -0.29    1.47
  22  -2 -15   -0.41    1.60
  22   2 -14   41.14    1.90
  22   2 -14   40.19    2.23
  22  -2 -14   42.56    2.34
  22   2 -13    4.01    1.23
  22   2 -13    3.28    1.50
  22  -2 -13    6.56    1.66
  22   2 -12    2.09    1.34
  22   2 -12    1.08    1.46
  22  -2 -12    2.05    1.56
  22   2 -11   16.58    1.72
  22  -2 -11   18.30    1.82
  22   2 -11   17.86    1.61
  22   2 -10    8.04    1.52
  22  -2 -10    8.63    1.65
  22   2 -10    8.98    1.42
  22   2  -9   -0.22    1.41
  22  -2  -9    1.73    1.48
  22   2  -9    1.05    1.27
  22   2  -8    0.38    1.37
  22  -2  -8    0.65    1.45
  22   2  -8    1.27    1.19
  22   2  -7   -0.69    1.36
  22  -2  -7    0.97    1.40
  22   2  -7   -0.04    1.08
  22   2  -6    1.13    1.29
  22  -2  -6   -0.41    1.33
 -22   2   5    1.56    2.03
  22   2  -5    3.08    1.32
  22  -2  -5    3.70    1.38
 -22   2   4    0.93    2.01
  22   2  -4   -0.19    1.28
  22  -2  -4    0.71    1.28
  22   2  -3   41.04    2.01
  22  -2  -3   37.36    2.02
 -22   2   3   41.18    2.49
 -22   2   2    0.07    1.84
 -22   2   1    0.31    1.75
 -22   2   0   22.36    1.99
 -22   2   0   22.54    2.22
 -22   2  -1    0.62    1.62
 -22   2  -1    2.08    1.87
 -22   2  -2    3.11    1.52
 -22   2  -2    7.17    1.81
 -22   2  -3    0.47    1.39
 -22   2  -3    2.33    1.66
 -22   2  -4   -0.35    1.50
 -22   2  -5    1.41    1.44
 -22   2  -6   -0.22    1.53
 -22   2  -6    0.75    1.37
 -22   2  -7    0.16    1.22
 -22   2  -8   26.68    1.49
  22   4 -18   14.00    0.78
  22   4 -17    5.68    0.72
  22   4 -16    2.30    0.57
  22   4 -16    3.02    0.76
  22   4 -15    1.22    0.69
  22   4 -15    1.63    0.77
  22   4 -14    8.40    0.81
  22   4 -14    8.07    0.88
  22   4 -13   17.98    1.04
  22   4 -13   17.97    1.07
  22   4 -12   14.00    1.06
  22   4 -12   14.53    0.99
  22   4 -11   17.42    1.11
  22   4 -11   16.08    1.01
  22   4 -10    1.48    0.93
  22   4 -10    1.06    0.73
  22   4  -9   -0.15    0.95
  22   4  -9    0.95    0.70
  22   4  -8    1.84    1.04
  22   4  -7   15.00    1.25
  22   4  -6   -0.90    1.09
  22   4  -5   14.66    1.25
  22   4  -4   12.05    1.22
  22   4  -3   12.00    1.17
  23  -1 -26   -0.01    0.68
  23   1 -26    0.22    0.66
  23  -1 -25   11.48    0.98
  23   1 -25   10.28    0.95
  23  -1 -24    6.70    1.05
  23   1 -24    5.95    1.05
  23  -1 -23    7.83    1.24
  23   1 -23    9.37    1.26
  23  -1 -22   50.12    2.19
  23   1 -22   45.57    2.15
  23  -1 -21    8.96    1.47
  23   1 -21    8.40    1.49
  23  -1 -20    6.17    1.52
  23   1 -20    4.79    1.51
  23  -1 -19    3.86    1.47
  23   1 -19    2.13    1.46
  23   1 -18    5.60    1.62
  23  -1 -18    7.69    1.67
  23   1 -17   37.27    2.21
  23  -1 -17   38.26    2.22
  23   1 -16   85.40    3.45
  23  -1 -16   87.97    3.48
  23   1 -15   30.56    2.10
  23  -1 -15   29.50    2.13
  23   1 -14   53.39    2.62
  23  -1 -14   54.71    2.63
  23   1 -13   85.39    3.44
  23  -1 -13   82.93    3.46
  23   1 -12    0.13    1.59
  23  -1 -12    0.03    1.65
  23   1 -11    3.69    1.65
  23  -1 -11    0.67    1.63
  23   1 -10  119.50    4.28
  23  -1 -10  120.98    4.34
  23   1  -9    2.69    1.54
  23  -1  -9    1.47    1.59
  23   1  -8  130.73    4.46
  23  -1  -8  127.67    4.49
  23   1  -7   94.06    3.56
  23  -1  -7   97.17    3.61
  23   1  -6    0.56    1.43
  23  -1  -6   -1.29    1.48
 -23   1   5    3.10    1.77
  23   1  -5    2.71    1.43
  23  -1  -5    2.07    1.49
 -23   1   4   72.39    3.18
 -23   1   3   33.78    2.25
 -23   1   2   66.45    2.93
 -23   1   2   64.68    2.90
 -23   1   1    1.90    1.68
 -23   1   1   -0.17    1.51
 -23   1   0   36.89    2.23
 -23   1   0   33.44    2.08
 -23   1  -1   37.65    2.17
 -23   1  -1   32.10    1.96
 -23   1  -2   11.97    1.72
 -23   1  -2    8.95    1.43
 -23   1  -3    1.54    1.47
 -23   1  -4   15.50    1.63
 -23   1  -5    1.20    1.61
 -23   1  -5    1.76    1.33
 -23   1  -6    7.06    1.27
 -23   1  -7    3.92    1.12
 -23   1  -8    1.68    0.95
 -23   1  -9    0.35    0.79
  23   3 -21   18.16    1.00
  23   3 -20    1.60    0.87
  23   3 -19   84.15    2.80
  23   3 -18    0.71    1.00
  23   3 -17    6.61    0.75
  23   3 -17    7.94    1.12
  23   3 -16   -0.51    0.78
  23   3 -16   -1.21    1.05
  23   3 -15   14.61    1.21
  23   3 -15   13.95    1.02
  23   3 -14    2.81    0.92
  23   3 -14    2.63    1.05
  23   3 -13   48.51    1.86
  23   3 -13   45.33    1.88
  23   3 -12    5.05    1.02
  23   3 -12    3.03    1.01
  23   3 -11   87.24    2.91
  23   3 -11   78.95    2.76
  23   3 -10    4.23    1.13
  23   3 -10    3.23    0.90
 -23   3  10    6.07    1.74
  23   3  -9    7.95    1.23
  23   3  -9    6.86    0.90
 -23   3   9    6.92    1.70
  23   3  -8   10.91    1.32
  23   3  -8    9.07    0.89
 -23   3   8   12.93    1.77
  23   3  -7   23.70    1.13
 -23   3   7   26.84    1.90
 -23   3  -3   -0.59    1.15
  24   0 -26    4.82    0.65
  24   0 -25    0.47    0.75
  24   0 -24    4.79    0.98
  24   0 -23   -1.65    1.08
  24   0 -22   32.38    1.76
  24   0 -21    0.54    1.28
  24   0 -20   26.06    1.78
  24   0 -19    0.80    1.33
  24   0 -18   26.66    1.92
  24   0 -17    0.12    1.56
  24   0 -16   26.10    1.96
  24   0 -15    0.09    1.57
  24   0 -14   31.50    2.12
  24   0 -13   -0.95    1.61
  24   0 -12    3.44    1.58
  24   0 -11    0.46    1.50
  24   0 -10   14.57    1.73
  24   0  -9   -1.60    1.56
  24   0  -8   45.72    2.36
 -24   0   7   -0.96    1.61
  24   0  -7    0.51    1.45
 -24   0   6    7.54    1.64
  24   0  -6    5.78    1.54
 -24   0   5   -0.77    1.48
  24   0  -5    0.92    1.46
 -24   0   4   54.18    2.46
 -24   0   3    0.50    1.37
 -24   0   2   29.35    1.79
 -24   0   1   -0.27    1.21
 -24   0   0    3.91    1.28
 -24   0  -1    1.08    1.22
 -24   0  -2   15.79    1.34
 -24   0  -3    0.47    1.05
 -24   0  -4   96.04    3.16
 -24   0  -5   -0.97    0.94
 -24   0  -6    8.67    0.93
  24   2 -23    0.51    0.67
  24  -2 -21   16.48    0.91
  24  -2 -20    3.02    0.83
  24  -2 -19   23.27    1.27
  24  -2 -18    4.20    1.09
  24  -2 -17    1.66    1.09
  24  -2 -16   32.00    1.65
  24   2 -16   29.55    1.56
  24  -2 -15    0.93    1.16
  24   2 -15    0.18    1.07
  24   2 -14    9.80    1.14
  24  -2 -14   10.86    1.33
  24  -2 -13   19.57    1.50
  24   2 -13   17.97    1.28
  24   2 -12    3.19    0.87
  24   2 -12    3.13    1.00
  24  -2 -12    2.92    1.19
  24   2 -11   24.35    1.35
  24   2 -11   26.92    1.38
  24   2 -10   28.59    1.49
  24  -2 -10   29.42    1.67
  24   2  -9    3.71    1.07
  24  -2  -9    2.55    1.19
  24   2  -8   48.71    2.05
 -24   2   8   50.64    2.63
  24  -2  -8   51.35    2.14
 -24   2   7   27.30    2.13
  24  -2  -7   27.50    1.58
 -24   2   6   -2.12    1.69
  24  -2  -6   -0.14    1.10
 -24   2   5   55.13    2.68
  24  -2  -5   61.40    2.29
 -24   2   4    3.39    1.58
  24  -2  -4    5.41    1.09
 -24   2   3   20.15    1.75
  24  -2  -3   21.64    1.36
 -24   2   2   51.22    2.40
  24  -2  -2   57.66    2.13
 -24   2   1   13.09    1.50
  24  -2  -1   14.86    1.20
 -24   2   0    0.98    1.23
  24  -2   0   -0.73    0.94
  24  -2   1   28.88    1.45
  24  -2   2    1.02    0.88
  24  -2   3    6.81    0.90
  25  -1 -23    4.77    0.75
  25   1 -23    4.16    0.70
  25  -1 -22    0.63    0.86
  25   1 -22    0.48    0.78
  25  -1 -21    0.28    0.94
  25   1 -21    0.33    0.91
  25  -1 -20   23.96    1.42
  25   1 -20   21.75    1.40
  25  -1 -19   15.53    1.34
  25   1 -19   17.51    1.34
  25  -1 -18   23.11    1.54
  25   1 -18   22.87    1.49
  25  -1 -17   -1.22    1.25
  25   1 -17    0.63    1.20
  25   1 -16   22.37    1.60
  25  -1 -16   22.93    1.66
  25   1 -15   34.89    1.89
  25  -1 -15   34.73    1.92
  25   1 -14   -1.58    1.29
  25  -1 -14    1.58    1.33
  25   1 -13    3.05    1.28
  25  -1 -13    3.02    1.35
  25   1 -12   27.11    1.73
  25  -1 -12   30.52    1.80
  25   1 -11    1.20    1.26
  25  -1 -11    0.02    1.33
  25   1 -10   41.03    1.95
  25  -1 -10   39.22    1.99
 -25   1   9   14.50    1.86
  25   1  -9   15.76    1.48
  25  -1  -9   15.77    1.49
 -25   1   8   18.72    1.85
  25   1  -8   20.08    1.55
  25  -1  -8   22.03    1.60
 -25   1   7    9.46    1.65
  25  -1  -7    8.34    1.36
  25   1  -7   11.10    1.35
 -25   1   6    3.12    1.50
  25   1  -6    0.95    1.19
  25  -1  -6    2.44    1.26
 -25   1   5    0.07    1.42
  25   1  -5    0.33    1.14
  25  -1  -5    1.43    1.16
 -25   1   4   13.26    1.52
  25   1  -4   13.85    1.36
  25  -1  -4   14.16    1.33
 -25   1   3    3.12    1.28
  25   1  -3    0.92    1.16
  25  -1  -3    0.88    1.16
 -25   1   2   19.78    1.50
  25   1  -2   19.25    1.39
  25  -1  -2   19.49    1.43
 -25   1   1    0.73    1.14
  25   1  -1   -0.96    1.07
  25  -1  -1   -0.34    1.09
  25   1   0   10.82    1.16
  25  -1   0   11.72    1.22
  25   1   1    0.05    0.97
  25  -1   1    1.11    1.03
  25   1   2    4.48    0.94
  25  -1   2    5.32    1.01
  25   1   3    2.46    0.82
  25  -1   3    2.53    0.94
  25   1   4    2.93    0.74
  25  -1   4    3.90    0.81
  25   1   5   -0.35    0.55
  25  -1   5    1.21    0.62
 -25   3  17    1.86    0.87
 -25   3  16    2.35    0.98
 -25   3  15   15.82    1.29
 -25   3  14    0.57    1.12
 -25   3  13   28.34    1.62
 -25   3  12    0.48    1.14
  25   3 -11    0.09    0.53
 -25   3  11    0.30    1.16
  25   3 -10    0.06    0.57
 -25   3  10    1.55    1.15
  25   3  -9    1.84    0.61
  25   3  -8    1.92    0.63
  25   3  -7   12.99    0.83
  25   3  -6    0.13    0.66
  25   3  -5   -0.68    0.65
  25   3  -4    1.91    0.64
  26   0 -23    0.62    0.57
  26   0 -22   23.28    1.14
  26   0 -21    0.09    0.87
  26   0 -20    3.34    0.97
  26   0 -19   -0.31    1.00
  26   0 -18   71.12    2.58
  26   0 -17    0.64    1.12
  26   0 -16   58.92    2.34
  26   0 -15   -1.23    1.22
  26   0 -14   -0.71    1.18
  26   0 -13    0.42    1.20
 -26   0  12    6.00    1.34
  26   0 -12    5.57    1.26
 -26   0  11   -0.83    1.30
  26   0 -11    0.66    1.23
 -26   0  10   44.72    2.13
  26   0 -10   52.56    2.14
 -26   0   9    1.23    1.23
  26   0  -9    0.15    1.15
 -26   0   8    8.01    1.21
  26   0  -8    7.62    1.28
 -26   0   7    1.48    1.07
  26   0  -7   -0.06    1.20
 -26   0   6   56.63    2.24
  26   0  -6   62.80    2.40
  26   0  -5   -0.24    1.16
  26   0  -4   50.36    2.11
  26   0  -3    0.68    1.09
  26   0  -2   46.75    1.98
  26   0  -1    0.68    1.06
  26   0   0   -0.46    1.01
  26   0   1    0.42    0.93
  26   0   2   27.89    1.35
  26   0   3    0.45    0.73
  26   0   4   11.62    0.76
  26  -2 -15    9.90    0.78
 -26   2  14    3.82    1.35
  26  -2 -14    2.23    0.71
 -26   2  13   14.58    1.49
  26  -2 -13   12.75    0.91
 -26   2  12   36.59    1.86
  26  -2 -12   30.63    1.34
 -26   2  11   -1.68    1.36
  26  -2 -11    0.24    0.77
 -26   2  10   31.37    1.75
  26  -2 -10   28.80    1.30
 -26   2   9   19.78    1.54
  26  -2  -9   20.61    1.11
 -26   2   8    3.62    1.25
  26  -2  -8    4.91    0.81
 -26   2   7   33.18    1.73
  26  -2  -7   32.80    1.36
 -26   2   6    1.54    1.13
  26  -2  -6    0.81    0.73
 -26   2   5   15.63    1.30
  26  -2  -5   15.52    0.95
 -26   2   4   58.05    2.07
  26  -2  -4   50.58    1.82
 -26   2   3    2.15    0.97
  27  -1 -19    0.57    0.59
  27   1 -19   -0.21    0.56
  27  -1 -18    8.99    0.83
  27   1 -18    8.29    0.82
  27  -1 -17   -0.44    0.77
  27   1 -17   -0.22    0.75
 -27   1  16    0.94    1.03
  27  -1 -16    1.31    0.84
  27   1 -16    1.18    0.80
 -27   1  15    1.71    1.08
  27  -1 -15    1.67    0.88
  27   1 -15    2.57    0.86
 -27   1  14    3.56    1.20
  27  -1 -14    5.23    0.92
  27   1 -14    5.48    0.89
 -27   1  13   11.03    1.30
  27  -1 -13   14.41    1.11
  27   1 -13   13.05    1.06
 -27   1  12    4.93    1.16
  27   1 -12    4.87    0.93
  27  -1 -12    6.23    0.98
 -27   1  11    3.01    1.16
  27   1 -11    4.54    0.95
  27  -1 -11    5.01    0.98
 -27   1  10    1.88    1.08
  27   1 -10    2.32    0.95
  27  -1 -10    2.24    0.97
 -27   1   9    1.07    1.06
  27   1  -9    1.38    0.92
  27  -1  -9    1.73    0.92
 -27   1   8    8.62    1.10
  27   1  -8    8.95    1.02
  27  -1  -8   10.29    1.04
 -27   1   7    8.38    1.06
  27   1  -7    8.88    0.99
  27  -1  -7    8.45    1.00
 -27   1   6    0.87    0.94
  27   1  -6    0.58    0.89
  27  -1  -6    0.71    0.91
 -27   1   5    0.86    0.83
  27   1  -5    1.58    0.84
  27  -1  -5    0.94    0.83
  27   1  -4    5.27    0.88
  27  -1  -4    6.79    0.92
  27   1  -3   -0.16    0.72
  27  -1  -3    0.55    0.75
  27  -1  -2    5.73    0.84
  27   1  -2    6.93    0.79
  27   1  -1   -0.05    0.58
  27  -1  -1   -0.12    0.67
 -27   1   0   -0.75    1.11
  28   0 -18   43.78    1.52
  28   0 -17    0.12    0.64
  28   0 -16    0.78    0.68
  28   0 -15    0.13    0.75
  28   0 -14   57.05    1.99
  28   0 -13    0.42    0.80
  28   0 -12  117.85    3.68
  28   0 -11   -0.05    0.84
  28   0 -10    4.56    0.91
  28   0  -9   -0.04    0.84
  28   0  -8   78.61    2.60
  28   0  -7    0.16    0.82
  28   0  -6   26.29    1.23
  28   0  -5    0.19    0.75
  28   0  -4   24.02    1.10
  28   0  -3   -0.33    0.64
   0   0   0    0.00    0.00
TITL csy-2fbr-2_auto in C2/c
REM C2/c (#15 in standard setting)
CELL 1.54184  22.905917   5.669291  25.909633  90.0000 108.9714  90.0000
ZERR   30.00   0.000782   0.000154   0.000875   0.0000   0.0038   0.0000
LATT  7
SYMM -x, y,-z+1/2
SFAC C H N O F S Br
UNIT 30.00 30.00 30.00 30.00 30.00 30.00 30.00
REM  CrysAlisPro recorded range (K): Min=292.0; max=294.0; aver:293.0
TEMP 20
TREF
HKLF 4
END
_computing_structure_solution     'SHELXT 2014/5 (Sheldrick, 2014)'
;
_shelx_hkl_checksum     10499
_shelx_res_file
;
TITL csy-2fbr-2_auto_a.res in C2/c
    csy-2fbr-2_auto.res
    created by SHELXL-2018/3 at 11:40:59 on 08-Apr-2026
REM Old TITL csy-2fbr-2_auto in C2/c
REM SHELXT solution in C2/c
REM R1 0.165, Rweak 0.039, Alpha 0.027, Orientation as input
REM Formula found by SHELXT: C22 N23 O20 F19 S Br16
CELL 1.54184 22.9059 5.6693 25.9096 90 108.971 90
ZERR 8 0.0008 0.0002 0.0009 0 0.004 0
LATT 7
SYMM -X,+Y,0.5-Z
SFAC C H Br F N O S
UNIT 136 32 16 16 16 8 8
L.S. 30
PLAN  5
TEMP 19.9(10)
CONF
MORE -1
BOND $H
fmap 2
acta
OMIT -20 4 18
OMIT 14 2 12
OMIT -5 3 21
OMIT -8 2 25
OMIT -9 1 28
OMIT 12 4 11
REM <olex2.extras>
REM <HklSrc "%.\\csy-2fbr-2_auto.hkl">
REM </olex2.extras>
WGHT    0.015000   49.449303
FVAR       0.14368
BR17  3    0.549018    0.066388    0.571936    11.00000    0.04270    0.04075 =
         0.05530    0.00059    0.02033    0.00677
BR16  3    0.257760    0.264456    0.296508    11.00000    0.08853    0.05838 =
         0.04040   -0.00673    0.00488   -0.00605
S11   7    0.332068    0.410302    0.413849    11.00000    0.04139    0.03713 =
         0.03884   -0.00206    0.00643    0.00412
F18   4    0.623438    0.216823    0.686104    11.00000    0.04654    0.07034 =
         0.05140    0.00438    0.00428    0.01492
F19   4    0.606350    0.571850    0.746512    11.00000    0.06269    0.07482 =
         0.04453   -0.00113   -0.00620    0.00372
O20   6    0.429506    0.342000    0.501834    11.00000    0.05379    0.05390 =
         0.04756   -0.01105    0.00146    0.01714
C1    1    0.394877    0.680724    0.540493    11.00000    0.03537    0.03225 =
         0.03880    0.00040    0.01104    0.00240
C3    1    0.483193    0.464310    0.594342    11.00000    0.03247    0.03310 =
         0.04475    0.00278    0.01149   -0.00237
C4    1    0.532923    0.312579    0.613867    11.00000    0.03648    0.03803 =
         0.04100    0.00485    0.01650    0.00239
N25   5    0.307828    1.248928    0.559904    11.00000    0.06418    0.04656 =
         0.07560    0.00295    0.03063    0.01120
C2    1    0.434586    0.475986    0.540025    11.00000    0.03270    0.03499 =
         0.04440   -0.00491    0.00844   -0.00341
C9    1    0.418230    0.784355    0.595118    11.00000    0.03846    0.03015 =
         0.03983    0.00026    0.01412   -0.00282
C21   1    0.394885    0.973837    0.614939    11.00000    0.04610    0.03290 =
         0.04548   -0.00682    0.02007   -0.00396
C12   1    0.315404    0.661785    0.444619    11.00000    0.03175    0.03705 =
         0.03681    0.00039    0.00707   -0.00318
C8    1    0.472960    0.646918    0.627058    11.00000    0.03825    0.03650 =
         0.03402    0.00027    0.01387   -0.00043
C10   1    0.344805    0.750105    0.498175    11.00000    0.03414    0.03183 =
         0.04573    0.00615    0.01140    0.00342
AFIX  43
H10   2    0.325749    0.883990    0.505978    11.00000   -1.20000
AFIX   0
C24   1    0.345633    1.119781    0.582804    11.00000    0.04664    0.03136 =
         0.04633   -0.00203    0.02166    0.00188
C13   1    0.265881    0.779312    0.408057    11.00000    0.04220    0.03799 =
         0.05282    0.00796    0.01230    0.00851
AFIX  43
H13   2    0.249940    0.918681    0.416920    11.00000   -1.20000
AFIX   0
C7    1    0.514959    0.686183    0.679028    11.00000    0.05365    0.04520 =
         0.04119    0.00135    0.01854    0.00045
AFIX  43
H7    2    0.509451    0.809712    0.700609    11.00000   -1.20000
AFIX   0
C5    1    0.573991    0.353808    0.665501    11.00000    0.03615    0.04645 =
         0.04694    0.00982    0.00895    0.00237
C15   1    0.272533    0.471062    0.354877    11.00000    0.04484    0.03979 =
         0.03847   -0.00149    0.00595   -0.00688
C14   1    0.241963    0.672613    0.357182    11.00000    0.04863    0.04710 =
         0.03866    0.00736    0.00774    0.00169
AFIX  43
H14   2    0.209246    0.732103    0.328524    11.00000   -1.20000
AFIX   0
C6    1    0.564173    0.538563    0.697196    11.00000    0.04044    0.05229 =
         0.03751    0.00563    0.00203   -0.00432
N23   5    0.430615    1.110889    0.714524    11.00000    0.09564    0.08985 =
         0.05682   -0.02184    0.01775    0.02611
C22   1    0.417026    1.046954    0.670669    11.00000    0.05760    0.04489 =
         0.04711   -0.00824    0.01731    0.00824
HKLF 4
REM  csy-2fbr-2_auto_a.res in C2/c
REM wR2 = 0.1320, GooF = S = 1.145, Restrained GooF = 1.145 for all data
REM R1 = 0.0420 for 2432 Fo > 4sig(Fo) and 0.0637 for all 3095 data
REM 226 parameters refined using 0 restraints
END
WGHT      0.0150     49.4487
REM Highest difference peak  0.771,  deepest hole -1.154,  1-sigma level  0.163
Q1    1   0.4772  0.0976  0.5260  11.00000  0.05    0.77
Q2    1   0.4670  0.2406  0.4999  11.00000  0.05    0.72
Q3    1   0.2505  0.4699  0.2429  11.00000  0.05    0.70
Q4    1   0.2178  0.4368  0.2670  11.00000  0.05    0.67
Q5    1   0.2410  0.3867  0.3079  11.00000  0.05    0.65
;
_shelx_res_checksum     84138
