# Supplementary material for: Crystal structure of 4-bromo-3-[(5-bromo­thio­phen-2-yl)methyl­idene]-2-(di­cyano­methyl­idene)-5,6-di­fluoro-2,3-di­hydro­inden-1-one
Source: Acta Crystallogr E Crystallogr Commun. 2026 May 7;82(Pt 6):596–9. doi: 10.1107/S2056989026004469 (PMC13239018; doi:10.1107/S2056989026004469)
Supplement: Supplementary file 2 [file e-82-00596-Isup2.hkl]

data_I                                                                          
_shelx_title ' csy-2fbr-2_auto_a.res in C2/c'                                   
_shelx_refln_list_code          4                                               
_shelx_F_calc_maximum      679.84                                               
_exptl_crystal_F_000      1856.00                                               
_reflns_d_resolution_high  0.7860                                               
                                                                                
loop_                                                                           
 _space_group_symop_operation_xyz                                               
 'x, y, z'                                                                      
 '-x, y, -z+1/2'                                                                
 'x+1/2, y+1/2, z'                                                              
 '-x+1/2, y+1/2, -z+1/2'                                                        
 '-x, -y, -z'                                                                   
 'x, -y, z-1/2'                                                                 
 '-x+1/2, -y+1/2, -z'                                                           
 'x+1/2, -y+1/2, z-1/2'                                                         
                                                                                
_cell_length_a    22.9059                                                       
_cell_length_b     5.6693                                                       
_cell_length_c    25.9096                                                       
_cell_angle_alpha  90.000                                                       
_cell_angle_beta  108.971                                                       
_cell_angle_gamma  90.000                                                       
                                                                                
_shelx_F_squared_multiplier     1.000                                           
                                                                                
loop_                                                                           
 _refln_index_h                                                                 
 _refln_index_k                                                                 
 _refln_index_l                                                                 
 _refln_F_squared_calc                                                          
 _refln_F_squared_meas                                                          
 _refln_F_squared_sigma                                                         
 _refln_observed_status                                                         
   2   0   0       4364.84       3842.57       123.52 o                         
   4   0   0      40034.76      39193.00      1128.12 o                         
   6   0   0     129157.22     117955.88      2370.66 o                         
   8   0   0       3783.91       3646.40       170.02 o                         
  10   0   0      90975.23      86878.12      2503.27 o                         
  12   0   0       8397.21       8676.19       331.31 o                         
  14   0   0      22118.21      22368.16      1074.35 o                         
  16   0   0       5063.50       5025.39       112.20 o                         
  18   0   0       3790.44       3439.93        98.23 o                         
  20   0   0       1387.00       1439.03        66.49 o                         
  22   0   0         66.78         68.84        53.16 o                         
  24   0   0        144.66        189.39        62.00 o                         
  26   0   0          2.16        -22.28        48.92 o                         
   1   1   0        312.99        296.01        11.73 o                         
   3   1   0      14934.73      12869.23       282.63 o                         
   5   1   0       8090.29       8019.56       426.25 o                         
   7   1   0       6864.04       6484.22       139.89 o                         
   9   1   0       8898.71       7701.23       208.49 o                         
  11   1   0      24891.20      23380.92       526.28 o                         
  13   1   0       8560.09       8209.71       177.14 o                         
  15   1   0        397.51        351.01        64.42 o                         
  17   1   0          7.70         55.91        50.83 o                         
  19   1   0       4308.14       4061.31        97.02 o                         
  21   1   0       9755.29       9819.86       212.31 o                         
  23   1   0       1907.99       1701.60        83.56 o                         
  25   1   0        565.16        545.67        40.72 o                         
  27   1   0         17.83        -36.33        53.77 o                         
   0   2   0      12198.56      11839.58       237.01 o                         
   2   2   0     120015.56     111270.23      3906.27 o                         
   4   2   0      21929.50      21253.80       404.38 o                         
   6   2   0       6760.25       6281.09       111.81 o                         
   8   2   0      56454.67      55113.44      1035.60 o                         
  10   2   0         17.14         56.40        62.02 o                         
  12   2   0      13321.64      13488.53       213.18 o                         
  14   2   0        730.87        797.76        50.57 o                         
  16   2   0       1877.06       2134.81        58.56 o                         
  18   2   0      11303.27      11271.74       219.76 o                         
  20   2   0        617.79        525.06        75.44 o                         
  22   2   0       1084.20       1086.97        71.78 o                         
  24   2   0          4.11          0.52        41.41 o                         
   1   3   0       8560.32       9317.02       309.52 o                         
   3   3   0       2623.41       2762.41       151.61 o                         
   5   3   0         37.74         47.95       100.27 o                         
   7   3   0        414.86        332.59        30.49 o                         
   9   3   0       1940.96       1836.15        62.99 o                         
  11   3   0        204.86        257.32        35.48 o                         
  13   3   0       3451.61       3470.37        78.37 o                         
  15   3   0       1037.43        950.19        46.36 o                         
  17   3   0        148.31        166.20        47.49 o                         
  19   3   0          7.71         80.89        86.70 o                         
   0   4   0       6584.91       6763.24       155.31 o                         
   2   4   0      10406.07      10008.00       138.80 o                         
   4   4   0       8437.42       7877.55       159.83 o                         
   6   4   0      10490.02      10150.82       149.40 o                         
   8   4   0      11201.27      10791.77       241.72 o                         
  10   4   0        377.15        447.30        36.99 o                         
  12   4   0        246.91        299.83        35.53 o                         
  14   4   0        225.50        255.94        41.67 o                         
  16   4   0        256.47        219.63        51.42 o                         
  18   4   0        974.36       1086.46        90.09 o                         
   1   5   0       1624.09       1724.66        44.66 o                         
   3   5   0       4705.10       4921.47       101.75 o                         
   5   5   0         35.08         41.05        33.09 o                         
   7   5   0       1341.22       1343.96        49.43 o                         
   9   5   0        497.70        573.33        47.97 o                         
  11   5   0       2061.84       2259.63       132.72 o                         
  13   5   0        106.20         57.80       171.95 o                         
  15   5   0        485.43        491.68       242.92 o                         
  17   5   0         10.33        -10.17        31.00 o                         
  19   5   0        120.11        198.11        35.36 o                         
   0   6   0       6052.03       6172.75       326.23 o                         
   2   6   0        743.21       1093.44       247.28 o                         
   4   6   0        258.64        316.61        99.06 o                         
   6   6   0         17.05        164.22       104.12 o                         
   8   6   0        405.45        383.63       113.34 o                         
  10   6   0       4439.31       5107.29       178.25 o                         
  12   6   0         38.68         93.00        51.34 o                         
  14   6   0        287.05        224.75        31.48 o                         
 -27   1   1          0.46         -4.00        21.24 o                         
 -25   1   1          4.35        -10.09        30.73 o                         
 -23   1   1         24.07         39.23        54.40 o                         
 -21   1   1          4.09          4.37        51.82 o                         
 -19   1   1       2628.63       2687.44        77.67 o                         
 -17   1   1        445.09        364.42        69.14 o                         
 -15   1   1      15363.09      15270.51       301.47 o                         
 -13   1   1       1734.45       1869.75       125.48 o                         
 -11   1   1       3750.59       4218.31       145.73 o                         
  -9   1   1      24385.25      22755.73       589.73 o                         
  -7   1   1         12.99         17.44        49.10 o                         
  -5   1   1      25197.21      22162.99       620.00 o                         
  -3   1   1      20462.40      19038.48       389.94 o                         
  -1   1   1        673.19        723.43        17.53 o                         
   1   1   1       3500.10       3504.38       126.12 o                         
   5   1   1        634.45        440.30       100.27 o                         
   7   1   1        939.12        757.62        57.10 o                         
   9   1   1       4210.86       4288.52       115.30 o                         
  11   1   1       2019.25       1726.95       100.18 o                         
  13   1   1      14837.84      13891.67       220.17 o                         
  15   1   1       2665.07       2483.91        86.77 o                         
  17   1   1       4197.73       4272.94        81.30 o                         
  19   1   1         30.72         42.93        35.43 o                         
  21   1   1        351.82        453.94        66.23 o                         
  23   1   1       1551.99       1686.31       134.42 o                         
  25   1   1         36.41         27.32        34.20 o                         
 -24   2   1        751.78        688.88        45.39 o                         
 -22   2   1         51.85         15.02        84.77 o                         
 -20   2   1         46.88         63.26        61.79 o                         
 -18   2   1       2455.36       2427.57        75.38 o                         
 -16   2   1       7769.23       7806.90       175.04 o                         
 -14   2   1         19.00         34.89        41.17 o                         
 -12   2   1       5331.25       5061.78       176.89 o                         
 -10   2   1        537.30        403.90        80.32 o                         
  -8   2   1       5824.56       5092.99       146.57 o                         
  -6   2   1      23347.15      24288.37       508.11 o                         
  -4   2   1      13025.84      13257.98       277.60 o                         
  -2   2   1       5343.88       5006.15       131.27 o                         
   0   2   1      55482.71      54620.05       785.14 o                         
   2   2   1      24382.59      21828.82       807.02 o                         
   4   2   1       6741.41       6712.73       100.20 o                         
   6   2   1       9909.38       9159.03       149.66 o                         
   8   2   1       2740.43       2571.47        85.30 o                         
  10   2   1       9367.45       8574.10       216.49 o                         
  12   2   1       7538.81       7744.71       139.42 o                         
  14   2   1       5709.56       5914.47       106.79 o                         
  16   2   1       5955.89       6020.24       102.33 o                         
  18   2   1       1782.41       1862.09        60.46 o                         
  20   2   1       1517.98       1612.29       146.28 o                         
  22   2   1         35.42         62.86        59.31 o                         
  24   2   1       1506.17       1398.89        70.23 o                         
 -19   3   1       2218.82       2233.93        71.66 o                         
 -17   3   1       1037.84       1113.65        59.20 o                         
 -15   3   1      10539.33      10298.30       166.18 o                         
 -13   3   1      14041.39      14655.64       351.80 o                         
 -11   3   1       9157.61       9659.30       149.90 o                         
  -9   3   1       3774.89       4144.66       101.74 o                         
  -7   3   1      17357.74      17080.81       250.41 o                         
  -5   3   1      25863.01      23808.17       737.71 o                         
  -3   3   1       3926.45       4242.19       182.13 o                         
  -1   3   1       2867.89       3255.51       140.95 o                         
   1   3   1        807.86        888.83        92.03 o                         
   3   3   1      13580.65      13527.97       901.43 o                         
   5   3   1      44751.55      42309.53       900.04 o                         
   7   3   1       3083.45       2993.50        65.44 o                         
   9   3   1        133.57         89.89        25.90 o                         
  11   3   1       1933.28       1885.17        51.64 o                         
  13   3   1       1116.17        964.37        48.05 o                         
  15   3   1       9889.10       9970.34       162.83 o                         
  17   3   1         29.28        -15.09        38.60 o                         
  19   3   1       3425.50       2942.04      1710.34 o                         
 -18   4   1       4082.69       4074.59       162.75 o                         
 -16   4   1       4407.13       5102.57       143.13 o                         
 -14   4   1       2434.16       2317.80        80.96 o                         
 -12   4   1         95.93         64.92        34.53 o                         
 -10   4   1        879.13        871.08        37.91 o                         
  -8   4   1      36822.42      36001.12       541.04 o                         
  -6   4   1      12346.84      12509.77       180.58 o                         
  -4   4   1      10100.94      10136.34       161.06 o                         
  -2   4   1       1555.39       1643.20        39.89 o                         
   0   4   1       4230.97       4079.08        94.01 o                         
   2   4   1      23303.95      23345.83       275.13 o                         
   4   4   1       1317.47       1223.98        39.95 o                         
   6   4   1       8871.81       8402.12       165.23 o                         
   8   4   1          1.07        -26.98        37.41 o                         
  10   4   1       1318.49       1384.02        41.67 o                         
  12   4   1        422.31        412.45        45.05 o                         
  14   4   1       2441.20       2609.06       106.81 o                         
  16   4   1       7356.77       7749.42       747.64 o                         
  18   4   1        146.67        246.55        74.59 o                         
 -19   5   1        866.84        901.91        52.80 o                         
 -17   5   1        828.89        765.19        82.83 o                         
 -15   5   1       1434.84       1604.61       864.86 o                         
 -13   5   1        212.77        270.77        80.41 o                         
 -11   5   1         67.54         34.72        34.68 o                         
  -9   5   1       2232.22       2237.53        54.62 o                         
  -7   5   1        519.81        504.68        32.30 o                         
  -5   5   1        967.58        911.00        44.15 o                         
  -3   5   1        706.80        694.35        32.49 o                         
  -1   5   1       1141.96       1179.78        47.53 o                         
   1   5   1         65.06         70.45        29.21 o                         
   3   5   1      12557.22      12843.17       270.68 o                         
   5   5   1       1338.45       1421.09        63.62 o                         
   7   5   1       2743.96       2631.28        61.08 o                         
   9   5   1         63.91         75.65        32.03 o                         
  11   5   1        540.79        539.11       102.20 o                         
  13   5   1       7138.49       7319.41      3930.49 o                         
  15   5   1         83.81         41.02        89.37 o                         
  19   5   1        111.36         73.63        29.55 o                         
 -14   6   1          4.37        -26.16        28.58 o                         
 -12   6   1        195.45        199.08        54.25 o                         
 -10   6   1       1146.86       1103.90        82.83 o                         
  -8   6   1         36.53         95.91       122.55 o                         
  -6   6   1       4336.56       5131.18       250.18 o                         
  -4   6   1        137.30        183.89        69.77 o                         
  -2   6   1       1887.71       2675.59       719.54 o                         
   0   6   1       1156.91       1121.57        60.13 o                         
   2   6   1        326.67        474.57        78.20 o                         
   4   6   1       3108.58       3506.45       120.79 o                         
   6   6   1          0.45         -1.97        60.83 o                         
  10   6   1         45.63          0.97        65.88 o                         
  12   6   1        363.51        423.35        53.77 o                         
  14   6   1         71.30         46.02        24.22 o                         
  -1   7   1        252.26        343.42       120.61 o                         
 -26   0   2       2196.80       2264.47        95.91 o                         
 -24   0   2       1357.72       1421.65        86.70 o                         
 -22   0   2       1010.81       1061.49        65.25 o                         
 -20   0   2        646.69        546.28        57.96 o                         
 -18   0   2       6876.61       7115.01       152.52 o                         
 -16   0   2      48558.07      57462.44      6722.69 o                         
 -14   0   2       2485.80       2934.85       198.60 o                         
 -12   0   2      52949.36      50933.85      1513.68 o                         
 -10   0   2         10.47         52.80       101.24 o                         
  -8   0   2      47660.62      42982.77      1255.02 o                         
  -6   0   2     268357.25     246650.84      6960.03 o                         
  -4   0   2      23120.94      21383.88       807.46 o                         
  -2   0   2     129139.94     126292.94      2515.72 o                         
   0   0   2       2606.80       2783.52        65.56 o                         
   2   0   2       5722.79       5274.96       131.87 o                         
   4   0   2      25160.70      25365.93       744.49 o                         
   6   0   2       1656.88       1613.46       110.44 o                         
   8   0   2     215920.47     224841.70      6367.64 o                         
  10   0   2       8792.70       9385.30       237.52 o                         
  12   0   2       1888.44       1948.54       129.74 o                         
  14   0   2       5633.98       5891.41       121.41 o                         
  16   0   2      13691.26      12408.06       229.14 o                         
  18   0   2       3328.60       3251.74        73.49 o                         
  20   0   2       1436.47       1355.93        83.52 o                         
  22   0   2       1245.05       1513.28        71.45 o                         
  24   0   2        759.90        764.83        64.91 o                         
  26   0   2       1299.85       1350.93        65.39 o                         
 -27   1   2        333.41        311.12        29.06 o                         
 -25   1   2        953.91        944.32        40.21 o                         
 -23   1   2       3283.18       3175.96        99.84 o                         
 -21   1   2       5524.84       5121.72       102.43 o                         
 -19   1   2        184.70        145.98        57.72 o                         
 -17   1   2        181.59        307.93        75.61 o                         
 -15   1   2      11110.43      10878.71       191.36 o                         
 -13   1   2      35643.66      34227.58       748.72 o                         
 -11   1   2       2164.68       1766.35       138.53 o                         
  -9   1   2       6935.14       7008.18       186.49 o                         
  -7   1   2       8015.45       8372.41       199.84 o                         
  -5   1   2      27870.09      25844.07       543.23 o                         
  -3   1   2      33746.67      33469.70       478.02 o                         
  -1   1   2       7199.51       7087.25       153.27 o                         
   1   1   2      52211.49      48673.26       978.71 o                         
   3   1   2        485.73        573.39        32.96 o                         
   5   1   2      35421.06      34525.70       676.79 o                         
   7   1   2      20831.28      21251.14       659.72 o                         
   9   1   2      10000.24      10097.09       312.24 o                         
  11   1   2      26567.15      25021.07       371.52 o                         
  13   1   2       1451.03       1376.09        69.19 o                         
  15   1   2       2894.38       2945.69        76.36 o                         
  17   1   2       1391.02       1346.25        70.03 o                         
  19   1   2       6929.79       6566.64       126.58 o                         
  21   1   2       1129.99        977.98        52.99 o                         
  23   1   2        597.09        503.79        73.14 o                         
  25   1   2        310.56        237.63        33.33 o                         
 -24   2   2       2717.18       2664.51       155.97 o                         
 -22   2   2          4.86          3.39        89.13 o                         
 -20   2   2        824.71        913.45        63.41 o                         
 -18   2   2       2529.46       2565.01        69.20 o                         
 -16   2   2         95.54        156.85        49.37 o                         
 -14   2   2      17807.63      18070.81       480.74 o                         
 -12   2   2       1554.06       1567.82        75.86 o                         
 -10   2   2      63170.56      62480.22      1728.75 o                         
  -8   2   2      28851.88      27956.29       593.22 o                         
  -6   2   2         64.03        111.41        43.49 o                         
  -4   2   2      59194.02      59746.62      1200.32 o                         
  -2   2   2        678.17        603.33        93.97 o                         
   0   2   2      25960.19      23605.61       347.35 o                         
   2   2   2       7837.74       6889.16       115.50 o                         
   4   2   2      28226.05      27825.10       365.38 o                         
   6   2   2      32772.20      30850.63       473.26 o                         
   8   2   2        385.01        508.75        44.27 o                         
  10   2   2       6328.02       5733.46       134.03 o                         
  12   2   2        674.25        796.96        52.92 o                         
  14   2   2         22.12         28.61        42.46 o                         
  16   2   2       8468.19       8431.08       118.35 o                         
  18   2   2       4142.16       3826.16        80.78 o                         
  20   2   2        211.19        348.77        69.62 o                         
  22   2   2        227.35        254.05        98.33 o                         
  24   2   2          0.33         49.41        42.63 o                         
 -21   3   2         97.91        -51.83        84.77 o                         
 -19   3   2         11.97         36.98        46.05 o                         
 -17   3   2       1329.03       1342.78        90.09 o                         
 -15   3   2        458.08        583.31        47.87 o                         
 -13   3   2       1418.92       1536.56        61.00 o                         
 -11   3   2       3059.49       3080.58        63.52 o                         
  -9   3   2         53.55        106.43        32.56 o                         
  -7   3   2       2331.41       2289.14       129.57 o                         
  -5   3   2       1554.90       1389.68       129.81 o                         
  -3   3   2         17.48          6.78        83.80 o                         
  -1   3   2       9145.91       9089.21       396.95 o                         
   1   3   2        461.91        389.68        69.71 o                         
   3   3   2        260.43        302.99        78.34 o                         
   5   3   2       9115.50       8827.23       257.85 o                         
   7   3   2       9619.83       9810.51       167.97 o                         
   9   3   2       2730.07       2727.77        47.20 o                         
  11   3   2       1108.97       1149.05        47.56 o                         
  13   3   2       2624.86       2325.36        75.76 o                         
  15   3   2         81.35         83.11        34.86 o                         
  17   3   2          3.36        -15.71        62.47 o                         
  19   3   2        854.56        459.37       343.42 o                         
 -18   4   2          2.06          3.18        44.19 o                         
 -16   4   2       1151.89       1182.06        67.66 o                         
 -14   4   2       2395.99       2372.57        77.54 o                         
 -12   4   2       4765.35       5099.08       113.38 o                         
 -10   4   2      16254.51      16279.18       217.88 o                         
  -8   4   2       3470.36       3554.53        90.38 o                         
  -6   4   2       2722.67       2756.53        66.88 o                         
  -4   4   2       4731.61       4682.63        90.78 o                         
  -2   4   2       2003.63       1918.65        39.64 o                         
   0   4   2       6459.89       6322.75        93.49 o                         
   2   4   2      11706.49      11244.97       243.40 o                         
   4   4   2       1911.60       1632.26        43.81 o                         
   6   4   2       2384.53       2342.91        69.45 o                         
   8   4   2        845.04        809.19        35.17 o                         
  10   4   2        541.20        543.09        37.67 o                         
  12   4   2         35.90        -17.38        41.87 o                         
  14   4   2        146.60        121.87        61.09 o                         
  16   4   2        227.81        386.26        56.67 o                         
 -19   5   2         71.29        120.13        43.59 o                         
 -17   5   2        106.47        145.89        30.52 o                         
 -15   5   2         49.75          3.54        56.19 o                         
 -13   5   2       2262.68       2479.05       120.61 o                         
 -11   5   2         79.84        130.48        42.48 o                         
  -9   5   2         35.75         50.71        29.66 o                         
  -7   5   2        573.44        533.02        29.74 o                         
  -5   5   2       3368.65       3362.65        61.94 o                         
  -3   5   2        919.02        881.82        35.52 o                         
  -1   5   2        892.89        876.34        35.09 o                         
   1   5   2        817.73        778.58        34.79 o                         
   3   5   2         14.53         30.56        29.04 o                         
   5   5   2      12216.66      12348.57       191.94 o                         
   7   5   2          0.15          3.15        32.08 o                         
   9   5   2        505.19        441.89        38.81 o                         
  11   5   2        382.08        418.50       105.11 o                         
  13   5   2         27.55        -27.57        70.52 o                         
  15   5   2        932.20        639.30       417.78 o                         
 -14   6   2          1.50        -15.98        30.03 o                         
 -12   6   2       1308.77       1544.20        77.50 o                         
 -10   6   2        386.44        400.58        71.69 o                         
  -8   6   2        200.37        197.14       135.14 o                         
  -6   6   2       4117.96       4182.71       114.49 o                         
  -4   6   2         16.11         71.12        35.01 o                         
  -2   6   2       4810.71       4981.01       108.62 o                         
   0   6   2         30.03         37.92        47.99 o                         
   2   6   2         43.56         22.66        39.75 o                         
   4   6   2        694.40        800.96        94.94 o                         
   6   6   2        188.48        159.05        58.54 o                         
  10   6   2        471.84        433.52        67.33 o                         
  12   6   2         29.83         60.06        47.95 o                         
  -5   7   2        474.66        294.02       113.83 o                         
  -1   7   2        491.45        348.27       104.14 o                         
 -27   1   3         23.04          9.09        25.16 o                         
 -25   1   3         59.62         77.13        33.45 o                         
 -23   1   3       1682.78       1636.23       108.99 o                         
 -21   1   3       1285.02       1312.25        60.12 o                         
 -19   1   3        696.68        561.29        82.17 o                         
 -17   1   3       3437.61       3460.59       116.66 o                         
 -15   1   3        132.70        146.55        65.09 o                         
 -13   1   3      11272.42      11026.45       308.55 o                         
 -11   1   3        946.80        797.18        87.71 o                         
  -9   1   3      11420.89      11646.38       376.60 o                         
  -7   1   3        649.07        556.44        59.02 o                         
  -5   1   3       2793.25       3879.78        85.11 o                         
  -3   1   3      50449.32      50526.46       841.62 o                         
  -1   1   3       2742.03       2701.12        82.95 o                         
   1   1   3      46352.68      41530.61       685.71 o                         
   3   1   3      24208.03      22567.59       399.91 o                         
   5   1   3      45129.13      45426.52       663.55 o                         
   7   1   3      22854.60      22162.94       346.04 o                         
   9   1   3       9055.08       7981.29       190.81 o                         
  11   1   3      34374.00      33360.62       528.12 o                         
  13   1   3       3071.36       3193.20        76.97 o                         
  15   1   3       1959.84       1630.68       213.28 o                         
  17   1   3        549.88        563.50        55.32 o                         
  19   1   3        482.78        424.41        39.14 o                         
  21   1   3       8441.17       8425.92       160.01 o                         
  23   1   3          6.68         74.59        71.20 o                         
  25   1   3        107.49        120.74        29.93 o                         
 -26   2   3         85.64        104.14        46.98 o                         
 -24   2   3       1097.30       1022.22        52.01 o                         
 -22   2   3       1980.20       1926.75        59.90 o                         
 -20   2   3       1700.36       1727.31        76.92 o                         
 -18   2   3       8607.59       8508.51       154.21 o                         
 -16   2   3       2714.83       2735.30        81.86 o                         
 -14   2   3        105.64         69.15        61.22 o                         
 -12   2   3          6.08         -9.18        32.75 o                         
 -10   2   3       6876.55       6604.75       190.91 o                         
  -8   2   3      21744.88      22037.26       473.83 o                         
  -6   2   3        331.42        268.84        47.02 o                         
  -4   2   3      15613.27      18578.60       384.46 o                         
  -2   2   3         63.21         94.85        23.79 o                         
   0   2   3      12775.96      11565.35       150.70 o                         
   2   2   3       7142.66       6758.53       257.20 o                         
   4   2   3      16815.07      16899.00       542.02 o                         
   6   2   3      24682.73      25344.16       363.38 o                         
   8   2   3       7070.45       6505.48       128.09 o                         
  10   2   3      36025.33      35598.48       354.33 o                         
  12   2   3       5657.78       5958.96       144.00 o                         
  14   2   3       1662.24       1648.79        70.21 o                         
  16   2   3          1.91         27.22        46.12 o                         
  18   2   3       4256.88       4249.42       124.24 o                         
  20   2   3        722.49        751.07        71.83 o                         
  22   2   3         48.33         63.83        51.62 o                         
  24   2   3        382.84        329.86        43.59 o                         
 -21   3   3       5384.20       5188.44       137.32 o                         
 -19   3   3       3650.73       3913.02       111.46 o                         
 -17   3   3        277.51        331.31        75.08 o                         
 -15   3   3       3163.95       3303.65       141.20 o                         
 -13   3   3        866.56       1002.42        70.53 o                         
 -11   3   3      21261.30      22150.95       380.32 o                         
  -9   3   3        120.69        114.69        49.63 o                         
  -7   3   3      15794.67      14939.13       373.94 o                         
  -5   3   3       3164.35       3218.69       165.66 o                         
  -3   3   3        630.28        740.35       108.50 o                         
  -1   3   3      37577.79      37866.22       825.14 o                         
   1   3   3       5303.00       5877.60       169.96 o                         
   3   3   3      73056.13      68375.28      1559.88 o                         
   5   3   3      21592.92      21045.24       391.44 o                         
   7   3   3       1118.07       1075.23        34.59 o                         
   9   3   3      18176.94      18177.52       213.55 o                         
  11   3   3        708.82        767.00        43.08 o                         
  13   3   3      19985.29      19377.06       598.11 o                         
  15   3   3       2666.09       2598.91        70.78 o                         
  17   3   3        333.90        440.21        72.26 o                         
  19   3   3       5062.10       5131.42       186.97 o                         
  23   3   3        538.55        -28.58        55.70 o                         
 -22   4   3        494.75        581.25        56.67 o                         
 -18   4   3       1086.32       1311.68        62.03 o                         
 -16   4   3       1066.76       1205.13        88.48 o                         
 -14   4   3       1431.08       1422.26        71.73 o                         
 -12   4   3       1001.81       1105.64        44.23 o                         
 -10   4   3      22103.27      21185.51       446.19 o                         
  -8   4   3       8008.19       7774.24       179.67 o                         
  -6   4   3         22.61         15.13        37.81 o                         
  -4   4   3       1984.78       2002.76        41.33 o                         
  -2   4   3         22.10         36.41        27.44 o                         
   0   4   3      22482.05      22433.90       413.86 o                         
   2   4   3       2806.00       2693.22        91.17 o                         
   4   4   3       3655.14       3521.09        76.50 o                         
   6   4   3         73.35         42.05        31.15 o                         
   8   4   3       7450.63       7621.15       127.58 o                         
  10   4   3      12027.85      11921.99       330.40 o                         
  12   4   3        366.44        405.45        58.73 o                         
  14   4   3       2831.23       3079.19       105.55 o                         
  16   4   3         45.18         25.61        51.33 o                         
 -19   5   3        477.01        486.80        49.41 o                         
 -17   5   3        613.08        624.76       127.88 o                         
 -15   5   3        100.83         41.99        71.93 o                         
 -13   5   3       1680.72       1769.94        69.62 o                         
 -11   5   3        400.73        494.27        46.99 o                         
  -9   5   3       3692.68       3627.04       111.46 o                         
  -7   5   3       1365.35       1282.90        37.76 o                         
  -5   5   3       3811.17       3737.76        60.77 o                         
  -3   5   3       6332.61       6171.32       121.21 o                         
  -1   5   3        174.70        155.82        28.98 o                         
   1   5   3      18165.92      18781.87       250.37 o                         
   3   5   3       1910.90       1892.92        43.44 o                         
   5   5   3       7822.48       7813.90       130.72 o                         
   7   5   3       4415.99       4726.32       113.32 o                         
   9   5   3        202.88        219.91       113.34 o                         
  11   5   3      12191.59      13223.76      6837.24 o                         
  13   5   3        314.56        144.59       157.67 o                         
  15   5   3         57.60        115.77        53.28 o                         
 -14   6   3         12.34         32.94        33.91 o                         
 -12   6   3       1650.78       1817.39        80.89 o                         
 -10   6   3         26.95         22.28        68.30 o                         
  -8   6   3       1283.09       1232.17        89.37 o                         
  -6   6   3         35.76         91.15        34.69 o                         
  -4   6   3         62.03         77.61        37.45 o                         
  -2   6   3        809.09        828.96        58.30 o                         
   0   6   3        253.87        239.72        40.25 o                         
   2   6   3         67.77        122.68        40.34 o                         
   4   6   3        141.55        194.88        40.76 o                         
   6   6   3          5.97        -16.84        56.17 o                         
  10   6   3        675.62        827.80        70.72 o                         
  12   6   3       1256.30       1539.35        68.78 o                         
  -5   7   3        434.19        405.42       102.69 o                         
  -1   7   3        856.36        725.11        93.97 o                         
 -28   0   4       1050.25       1163.48        53.28 o                         
 -26   0   4       2457.71       2439.33       102.20 o                         
 -24   0   4       2545.80       2624.36       119.16 o                         
 -22   0   4       1871.40       1707.02        69.79 o                         
 -20   0   4        257.56        250.82        70.17 o                         
 -18   0   4      16204.63      16666.49       388.00 o                         
 -16   0   4       4724.54       4962.64       152.09 o                         
 -14   0   4       7191.60       6653.91       301.77 o                         
 -12   0   4          5.58        -46.02       124.49 o                         
 -10   0   4      13213.85      12815.20       428.19 o                         
  -8   0   4      66546.36      66435.41      1913.29 o                         
  -6   0   4       5340.28       5332.67       189.63 o                         
  -4   0   4        698.80        945.95        53.09 o                         
  -2   0   4       8005.47       7970.16       176.22 o                         
   0   0   4      13731.64      14312.56       299.50 o                         
   2   0   4       6870.90       6182.46       117.28 o                         
   4   0   4      39146.99      38891.23       807.97 o                         
   6   0   4      87399.45      86062.94      1754.77 o                         
   8   0   4      32212.04      30933.67       673.77 o                         
  10   0   4      21115.33      20570.42       476.49 o                         
  12   0   4       2434.68       2540.65        71.52 o                         
  14   0   4      14641.16      14417.44       234.10 o                         
  16   0   4      23809.17      23772.32       464.91 o                         
  18   0   4       7846.61       7755.50       194.88 o                         
  20   0   4        985.32        911.37        59.20 o                         
  22   0   4          4.28          7.27        73.14 o                         
  24   0   4       5002.31       4651.97       153.06 o                         
  26   0   4        782.48        562.85        36.81 o                         
 -27   1   4        310.54        295.10        36.81 o                         
 -25   1   4        682.45        668.80        39.05 o                         
 -23   1   4       3735.90       3506.42       154.03 o                         
 -21   1   4        177.02        180.26        60.03 o                         
 -19   1   4       4649.10       4795.67       136.80 o                         
 -17   1   4       2032.14       2245.42       103.40 o                         
 -15   1   4      10255.91       9502.09       419.47 o                         
 -13   1   4       8206.87       8183.94       236.67 o                         
 -11   1   4       1100.21       1006.28        91.77 o                         
  -9   1   4        572.50        448.79        67.25 o                         
  -7   1   4      21404.84      21270.94       454.84 o                         
  -5   1   4     382598.88     392279.81      5518.04 o                         
  -3   1   4      69368.27      70242.20       997.09 o                         
  -1   1   4         35.78         38.33        28.23 o                         
   1   1   4      22231.81      20685.07       351.71 o                         
   3   1   4      49414.15      46193.32       542.19 o                         
   5   1   4      49026.74      45397.17       660.77 o                         
   7   1   4        385.59        520.29        51.78 o                         
   9   1   4       2741.63       3056.57       224.75 o                         
  11   1   4       2619.34       2592.08        55.89 o                         
  13   1   4      19439.54      19078.63      1308.54 o                         
  15   1   4       2463.63       2264.30       269.05 o                         
  17   1   4          5.77         -1.47        34.84 o                         
  19   1   4         57.19         74.09        35.58 o                         
  21   1   4       2592.30       2676.83        72.93 o                         
  23   1   4        729.56        750.79        78.95 o                         
  25   1   4        169.68        166.65        26.46 o                         
 -26   2   4       2667.32       2620.09       180.92 o                         
 -24   2   4        202.53        233.26        48.92 o                         
 -22   2   4         21.89         20.43        39.98 o                         
 -20   2   4       3377.73       3283.23        87.10 o                         
 -18   2   4       1830.32       1659.45        62.10 o                         
 -16   2   4       7393.42       7620.64       234.03 o                         
 -14   2   4         45.37         29.48        51.71 o                         
 -12   2   4       5178.34       5476.64        97.84 o                         
 -10   2   4       8778.02       7776.74       208.23 o                         
  -8   2   4         63.17        124.03        55.96 o                         
  -6   2   4       7760.25       7284.39       173.14 o                         
  -2   2   4      61334.03      61026.22       865.28 o                         
   0   2   4      13675.26      13782.30       164.71 o                         
   2   2   4       7033.04       7113.10       269.80 o                         
   4   2   4       7431.99       6210.40       174.25 o                         
   6   2   4       5611.86       5044.27       103.86 o                         
   8   2   4       2038.07       1919.92        57.40 o                         
  10   2   4        159.49        150.23        29.25 o                         
  12   2   4         62.21          7.85        37.29 o                         
  14   2   4       1340.26       1371.32        66.23 o                         
  16   2   4       6065.15       5850.61       105.21 o                         
  18   2   4         29.30         51.94        36.89 o                         
  20   2   4        104.92        176.76        43.54 o                         
  22   2   4         11.60        -16.95        72.66 o                         
 -25   3   4        121.81         92.52        31.00 o                         
 -21   3   4        102.44        138.96        41.95 o                         
 -19   3   4        141.39        218.97        59.58 o                         
 -17   3   4         39.47         65.39        77.02 o                         
 -15   3   4        141.29        172.69        54.12 o                         
 -13   3   4         53.93         98.64        41.82 o                         
 -11   3   4         44.38         54.49        54.16 o                         
  -9   3   4        166.87        166.53        51.95 o                         
  -7   3   4       6139.15       6059.09       214.10 o                         
  -5   3   4          8.02         45.53        96.39 o                         
  -3   3   4       2363.01       2001.07        82.17 o                         
  -1   3   4        394.62        513.07        52.97 o                         
   1   3   4       2162.78       2253.71       121.82 o                         
   3   3   4      14076.29      14423.58       426.48 o                         
   5   3   4        122.48        182.91        41.31 o                         
   7   3   4      11320.04      11438.86       126.70 o                         
   9   3   4       1476.17       1577.79        36.73 o                         
  11   3   4         96.21         96.35        37.81 o                         
  13   3   4       5922.73       5508.22        95.87 o                         
  15   3   4        353.15        308.59        41.88 o                         
  17   3   4        982.13       1019.57        72.34 o                         
  19   3   4        115.56         13.92        77.98 o                         
 -22   4   4        499.96        583.68        59.09 o                         
 -18   4   4       2066.22       2137.03        76.53 o                         
 -16   4   4        830.76        939.12        50.04 o                         
 -14   4   4        207.89        249.09        43.25 o                         
 -12   4   4       2316.78       2694.86        76.91 o                         
 -10   4   4       2292.63       2423.49        82.49 o                         
  -8   4   4        495.81        476.21        41.82 o                         
  -6   4   4        769.35        757.96        47.36 o                         
  -4   4   4       1864.15       1765.92        37.57 o                         
  -2   4   4      10788.53      10624.92       120.64 o                         
   0   4   4       1443.74       1425.80        40.15 o                         
   2   4   4        424.52        430.12        35.94 o                         
   4   4   4          0.44         10.29        32.57 o                         
   6   4   4       4712.11       4750.13       117.41 o                         
   8   4   4         24.53          5.31        35.66 o                         
  10   4   4       2281.36       2334.89       265.20 o                         
  12   4   4         11.57        -41.63        55.59 o                         
  14   4   4         34.33       1038.47       834.58 o                         
  16   4   4        986.35        706.85       281.91 o                         
 -19   5   4        455.52        498.91        51.83 o                         
 -17   5   4         28.88         62.64        30.92 o                         
 -15   5   4       1071.99       1113.58        59.34 o                         
 -13   5   4       1734.37       1595.95        64.72 o                         
 -11   5   4       2376.03       2288.57        67.12 o                         
  -9   5   4        468.98        363.94        36.19 o                         
  -7   5   4        121.23         89.98        36.51 o                         
  -5   5   4        390.88        361.87        27.53 o                         
  -3   5   4        946.42        777.20        38.16 o                         
  -1   5   4       1415.42       1458.58        41.57 o                         
   1   5   4       2249.74       2359.04        49.19 o                         
   3   5   4       8199.00       8342.39       161.67 o                         
   5   5   4       1079.31       1092.75        41.78 o                         
   7   5   4        739.42        634.91        50.32 o                         
   9   5   4        234.78        206.83       111.89 o                         
  11   5   4         11.18         22.89       137.32 o                         
  13   5   4       5047.72       5080.69      2784.45 o                         
  15   5   4         48.30        105.11        47.47 o                         
 -14   6   4        538.70        499.39        39.23 o                         
 -12   6   4        279.19        342.94        54.25 o                         
 -10   6   4        379.55        397.01        37.04 o                         
  -8   6   4       5341.56       5715.47       461.37 o                         
  -6   6   4        246.40        107.96        39.15 o                         
  -4   6   4       4556.97       4666.40       116.87 o                         
  -2   6   4        784.98        839.03        54.95 o                         
   0   6   4         23.49         19.55        40.33 o                         
   2   6   4       2595.16       2664.74       104.66 o                         
   4   6   4        780.30        777.33        61.87 o                         
   6   6   4       1112.62       1201.34        56.15 o                         
   8   6   4         14.14         35.84        71.20 o                         
  10   6   4        491.34        519.74        63.94 o                         
  12   6   4         89.79        114.31        43.11 o                         
  -3   7   4         29.38        -57.16        88.16 o                         
  -1   7   4         35.56         56.19        76.53 o                         
 -27   1   5         62.19         54.49        23.30 o                         
 -25   1   5         24.18         31.15        34.18 o                         
 -23   1   5        130.40        126.03        43.18 o                         
 -21   1   5       2028.59       2019.30        81.16 o                         
 -19   1   5       1411.29       1501.08       121.93 o                         
 -17   1   5       4245.55       4427.10       131.09 o                         
 -15   1   5       1504.96       1489.03        76.62 o                         
 -13   1   5        625.01        774.38        99.13 o                         
 -11   1   5      26118.24      26314.60       577.29 o                         
  -9   1   5       1559.69       1529.46        85.34 o                         
  -7   1   5      37223.70      37007.52       540.87 o                         
  -5   1   5     462188.25     470110.50      6610.86 o                         
  -3   1   5       5258.23       4950.74       157.31 o                         
  -1   1   5      60904.61      61391.50      1011.42 o                         
   1   1   5      22815.89      20641.01       305.58 o                         
   3   1   5      25937.87      24040.97       358.28 o                         
   5   1   5      97448.02      92825.23       993.19 o                         
   7   1   5       7332.23       6811.48       134.14 o                         
   9   1   5      28858.28      27828.31       434.56 o                         
  11   1   5       3909.42       3805.41        69.29 o                         
  13   1   5       4379.31       4374.90       417.38 o                         
  15   1   5       4454.95       4455.87        95.18 o                         
  17   1   5       1532.27       1393.94       137.99 o                         
  19   1   5       1593.56       1651.38        55.15 o                         
  21   1   5        712.87        610.22        68.78 o                         
  23   1   5        103.20         72.98        49.67 o                         
  25   1   5         15.18         18.57        37.78 o                         
 -26   2   5        788.02        753.62        37.15 o                         
 -24   2   5       3103.55       2853.82       151.85 o                         
 -22   2   5        108.10        141.84        41.82 o                         
 -20   2   5       4466.98       4331.82        78.05 o                         
 -18   2   5       1557.02       1813.19        68.86 o                         
 -16   2   5       4848.79       5393.69       281.80 o                         
 -14   2   5       3745.81       3881.85       165.22 o                         
 -12   2   5       3125.95       3408.64        88.07 o                         
 -10   2   5      28799.84      30617.83       658.45 o                         
  -8   2   5        526.75        526.04        63.43 o                         
  -6   2   5        371.73        561.83        81.13 o                         
  -4   2   5         32.84         27.72        40.53 o                         
  -2   2   5      16212.04      15958.68       244.00 o                         
   0   2   5      34368.75      34834.60       408.57 o                         
   2   2   5        234.82        335.19        68.30 o                         
   4   2   5       2253.26       2389.16       109.18 o                         
   6   2   5      16225.68      16900.71       572.53 o                         
   8   2   5       5764.86       5453.11       112.03 o                         
  10   2   5        697.23        742.38        32.88 o                         
  12   2   5          2.22         34.38        36.77 o                         
  14   2   5        912.73        927.55        57.35 o                         
  16   2   5       3319.82       3557.71        84.04 o                         
  18   2   5       4126.70       4114.03       102.08 o                         
  20   2   5        959.41        815.03       544.93 o                         
  22   2   5         94.97         68.30        69.75 o                         
 -25   3   5          0.60        -31.48        31.48 o                         
 -21   3   5       2855.25       2815.95        85.49 o                         
 -19   3   5        498.00        586.58        75.56 o                         
 -17   3   5        226.43        236.86        79.92 o                         
 -15   3   5       1044.78       1001.11        64.43 o                         
 -13   3   5      37943.44      41188.97       804.17 o                         
 -11   3   5       2484.59       2623.10        69.13 o                         
  -9   3   5      19911.22      19670.51       322.93 o                         
  -7   3   5       3420.38       3083.07        84.46 o                         
  -5   3   5        131.24        109.73        39.06 o                         
  -3   3   5     119606.05     119908.47      2574.71 o                         
  -1   3   5       1550.81       1511.55       111.89 o                         
   1   3   5      43851.56      42843.81      1435.70 o                         
   3   3   5      17329.11      16668.25       352.51 o                         
   5   3   5         52.14         46.72        40.19 o                         
   7   3   5      22428.51      21915.22       232.04 o                         
   9   3   5          0.61        -13.22        29.99 o                         
  11   3   5      29693.83      29421.49       562.36 o                         
  13   3   5      10552.45      10056.86       192.19 o                         
  15   3   5        973.90        922.43        48.02 o                         
  17   3   5       2707.00       2837.28       239.53 o                         
  19   3   5       1453.17       1023.06       744.01 o                         
 -22   4   5        683.48        710.10        60.55 o                         
 -20   4   5       1501.61       1541.29        73.14 o                         
 -18   4   5        614.41        499.14        55.62 o                         
 -16   4   5       1572.17       1567.13        77.10 o                         
 -14   4   5       2642.38       3122.86       170.10 o                         
 -12   4   5       3192.83       3017.09       103.81 o                         
 -10   4   5       1688.11       1480.53        77.57 o                         
  -8   4   5        125.80        135.75        47.74 o                         
  -6   4   5      11083.72      10921.04       147.37 o                         
  -4   4   5       2021.09       2104.82        58.43 o                         
  -2   4   5      27390.16      27093.21       377.59 o                         
   0   4   5       7166.61       7374.65       118.09 o                         
   2   4   5        103.37        125.27        49.43 o                         
   4   4   5       2935.11       2913.21        59.99 o                         
   6   4   5       1275.14       1384.81        45.34 o                         
   8   4   5      16050.32      15954.25       334.11 o                         
  10   4   5       2541.73       2157.42       172.44 o                         
  14   4   5        583.02        435.94        83.31 o                         
  16   4   5       1908.97       1625.61       758.54 o                         
 -19   5   5         21.12         -7.27        47.47 o                         
 -17   5   5          1.42         -7.75        30.97 o                         
 -15   5   5       2042.22       1970.00        55.62 o                         
 -13   5   5       1444.71       1454.42        54.86 o                         
 -11   5   5       7263.48       7775.67       155.40 o                         
  -9   5   5        158.42        191.84        41.03 o                         
  -7   5   5       7351.22       7413.78       122.25 o                         
  -5   5   5       9898.82       9504.28       226.47 o                         
  -3   5   5        473.80        493.02        42.00 o                         
  -1   5   5      10719.28      11124.19       225.46 o                         
   1   5   5        103.35         95.84        38.72 o                         
   3   5   5       2461.11       2541.48        91.78 o                         
   5   5   5       9540.82       9993.94       186.73 o                         
   7   5   5         12.48         11.98        46.73 o                         
   9   5   5       3150.74       3674.65      1982.08 o                         
  11   5   5          8.69         26.16        93.97 o                         
  13   5   5        181.00         10.21        97.84 o                         
  15   5   5       2133.96       1943.25       408.57 o                         
 -14   6   5        602.72        558.97        37.78 o                         
 -12   6   5        728.96        790.51        58.61 o                         
 -10   6   5         98.02        141.65        40.59 o                         
  -8   6   5         27.45        223.75       268.10 o                         
  -6   6   5         70.42         78.50        61.27 o                         
  -4   6   5       1383.61       1486.43        54.29 o                         
  -2   6   5       1024.73       1020.85        45.89 o                         
   0   6   5        208.01        216.16        43.47 o                         
   2   6   5          1.10          7.97        42.72 o                         
   4   6   5         46.70         83.79        41.13 o                         
   6   6   5        305.96        370.34        39.70 o                         
   8   6   5         61.77         57.35        37.76 o                         
  10   6   5        307.55        371.52        57.16 o                         
  12   6   5        458.95        488.74        41.66 o                         
  -3   7   5       1019.52        540.57        77.50 o                         
  -1   7   5        213.52        219.91        65.39 o                         
 -28   0   6       1306.17       1273.43        59.58 o                         
 -26   0   6       2938.20       2889.88       149.43 o                         
 -24   0   6        221.11        325.57        54.38 o                         
 -22   0   6        632.80        618.18       120.88 o                         
 -20   0   6      12609.84      12881.63       314.58 o                         
 -18   0   6       6246.21       6292.68       440.54 o                         
 -16   0   6       2455.16       2632.18       103.25 o                         
 -14   0   6      22111.74      23763.61       775.49 o                         
 -12   0   6       2774.23       2833.13       184.55 o                         
 -10   0   6      55649.38      57030.72      1666.26 o                         
  -8   0   6      47063.45      49116.18      1010.22 o                         
  -6   0   6       3790.85       4266.86       121.22 o                         
  -4   0   6       3953.00       3952.40       108.57 o                         
   0   0   6      56485.96      53744.20      1087.96 o                         
   2   0   6      33887.76      30233.37       947.20 o                         
   4   0   6        609.64        513.01        48.20 o                         
   6   0   6      32105.01      32049.90       652.31 o                         
   8   0   6      18025.54      14962.37       358.77 o                         
  10   0   6        578.38        542.89        98.47 o                         
  12   0   6      10887.36       9687.31       163.55 o                         
  14   0   6      10625.88      10038.49       221.31 o                         
  16   0   6       8588.59       9034.37       147.34 o                         
  18   0   6      11930.33      12318.13       301.89 o                         
  20   0   6        484.31        585.13        89.13 o                         
  22   0   6       4411.79       4412.69       160.33 o                         
  24   0   6        499.21        419.96        45.05 o                         
 -27   1   6         23.77         34.75        25.52 o                         
 -25   1   6         68.07        101.37        36.30 o                         
 -23   1   6          1.34        -16.91        49.81 o                         
 -21   1   6       5189.99       5589.60       206.23 o                         
 -19   1   6       4756.28       5125.85       164.94 o                         
 -17   1   6       9661.76       9783.18       308.06 o                         
 -15   1   6      11360.47      11903.51       380.48 o                         
 -13   1   6         25.42         14.84        88.88 o                         
 -11   1   6      39788.64      39300.34      1572.29 o                         
  -9   1   6      24575.22      25190.11       797.53 o                         
  -7   1   6      29720.82      30744.59       453.74 o                         
  -5   1   6       4928.21       4951.27       116.20 o                         
  -3   1   6      14583.05      14566.08       311.68 o                         
  -1   1   6       6883.07       6901.87       133.89 o                         
   1   1   6      27104.54      25435.70       374.96 o                         
   3   1   6      54332.85      52850.31       763.40 o                         
   5   1   6        635.92        501.51        28.57 o                         
   7   1   6      16716.90      18324.72       219.94 o                         
   9   1   6       8037.98       7962.90       177.11 o                         
  11   1   6      22592.08      21476.91      1269.51 o                         
  13   1   6       3908.39       3697.83        73.63 o                         
  15   1   6         45.16         30.75        36.03 o                         
  17   1   6       1162.69       1019.69       183.41 o                         
  19   1   6        790.23        800.77        56.70 o                         
  21   1   6       2849.03       2961.63        74.76 o                         
  23   1   6        301.04        341.97        61.52 o                         
 -26   2   6         59.32         53.11        29.70 o                         
 -24   2   6          7.00        -44.59        47.95 o                         
 -22   2   6         26.17         18.01        44.85 o                         
 -20   2   6        703.66        640.04        39.64 o                         
 -18   2   6      18418.93      18817.05       476.25 o                         
 -16   2   6        139.60         89.65        55.71 o                         
 -14   2   6        459.06        500.04        41.93 o                         
 -12   2   6      13991.74      15250.89       215.09 o                         
 -10   2   6       4950.63       4734.35       154.81 o                         
  -8   2   6       4285.33       4001.09       125.35 o                         
  -6   2   6        257.56        400.14        46.12 o                         
  -4   2   6       8363.68       8533.78       194.54 o                         
  -2   2   6       7042.44       7641.34       124.32 o                         
   0   2   6      47683.60      47079.26       606.27 o                         
   2   2   6      10308.78      10865.69       227.71 o                         
   4   2   6       5680.27       5727.74       173.17 o                         
   6   2   6        611.12        636.57        80.16 o                         
   8   2   6       4891.50       5059.40        89.33 o                         
  10   2   6      17051.60      16759.50       179.72 o                         
  12   2   6        920.93        921.09        72.17 o                         
  14   2   6      11305.74      10798.11       183.89 o                         
  16   2   6        133.01        179.22        40.02 o                         
  18   2   6        207.23        145.80        62.68 o                         
  20   2   6       2745.33       2295.37      1453.62 o                         
  22   2   6         10.83         14.13        49.44 o                         
 -25   3   6         15.82          6.30        31.97 o                         
 -21   3   6        660.04        605.71        53.17 o                         
 -19   3   6        559.42        536.21        79.44 o                         
 -17   3   6        674.08        803.58        96.88 o                         
 -15   3   6         97.02        131.65        41.67 o                         
 -13   3   6       5622.00       5556.15       114.33 o                         
 -11   3   6       1152.33       1302.28        64.18 o                         
  -9   3   6       1614.65       1463.93        47.51 o                         
  -7   3   6        275.03        338.00        34.82 o                         
  -5   3   6        588.04        570.25        37.66 o                         
  -3   3   6        314.60        383.66        38.32 o                         
  -1   3   6       3788.47       4363.28       223.30 o                         
   1   3   6        946.28        806.67       126.66 o                         
   3   3   6       2189.88       2521.11        93.44 o                         
   5   3   6       5496.25       5471.99       107.75 o                         
   7   3   6        339.20        323.66        32.30 o                         
   9   3   6          0.07         25.91        36.67 o                         
  11   3   6       4102.43       3776.11        94.80 o                         
  13   3   6       2549.64       2601.03        70.82 o                         
  15   3   6       1366.43       1299.00        57.89 o                         
  17   3   6        673.47        590.46       104.14 o                         
  19   3   6        120.21          4.61        40.24 o                         
 -22   4   6          1.78        -43.59        52.80 o                         
 -20   4   6         29.76         49.89        49.41 o                         
 -18   4   6       1682.90       1951.32        77.24 o                         
 -16   4   6        805.98        855.38        49.20 o                         
 -14   4   6        215.43        292.37        37.38 o                         
 -12   4   6         22.63         26.18        36.29 o                         
 -10   4   6        359.22        363.51        69.56 o                         
  -8   4   6        729.54        757.85        51.87 o                         
  -6   4   6        470.88        533.61        43.56 o                         
  -4   4   6        758.08        793.36        48.50 o                         
  -2   4   6        876.22        861.78        48.97 o                         
   0   4   6       2622.79       2515.97       155.73 o                         
   2   4   6       3258.00       3187.00        96.16 o                         
   4   4   6        633.59        643.19        34.91 o                         
   6   4   6       2173.35       2184.21        56.73 o                         
   8   4   6        850.38        806.40        58.62 o                         
  12   4   6       1394.58        435.94       161.78 o                         
  14   4   6       1072.03        960.31       543.23 o                         
  16   4   6        107.36        299.07        95.42 o                         
 -19   5   6        556.67        455.80        52.80 o                         
 -17   5   6         23.56         -7.96        42.87 o                         
 -15   5   6       1733.94       1436.71        49.12 o                         
 -13   5   6        957.06       1062.48        68.90 o                         
 -11   5   6        567.31        613.97        54.36 o                         
  -9   5   6       1501.20       1285.33        62.40 o                         
  -7   5   6        601.29        624.15        54.62 o                         
  -5   5   6       1212.86       1200.95        36.80 o                         
  -3   5   6       6829.89       6502.90       141.67 o                         
  -1   5   6          4.67         47.12        41.32 o                         
   1   5   6        627.97        632.98        42.54 o                         
   3   5   6         41.20         43.69        35.71 o                         
   5   5   6         99.28         71.24        46.27 o                         
   7   5   6         23.67         79.62        44.87 o                         
   9   5   6         49.28          1.01        93.81 o                         
  11   5   6       3783.22       4093.96      2266.89 o                         
  13   5   6        580.97        457.51       346.81 o                         
  15   5   6        143.46        128.42        24.31 o                         
 -14   6   6         32.99         96.39        30.52 o                         
 -12   6   6        732.37        634.54        54.25 o                         
 -10   6   6       2110.67       2274.04        89.65 o                         
  -8   6   6       1586.91       1596.95        64.22 o                         
  -6   6   6        382.07        332.63        46.26 o                         
  -4   6   6        521.82        628.30        41.98 o                         
  -2   6   6        240.93        291.50        39.27 o                         
   0   6   6       4545.88       4621.17       168.24 o                         
   2   6   6       1440.43       1545.02        88.37 o                         
   4   6   6        587.11        525.93        44.02 o                         
   6   6   6        120.33        153.06        53.28 o                         
   8   6   6       2142.98       1685.72       486.80 o                         
  10   6   6        268.00        173.41        51.83 o                         
  12   6   6        549.22        510.53        33.91 o                         
  -3   7   6         11.05         64.42        65.39 o                         
  -1   7   6        448.29        338.58        55.70 o                         
 -27   1   7        442.23        415.84        28.39 o                         
 -25   1   7        473.52        475.22        40.13 o                         
 -23   1   7       4658.56       4631.56       122.78 o                         
 -21   1   7       3500.48       3671.39       172.70 o                         
 -19   1   7         29.21        144.66       111.24 o                         
 -17   1   7       2619.54       2745.39       247.85 o                         
 -15   1   7       1388.76       1605.20        77.07 o                         
 -13   1   7      34638.86      32718.96       718.04 o                         
 -11   1   7      29235.18      28942.97       760.72 o                         
  -9   1   7      38170.34      40293.40       595.24 o                         
  -7   1   7       9590.13       8964.67       151.49 o                         
  -5   1   7      17999.49      18727.00       338.84 o                         
  -3   1   7      24752.95      23830.73       519.50 o                         
  -1   1   7      34082.06      34173.47       576.27 o                         
   1   1   7      77053.62      73448.38      1050.43 o                         
   3   1   7     106102.97     104382.98      1331.16 o                         
   5   1   7       1757.83       2117.19        89.16 o                         
   7   1   7       8118.36       7996.49       196.87 o                         
   9   1   7       4475.46       4585.81        96.99 o                         
  11   1   7       1141.01       1171.81        47.97 o                         
  13   1   7       7435.41       7462.46       457.30 o                         
  15   1   7       1374.97        988.39       121.88 o                         
  17   1   7        710.95        722.82       143.34 o                         
  19   1   7        187.20         58.84        53.07 o                         
  21   1   7         23.85         16.44        49.39 o                         
  23   1   7        122.21        189.88        54.25 o                         
 -26   2   7       1668.34       1595.84        51.79 o                         
 -24   2   7       1173.32       1328.62        61.47 o                         
 -22   2   7          0.77          3.03        35.06 o                         
 -20   2   7        385.25        421.93        40.26 o                         
 -18   2   7       3377.79       3255.68        95.66 o                         
 -16   2   7       8111.85       8192.68       137.46 o                         
 -14   2   7       1729.14       1897.60        60.44 o                         
 -12   2   7       2757.10       2571.14        67.66 o                         
 -10   2   7       1645.23       1954.31       101.48 o                         
  -8   2   7      30662.78      34465.16       724.57 o                         
  -6   2   7       5193.28       5529.71       146.86 o                         
  -4   2   7      18762.83      20536.95       434.28 o                         
  -2   2   7      17154.07      17791.38       268.94 o                         
   0   2   7       1118.81        896.64        38.49 o                         
   2   2   7       1018.53        758.47        50.26 o                         
   4   2   7       2365.06       2679.11       154.59 o                         
   6   2   7      18228.79      18342.44       591.43 o                         
   8   2   7       2162.32       1901.02        54.00 o                         
  10   2   7        182.00        224.67        50.71 o                         
  12   2   7         97.79         77.10        64.50 o                         
  14   2   7       1257.81       1187.18        58.99 o                         
  16   2   7       4937.72       4694.10        88.89 o                         
  18   2   7         25.41        823.37       459.92 o                         
  20   2   7          0.35         93.49        51.34 o                         
  22   2   7         54.76          7.75        59.09 o                         
 -25   3   7        742.48        629.21        40.20 o                         
 -23   3   7       1298.48       1191.48        76.05 o                         
 -21   3   7        426.14        569.04        55.89 o                         
 -19   3   7       4439.67       5030.27       183.10 o                         
 -17   3   7         48.47         90.09        89.13 o                         
 -15   3   7      33438.62      36277.00       672.58 o                         
 -13   3   7       1561.45       1778.97       123.11 o                         
 -11   3   7       1611.43       1541.37        56.22 o                         
  -9   3   7      14451.58      14581.83       289.30 o                         
  -7   3   7        473.22        418.58        35.75 o                         
  -5   3   7      62693.79      61693.04       788.54 o                         
  -3   3   7       5171.20       5327.44       124.28 o                         
  -1   3   7      20684.13      22450.94       734.80 o                         
   1   3   7       5385.75       5674.88       144.45 o                         
   3   3   7        255.01        149.96        72.74 o                         
   5   3   7      42837.00      41212.65       938.17 o                         
   7   3   7        113.38        103.00        32.08 o                         
   9   3   7       6558.46       6272.04       123.29 o                         
  11   3   7       2572.84       2787.56       111.27 o                         
  13   3   7       4042.73       4027.59       101.33 o                         
  15   3   7        812.11       1187.41        82.83 o                         
  17   3   7       1232.19       1406.15       110.44 o                         
  19   3   7       2370.33         10.70        38.63 o                         
 -22   4   7        772.64        726.57        60.55 o                         
 -20   4   7         63.60         71.20        41.85 o                         
 -18   4   7       2377.27       2445.78        94.45 o                         
 -16   4   7       3804.69       4073.80       134.53 o                         
 -14   4   7       1533.40       1391.37        81.38 o                         
 -12   4   7       1457.13       1515.29        53.47 o                         
 -10   4   7        967.91        850.30        46.14 o                         
  -8   4   7       4554.53       4183.52        77.59 o                         
  -6   4   7       8509.40       8720.81       188.98 o                         
  -4   4   7      11116.83      11258.26       136.16 o                         
  -2   4   7       7442.08       7225.13       111.03 o                         
   0   4   7       3211.90       3383.91        66.47 o                         
   2   4   7       6773.54       6685.47       163.52 o                         
   4   4   7       2747.16       2615.10       106.20 o                         
   6   4   7       7150.76       6952.91       138.19 o                         
   8   4   7       8042.38       7951.62       207.36 o                         
  10   4   7       1558.06       4637.44       285.78 o                         
  14   4   7       4844.99       3741.73      1956.89 o                         
  16   4   7       2534.15       2143.73      1075.56 o                         
 -19   5   7          0.88         28.09        44.08 o                         
 -17   5   7       2839.34       2950.03       162.27 o                         
 -15   5   7        667.74        584.87        39.07 o                         
 -13   5   7       4201.58       4687.25       139.02 o                         
 -11   5   7       1439.63       1568.34        96.45 o                         
  -9   5   7        136.79        103.18        50.17 o                         
  -7   5   7       5523.67       5629.52       123.90 o                         
  -5   5   7        254.95        245.40        45.56 o                         
  -3   5   7       3850.10       4023.36        76.45 o                         
  -1   5   7        414.33        420.32        57.98 o                         
   1   5   7       2493.77       2354.80       107.77 o                         
   3   5   7       8757.47       8481.52       193.59 o                         
   5   5   7       4730.88       4625.93       135.07 o                         
   7   5   7       1993.59       2246.73       263.50 o                         
   9   5   7        146.28         90.11       154.27 o                         
  11   5   7         17.70         12.35        54.23 o                         
  13   5   7       1083.02       1058.04       662.63 o                         
  15   5   7        206.77        162.78        21.72 o                         
 -14   6   7        531.86        513.44        34.88 o                         
 -12   6   7         98.88        171.47        44.08 o                         
 -10   6   7        125.52        164.09        44.04 o                         
  -8   6   7        846.07        830.83       156.45 o                         
  -6   6   7        822.49       1056.72        48.89 o                         
  -4   6   7       1113.50       1296.88        86.24 o                         
  -2   6   7       1466.06       1395.52        53.56 o                         
   0   6   7       1763.24       1710.39        90.59 o                         
   2   6   7        132.55        149.90        43.00 o                         
   4   6   7       1157.05       1147.31        63.55 o                         
   6   6   7        951.26        820.54        61.52 o                         
   8   6   7        100.98        100.52        53.28 o                         
  10   6   7         14.04         -3.76        21.98 o                         
 -28   0   8       3419.30       3807.70       125.94 o                         
 -26   0   8        333.63        379.31        42.59 o                         
 -24   0   8       2101.01       2214.58       114.31 o                         
 -22   0   8       5478.67       6130.66       180.54 o                         
 -20   0   8       3076.98       3124.73       240.74 o                         
 -18   0   8       1857.28       1652.70       206.35 o                         
 -16   0   8       1742.90       1780.09       198.11 o                         
 -14   0   8       5148.90       4898.52       259.63 o                         
 -12   0   8      13838.06      14171.95       489.71 o                         
 -10   0   8      34595.98      35025.92      1157.42 o                         
  -8   0   8       4474.73       5031.91       248.24 o                         
  -6   0   8       2393.43       2366.98        90.59 o                         
  -4   0   8      21680.77      20507.13       618.07 o                         
  -2   0   8       5194.13       4937.27       194.24 o                         
   0   0   8     141961.66     133849.03      3337.37 o                         
   2   0   8      21336.52      21501.19       456.16 o                         
   4   0   8      22743.81      22214.86       680.07 o                         
   6   0   8      30861.62      32527.95       950.83 o                         
   8   0   8       6978.31       7743.85       338.58 o                         
  10   0   8      30458.10      28425.57       346.34 o                         
  12   0   8       1669.26       1631.92        60.42 o                         
  14   0   8       2859.21       3000.24        73.73 o                         
  16   0   8      42508.71      45124.10       915.04 o                         
  18   0   8        648.19        685.36        64.84 o                         
  22   0   8        356.55        395.74        64.42 o                         
 -27   1   8        505.52        453.47        29.41 o                         
 -25   1   8       1036.16        992.80        46.20 o                         
 -23   1   8       6157.61       6259.54       153.27 o                         
 -21   1   8       2291.70       2280.19        75.15 o                         
 -19   1   8        502.42        551.70       175.59 o                         
 -17   1   8        174.20        178.47       119.33 o                         
 -15   1   8       1387.17       1336.30       130.54 o                         
 -13   1   8      19553.66      18977.44       449.51 o                         
 -11   1   8       8480.78       8230.66       223.97 o                         
  -9   1   8        713.52        717.51        51.75 o                         
  -7   1   8       4075.03       3720.39        83.72 o                         
  -5   1   8      13990.57      15765.13       267.42 o                         
  -3   1   8      10587.33      10349.06       236.84 o                         
  -1   1   8      16672.20      16360.66       291.18 o                         
   1   1   8      46001.43      44832.05       652.75 o                         
   3   1   8      14180.66      13899.43       226.86 o                         
   5   1   8      23192.03      23122.91       511.80 o                         
   7   1   8       6151.90       5894.63       147.46 o                         
   9   1   8       7044.55       6623.50        98.71 o                         
  11   1   8      20517.54      20639.09       276.55 o                         
  13   1   8        227.40        195.10        36.72 o                         
  15   1   8         33.59         41.86        31.67 o                         
  17   1   8          5.02         24.74        40.85 o                         
  19   1   8       3161.27       3012.79      1009.00 o                         
  21   1   8       1778.52       1789.34       145.07 o                         
  23   1   8         54.07         81.38        46.02 o                         
 -26   2   8        216.76        222.66        32.93 o                         
 -24   2   8       2205.25       2429.72        62.49 o                         
 -22   2   8         34.05         38.43        36.99 o                         
 -20   2   8       2739.68       2894.26        96.55 o                         
 -18   2   8         18.98        -18.06        43.11 o                         
 -16   2   8        919.54        875.54        54.54 o                         
 -14   2   8       1135.28       1212.32        42.65 o                         
 -12   2   8       4717.68       4879.50       139.37 o                         
 -10   2   8      60102.71      66532.38      1372.94 o                         
  -8   2   8      15127.41      15835.33       294.66 o                         
  -6   2   8       4715.52       5140.88       220.63 o                         
  -4   2   8       3557.14       3830.69       102.63 o                         
  -2   2   8      80775.48      81675.43      1168.98 o                         
   0   2   8       2467.25       2660.75        67.40 o                         
   2   2   8      25961.79      25886.34       466.58 o                         
   4   2   8      13096.23      12459.65       303.75 o                         
   6   2   8       3716.38       3247.55       116.86 o                         
   8   2   8      60439.88      59082.15       758.39 o                         
  10   2   8        949.11        877.92        53.97 o                         
  12   2   8       2662.41       2850.37        99.33 o                         
  14   2   8       8181.42       8012.33       156.29 o                         
  16   2   8       2148.57       2348.49        84.50 o                         
  18   2   8       2907.06       2700.77       504.24 o                         
  22   2   8       1122.06       1292.32        72.17 o                         
 -25   3   8        225.76         93.00        30.52 o                         
 -23   3   8        552.36        500.22        50.73 o                         
 -21   3   8       1234.58       1176.07        79.92 o                         
 -19   3   8         86.65         62.97        82.83 o                         
 -15   3   8        630.70        568.25        64.91 o                         
 -13   3   8        126.88        126.30        42.09 o                         
 -11   3   8         12.62         36.92        41.03 o                         
  -9   3   8        830.72        898.41        47.70 o                         
  -7   3   8         61.43        115.34        36.18 o                         
  -5   3   8       4702.22       4855.53       121.42 o                         
  -3   3   8         24.11          8.79        33.05 o                         
  -1   3   8        909.25       1141.20       177.77 o                         
   1   3   8       1813.51       1236.31      1133.20 o                         
   3   3   8        104.14        201.90        53.75 o                         
   5   3   8        157.55        157.45        31.63 o                         
   7   3   8         85.76        100.77        38.91 o                         
   9   3   8       1188.99       1085.06        48.03 o                         
  11   3   8         41.29         29.77        50.82 o                         
  13   3   8        710.11        694.81        63.47 o                         
  15   3   8        239.60        125.45        84.49 o                         
  17   3   8        645.84        774.04        94.45 o                         
  19   3   8        206.66         55.66        71.20 o                         
 -22   4   8         88.26         89.13        50.38 o                         
 -20   4   8        714.92        809.87        51.53 o                         
 -18   4   8        579.34        462.25        74.35 o                         
 -16   4   8       1162.51       1076.31        80.41 o                         
 -14   4   8        309.96        308.41        48.94 o                         
 -12   4   8       1667.01       1625.58        54.19 o                         
 -10   4   8          1.66          8.01        36.46 o                         
  -8   4   8        214.68        184.31        38.29 o                         
  -6   4   8       2069.56       1931.47        58.50 o                         
  -4   4   8       6402.25       6602.37       142.15 o                         
  -2   4   8       1727.13       1605.13        47.98 o                         
   0   4   8       2757.73       2736.96        72.44 o                         
   2   4   8       1061.21       1028.86        56.62 o                         
   4   4   8       2974.89       2982.79       101.15 o                         
   6   4   8       5900.17       5744.64       122.18 o                         
   8   4   8       5054.90       4888.65       186.00 o                         
  10   4   8       1033.58        -12.11       149.19 o                         
  12   4   8       1316.54        732.38       101.72 o                         
  14   4   8        204.30        917.77       437.39 o                         
  16   4   8        322.56        -10.66        45.05 o                         
 -17   5   8        772.54        680.80        55.89 o                         
 -15   5   8        173.23        182.45        51.59 o                         
 -13   5   8       1038.74       1215.72        42.03 o                         
 -11   5   8        251.30        220.84        35.52 o                         
  -9   5   8        255.23        259.40        45.46 o                         
  -7   5   8       3412.76       3235.96        79.12 o                         
  -5   5   8       2507.02       2687.35        65.44 o                         
  -3   5   8       2419.91       2313.19        61.54 o                         
  -1   5   8        654.39        666.89        61.07 o                         
   1   5   8       1454.40       1515.80        73.78 o                         
   3   5   8          4.85         21.34       111.95 o                         
   5   5   8       3961.41       3915.26       154.02 o                         
   7   5   8        105.99        165.17       114.80 o                         
   9   5   8        103.24         69.56        97.60 o                         
  11   5   8        372.29        264.54       235.89 o                         
  13   5   8        119.23         80.45        68.54 o                         
  15   5   8        449.98        295.96        28.58 o                         
 -12   6   8        771.32        772.10        52.31 o                         
 -10   6   8       3075.42       3428.60       481.23 o                         
  -8   6   8          3.14         21.31       176.80 o                         
  -6   6   8          4.74         46.02        68.30 o                         
  -4   6   8        692.99        680.97        67.38 o                         
  -2   6   8       1061.30        970.75        48.40 o                         
   0   6   8       4182.31       4534.03       117.26 o                         
   2   6   8        466.61        560.77        44.91 o                         
   4   6   8       2136.60       2209.89       126.18 o                         
   6   6   8       2352.44       2010.17        82.83 o                         
   8   6   8        659.90        609.25        68.54 o                         
  10   6   8       1180.37        973.86        79.92 o                         
 -27   1   9         43.11         68.21        26.86 o                         
 -25   1   9        742.29        749.73        44.29 o                         
 -23   1   9         95.90        101.22        53.58 o                         
 -21   1   9        105.43        108.51        48.77 o                         
 -19   1   9       1097.55       1113.35        66.37 o                         
 -17   1   9        197.88        237.11        60.28 o                         
 -15   1   9      13833.32      13493.67       229.73 o                         
 -13   1   9       7027.86       7228.24       118.41 o                         
 -11   1   9       1011.20        925.31        73.30 o                         
  -9   1   9        342.92        208.30        48.08 o                         
  -7   1   9      13617.76      14762.73       236.00 o                         
  -5   1   9      43801.45      46245.12       951.31 o                         
  -3   1   9        472.62        442.03        44.21 o                         
  -1   1   9        890.78        919.66        56.87 o                         
   1   1   9      33613.21      31444.64       466.86 o                         
   3   1   9        442.89        410.66        41.81 o                         
   5   1   9       1266.57       1280.91        60.90 o                         
   7   1   9       3297.69       3551.38        65.91 o                         
   9   1   9        227.44        182.67        39.10 o                         
  11   1   9       9313.18       9280.80      1053.12 o                         
  13   1   9       7207.10       6915.17       507.14 o                         
  15   1   9       1086.96        977.60       174.62 o                         
  17   1   9         49.83         15.10        43.28 o                         
  19   1   9       1150.25       1080.41       119.16 o                         
  21   1   9        294.71        347.01        44.46 o                         
  23   1   9         20.65         16.95        38.27 o                         
 -26   2   9       1007.38        984.93        43.62 o                         
 -24   2   9        145.29        155.12        38.54 o                         
 -22   2   9         20.51         41.02        38.54 o                         
 -20   2   9       1446.52       1378.40        62.76 o                         
 -18   2   9      10477.63      10628.30       168.47 o                         
 -16   2   9       5277.59       5485.42       105.17 o                         
 -14   2   9        642.01        677.60        40.91 o                         
 -12   2   9       1396.96       1439.66        60.87 o                         
 -10   2   9      59911.87      66150.59      1369.68 o                         
  -8   2   9      35684.17      40650.11       850.60 o                         
  -6   2   9       4643.26       5119.28       146.50 o                         
  -4   2   9       1360.92       1297.86        53.97 o                         
  -2   2   9        159.24        188.43        40.10 o                         
   0   2   9      38021.57      37693.33       555.97 o                         
   2   2   9        646.97        952.74        61.09 o                         
   4   2   9       8048.54       8452.90       256.72 o                         
   6   2   9       4770.93       4881.37       100.31 o                         
   8   2   9         19.51         29.59        39.77 o                         
  10   2   9       5925.47       6209.71       132.72 o                         
  12   2   9          5.78        -25.44        60.55 o                         
  14   2   9       3139.89       3326.44       121.45 o                         
  16   2   9          0.82         37.18        64.99 o                         
  18   2   9        198.75        -50.14        50.14 o                         
  20   2   9        164.67         85.25        75.56 o                         
 -25   3   9        122.53         89.13        29.55 o                         
 -23   3   9        313.71        349.93        32.35 o                         
 -21   3   9       3793.62       3971.90       148.22 o                         
 -19   3   9       1127.48       1280.21        99.30 o                         
 -17   3   9       2752.40       3069.02       152.58 o                         
 -15   3   9         74.87         53.62        38.74 o                         
 -13   3   9       1372.73       1530.60        55.64 o                         
 -11   3   9       9952.95      10217.07       203.43 o                         
  -9   3   9        355.12        351.01        46.50 o                         
  -7   3   9      56402.94      58151.18       823.19 o                         
  -5   3   9       1074.74       1193.71        39.88 o                         
  -3   3   9         91.55        113.91        30.36 o                         
  -1   3   9       9398.45       8875.12       143.71 o                         
   1   3   9       9203.50      10092.34       155.16 o                         
   3   3   9      37301.44      38443.82       879.70 o                         
   5   3   9        120.59         95.60        33.30 o                         
   7   3   9       1107.55       1058.53        46.71 o                         
   9   3   9          1.63         17.94        40.57 o                         
  11   3   9       7277.22       7502.84       135.05 o                         
  13   3   9       2184.59       2735.76        77.90 o                         
  15   3   9        536.19        344.46       161.43 o                         
  17   3   9        451.73        442.72        83.31 o                         
  19   3   9         87.15        -33.42        33.42 o                         
 -22   4   9         48.77         23.41        27.30 o                         
 -20   4   9       1810.91       1910.09       134.42 o                         
 -18   4   9       4291.43       4160.98       139.36 o                         
 -16   4   9        812.47        844.44        48.01 o                         
 -14   4   9       1026.55        975.23        44.97 o                         
 -12   4   9        255.75        347.41        38.04 o                         
 -10   4   9       1778.13       1944.16        76.84 o                         
  -8   4   9      16120.42      16261.72       221.38 o                         
  -6   4   9       1066.76       1092.97        48.75 o                         
  -4   4   9       6231.20       6664.02       115.12 o                         
  -2   4   9       2752.83       2746.55        61.21 o                         
   0   4   9       3557.15       3670.19        89.98 o                         
   2   4   9      13334.09      13338.83       284.55 o                         
   4   4   9        137.09        192.86        52.78 o                         
   6   4   9       6012.68       6121.35       239.18 o                         
   8   4   9      11658.52      11086.37       313.07 o                         
  10   4   9       4542.61        615.65       118.67 o                         
  12   4   9       3640.15       1646.89        95.42 o                         
  14   4   9       1512.43       1440.15        58.33 o                         
  16   4   9        923.09         81.38        40.69 o                         
 -17   5   9        728.32        627.62        40.61 o                         
 -15   5   9       1503.72       1540.68        59.93 o                         
 -13   5   9       1762.59       2081.55        51.37 o                         
 -11   5   9       1202.31       1076.07        43.38 o                         
  -9   5   9       7669.65       7861.57       120.62 o                         
  -7   5   9       1112.14       1126.25        70.07 o                         
  -5   5   9       3116.17       3298.27        75.87 o                         
  -3   5   9       2611.08       2567.52        90.40 o                         
  -1   5   9       1279.58       1315.63        52.19 o                         
   1   5   9        991.64       1177.54        63.71 o                         
   3   5   9        861.67        978.28        65.77 o                         
   5   5   9       1545.34       1655.98       139.99 o                         
   7   5   9        109.75        -91.55        91.55 o                         
   9   5   9       1313.83        879.04       616.13 o                         
  11   5   9        103.68        114.29        80.65 o                         
  13   5   9       1620.00       1812.06        82.34 o                         
 -12   6   9        121.50        106.56        39.23 o                         
 -10   6   9       1118.92       1095.19       102.45 o                         
  -6   6   9       2401.45       2564.46       325.74 o                         
  -4   6   9        278.34        300.10        56.32 o                         
  -2   6   9         80.45        111.60        63.81 o                         
   0   6   9        874.94        885.44       105.11 o                         
   2   6   9        179.83        173.28        60.94 o                         
   4   6   9       1339.98       1145.55        99.30 o                         
   6   6   9         47.55         31.00        40.20 o                         
   8   6   9        416.61        360.25        27.78 o                         
  10   6   9        772.55        646.16        38.75 o                         
 -28   0  10        237.53        220.88        44.08 o                         
 -26   0  10       2277.56       2370.44       189.88 o                         
 -24   0  10        723.44        705.74        83.80 o                         
 -22   0  10       4448.22       4504.33       240.01 o                         
 -20   0  10       4143.85       4087.76       148.60 o                         
 -18   0  10         38.89         26.54        80.81 o                         
 -16   0  10      22887.92      21817.62       496.97 o                         
 -14   0  10      11957.91      12357.30       233.80 o                         
 -12   0  10      47715.50      49518.70      1046.35 o                         
 -10   0  10      24291.04      26982.41       589.27 o                         
  -8   0  10          4.12        109.43        69.67 o                         
  -6   0  10      53269.32      55459.88      1610.07 o                         
  -4   0  10       7239.75       7633.32       270.77 o                         
  -2   0  10     114346.41     109610.48      3132.96 o                         
   0   0  10      66121.52      62094.62      2121.33 o                         
   2   0  10       5484.35       7177.04       274.64 o                         
   4   0  10      80752.43      88837.77      3125.94 o                         
   6   0  10       2662.49       3082.56       190.60 o                         
   8   0  10      42966.24      43650.56       723.76 o                         
  10   0  10      22571.91      22302.10       477.58 o                         
  12   0  10       7647.41       6946.78       186.28 o                         
  14   0  10       5805.63       5763.74       177.33 o                         
  16   0  10       3626.98       3501.58       100.12 o                         
  18   0  10        573.15        741.19       136.11 o                         
  20   0  10         54.99         81.86        70.72 o                         
  22   0  10        795.74        689.75        56.67 o                         
 -27   1  10         74.06        104.49        27.84 o                         
 -25   1  10       2048.12       1945.45        67.46 o                         
 -23   1  10       5486.29       5823.89       147.61 o                         
 -21   1  10         78.24         17.14        52.21 o                         
 -19   1  10       2290.55       2358.95        97.25 o                         
 -17   1  10       4754.56       4750.40       112.90 o                         
 -15   1  10      17757.67      17636.95       169.94 o                         
 -13   1  10       9952.86       9800.18       103.67 o                         
 -11   1  10         39.36         31.57        59.48 o                         
  -9   1  10        517.25        490.04        54.69 o                         
  -7   1  10       3794.59       4521.37       117.53 o                         
  -5   1  10      77341.51      80277.81      1631.53 o                         
  -3   1  10      22773.28      24363.64       370.66 o                         
  -1   1  10        861.52        904.63        73.63 o                         
   1   1  10         18.09          2.19        50.99 o                         
   3   1  10        930.61        572.63        46.49 o                         
   5   1  10       8890.44       8686.74       152.12 o                         
   7   1  10        131.65         32.44        31.19 o                         
   9   1  10      17703.27      17789.40       174.48 o                         
  11   1  10       1277.00       1205.46       211.87 o                         
  13   1  10       6990.78       6563.94       571.82 o                         
  15   1  10       5301.05       5202.57       892.24 o                         
  17   1  10       1888.87       1556.34      1024.94 o                         
  19   1  10       1108.68       1143.52        65.16 o                         
  21   1  10        293.25        283.31        41.28 o                         
 -26   2  10       1480.65       1441.74        62.24 o                         
 -24   2  10       1321.17       1402.94        53.85 o                         
 -22   2  10        411.64        415.86        42.55 o                         
 -20   2  10          5.47         -4.33        49.02 o                         
 -18   2  10       5533.48       5484.30       105.18 o                         
 -16   2  10       4474.61       4699.40        95.57 o                         
 -14   2  10       7513.93       7642.16       119.66 o                         
 -12   2  10         16.71         39.80        29.51 o                         
 -10   2  10      26682.65      29224.08       497.94 o                         
  -8   2  10      37893.32      39759.31       939.21 o                         
  -6   2  10       3519.85       4133.09       132.16 o                         
  -4   2  10      35039.22      35062.01       521.48 o                         
  -2   2  10       2571.34       2643.43        72.99 o                         
   0   2  10      38723.43      37565.83       556.76 o                         
   2   2  10      27646.52      28723.04       587.73 o                         
   4   2  10       2979.99       2831.11       131.27 o                         
   6   2  10      64744.49      65226.73       851.21 o                         
   8   2  10       2479.28       2372.93       112.87 o                         
  10   2  10       4827.42       4678.15       170.11 o                         
  12   2  10       4929.37       5136.45       150.14 o                         
  14   2  10        124.00         99.52        51.59 o                         
  16   2  10       4206.51       5057.59       184.31 o                         
  18   2  10        167.95        121.75        51.59 o                         
 -25   3  10          7.08         26.82        36.09 o                         
 -23   3  10        339.34        203.34        32.79 o                         
 -21   3  10         59.87        110.78        51.01 o                         
 -19   3  10         10.81         37.30        80.89 o                         
 -17   3  10       1263.40       1158.15       113.34 o                         
 -15   3  10         84.65        107.12        38.12 o                         
 -13   3  10        152.02        172.24        40.47 o                         
 -11   3  10       2344.75       2271.07        66.05 o                         
  -9   3  10         10.34         17.21        54.01 o                         
  -7   3  10       6188.90       6743.22       163.39 o                         
  -5   3  10         84.53        157.78        37.43 o                         
  -3   3  10       2439.29       2612.02        52.20 o                         
  -1   3  10        861.54       1059.42        47.96 o                         
   1   3  10        108.24         10.04        33.68 o                         
   3   3  10       2685.03       2770.06       131.38 o                         
   5   3  10        201.75        218.00        39.36 o                         
   7   3  10       1060.53       1197.52        48.17 o                         
   9   3  10        141.53         94.24        41.36 o                         
  11   3  10          0.65          0.72        47.84 o                         
  13   3  10        496.98        466.35        73.76 o                         
  15   3  10         69.43          3.80        43.71 o                         
  17   3  10        121.20         62.48        70.23 o                         
 -22   4  10         91.14         60.29        27.81 o                         
 -20   4  10        206.42        211.56        44.87 o                         
 -18   4  10         46.22        104.28        31.77 o                         
 -16   4  10         68.15         59.48        40.55 o                         
 -14   4  10        335.63        304.57        47.36 o                         
 -12   4  10       1003.62        945.79        43.82 o                         
 -10   4  10       3744.17       3807.72        89.03 o                         
  -8   4  10       8927.23       8750.27       159.31 o                         
  -6   4  10       1135.75       1253.91        47.02 o                         
  -4   4  10       3856.99       3921.97        82.06 o                         
  -2   4  10       1339.06       1421.83        53.49 o                         
   0   4  10       6482.79       6240.86       222.70 o                         
   2   4  10       6526.12       7008.23       210.36 o                         
   4   4  10       3944.86       4046.20        93.73 o                         
   6   4  10      10299.60      10964.70       449.02 o                         
   8   4  10       4357.74       4198.70       126.59 o                         
  10   4  10        132.83        930.38       515.86 o                         
  12   4  10        591.40         14.53        63.94 o                         
  14   4  10       1280.58       1083.29       568.42 o                         
  16   4  10        408.13         61.03        33.42 o                         
 -17   5  10        377.31        391.75        51.83 o                         
 -15   5  10        559.06        556.93        43.85 o                         
 -13   5  10       1950.32       2034.25        50.33 o                         
 -11   5  10        242.14        150.53        34.06 o                         
  -9   5  10       1056.90       1045.00        41.62 o                         
  -7   5  10         54.78         81.58        36.81 o                         
  -5   5  10       1923.95       2042.86        65.30 o                         
  -3   5  10        405.53        443.22        42.14 o                         
  -1   5  10        108.23         85.83        40.21 o                         
   1   5  10       1871.45       1871.62       105.84 o                         
   3   5  10       4278.55       4764.52       268.59 o                         
   5   5  10       2186.47       2019.49       243.64 o                         
   7   5  10        255.20        104.48       156.70 o                         
   9   5  10          5.36         11.81        34.48 o                         
  11   5  10          5.05         16.49        27.25 o                         
  13   5  10       1111.05       1074.50        37.24 o                         
 -10   6  10        201.15        175.58        32.00 o                         
  -6   6  10       1392.57       1452.75       186.24 o                         
  -4   6  10          2.27         -4.79        67.89 o                         
  -2   6  10       5300.35       5457.53       314.36 o                         
   0   6  10       2089.77       2125.94       114.31 o                         
   2   6  10       1004.98        961.12       179.22 o                         
   4   6  10        821.76        708.16        85.73 o                         
   8   6  10       2191.14       1941.87        78.95 o                         
 -27   1  11        262.92        214.23        28.48 o                         
 -25   1  11         36.39         30.32        44.31 o                         
 -23   1  11         49.17        105.15        73.14 o                         
 -21   1  11       2002.81       2180.69        99.35 o                         
 -19   1  11        436.73        551.60        64.53 o                         
 -17   1  11       2216.30       2370.60        70.84 o                         
 -15   1  11        982.63       1009.96        57.81 o                         
 -13   1  11       4016.08       3875.54        75.65 o                         
 -11   1  11       3149.60       3767.35       105.64 o                         
  -9   1  11        855.02        947.37        64.95 o                         
  -7   1  11      24514.73      26662.79       575.40 o                         
  -5   1  11       2251.18       2171.17        99.46 o                         
  -3   1  11        446.45        379.64        48.89 o                         
  -1   1  11       3139.97       2904.30       115.19 o                         
   1   1  11       4291.83       4186.87       111.71 o                         
   3   1  11        511.43        624.20        50.75 o                         
   5   1  11       2672.60       2240.37       465.05 o                         
   7   1  11       2298.56       1963.06       266.90 o                         
   9   1  11         11.22         30.80        51.87 o                         
  11   1  11       4340.01       4536.93       112.11 o                         
  13   1  11       6049.97       5707.97       715.48 o                         
  15   1  11        215.28        153.97        41.17 o                         
  17   1  11       1005.62        657.27       496.73 o                         
  19   1  11          6.78         23.90        43.32 o                         
  21   1  11       1555.97       1595.96       197.14 o                         
 -26   2  11          5.30        -21.99        46.50 o                         
 -24   2  11       1353.49       1243.46        62.24 o                         
 -22   2  11        774.38        852.35        47.83 o                         
 -20   2  11       6198.67       6351.71       120.05 o                         
 -18   2  11       7945.14       7984.17       136.47 o                         
 -16   2  11       3169.72       3036.78        77.81 o                         
 -14   2  11       1087.86       1305.23        50.53 o                         
 -12   2  11       2396.13       2365.09        49.99 o                         
 -10   2  11      10231.81      10486.71       172.27 o                         
  -8   2  11        208.83        291.91        77.73 o                         
  -6   2  11       6260.03       6427.03       147.80 o                         
  -4   2  11         45.32        124.27        48.76 o                         
  -2   2  11      41282.82      43991.74       650.39 o                         
   0   2  11       9085.65       9566.16       185.11 o                         
   2   2  11          7.61         15.03        68.17 o                         
   4   2  11       1444.63       1823.12       121.91 o                         
   6   2  11        603.70        708.56        52.62 o                         
   8   2  11      10005.64       9989.10       324.07 o                         
  10   2  11         88.01         53.51        50.93 o                         
  12   2  11       4693.29       4809.93       105.24 o                         
  14   2  11        653.11        763.39        74.04 o                         
  16   2  11         17.01        149.79        46.30 o                         
  18   2  11        713.98        858.50        60.45 o                         
 -25   3  11         10.50          7.55        23.35 o                         
 -23   3  11       3956.19       4024.34       200.77 o                         
 -21   3  11       1726.58       1773.37        71.87 o                         
 -19   3  11       2134.03       2500.36       136.11 o                         
 -17   3  11          0.96         78.95        98.33 o                         
 -15   3  11         18.16         23.65        36.71 o                         
 -13   3  11      16543.59      17577.12       302.98 o                         
 -11   3  11       2683.69       2457.70        60.72 o                         
  -9   3  11      16890.09      17201.96       358.15 o                         
  -7   3  11       3345.82       3422.30        78.36 o                         
  -5   3  11       4087.58       3749.64       100.54 o                         
  -3   3  11      11643.89      12037.93       193.69 o                         
  -1   3  11        942.63       1077.43        42.09 o                         
   1   3  11      21210.50      22562.31       774.73 o                         
   3   3  11       9118.50       9122.43       186.11 o                         
   5   3  11      11877.24      12172.09       256.27 o                         
   7   3  11        234.40        198.26        39.83 o                         
   9   3  11       9097.55       9454.43       117.19 o                         
  11   3  11       4272.09       4558.42       120.18 o                         
  13   3  11        343.74        476.78        86.22 o                         
  15   3  11       2469.34       2462.25        76.00 o                         
  17   3  11        139.52        182.13        62.48 o                         
 -22   4  11        821.02        809.57        36.18 o                         
 -20   4  11       3659.84       3507.59        94.07 o                         
 -18   4  11        878.59        895.13        63.88 o                         
 -16   4  11        121.70        178.64        40.65 o                         
 -14   4  11       3524.72       3415.34        87.34 o                         
 -12   4  11       2653.81       2772.65        76.84 o                         
 -10   4  11       9913.88       9583.99       140.52 o                         
  -8   4  11        596.43        486.35        41.06 o                         
  -6   4  11        974.12        934.62        48.57 o                         
  -4   4  11         97.04         80.59        36.81 o                         
  -2   4  11        329.06        398.36        48.07 o                         
   0   4  11      20886.20      21476.39       334.68 o                         
   2   4  11        875.59        881.25        94.84 o                         
   4   4  11       2197.74       2078.02        92.35 o                         
   6   4  11       4311.30       4568.24       105.17 o                         
   8   4  11       4518.46       4402.52       146.71 o                         
  10   4  11       1315.74       2955.86       967.30 o                         
  14   4  11       1474.23       1178.50       674.50 o                         
 -19   5  11        143.14        128.84        34.88 o                         
 -17   5  11        446.03        583.19        65.88 o                         
 -15   5  11        720.48        790.63        37.56 o                         
 -13   5  11       1322.15       1349.32        41.48 o                         
 -11   5  11       3932.41       4304.18       113.60 o                         
  -9   5  11        601.65        668.98        39.30 o                         
  -7   5  11       1629.25       1608.39        86.22 o                         
  -5   5  11        744.17        881.36        48.06 o                         
  -3   5  11       2446.12       2562.17        90.72 o                         
  -1   5  11       5808.52       6148.22       206.35 o                         
   1   5  11        478.91        531.18        59.78 o                         
   3   5  11        176.58        115.18        46.93 o                         
   5   5  11         56.41          9.58        38.56 o                         
   7   5  11       2382.38       1835.04      1040.20 o                         
   9   5  11        638.57        502.20        42.87 o                         
  11   5  11       1705.04       1712.93       248.49 o                         
  13   5  11          2.76         -3.86        20.01 o                         
 -12   6  11        789.76        945.02       116.25 o                         
 -10   6  11         39.42        -11.48       137.08 o                         
  -8   6  11        584.06        520.22        45.53 o                         
  -6   6  11         25.92         30.52        41.17 o                         
  -4   6  11         70.43         96.42        36.28 o                         
  -2   6  11       3110.39       3163.89        72.43 o                         
   0   6  11        568.22        577.67        47.71 o                         
   2   6  11       1322.09       1381.24       101.72 o                         
   4   6  11        122.40         21.31        68.30 o                         
   8   6  11        619.56        403.49        38.27 o                         
 -28   0  12       5955.60       5708.40       178.25 o                         
 -26   0  12        217.40        279.96        44.46 o                         
 -24   0  12        127.86        166.63        76.53 o                         
 -22   0  12        236.21        224.83        74.25 o                         
 -20   0  12        245.33        205.02        81.78 o                         
 -18   0  12      30959.25      29591.39       658.36 o                         
 -16   0  12          1.22         -9.21        77.95 o                         
 -14   0  12      16181.44      16661.97       304.05 o                         
 -12   0  12         27.82         25.50        46.28 o                         
 -10   0  12        209.13        181.40        85.28 o                         
  -8   0  12      55780.96      58474.17      1713.73 o                         
  -6   0  12       5249.04       5433.27       228.63 o                         
  -4   0  12     115226.10     111266.36      2255.07 o                         
  -2   0  12      23202.37      22216.50       695.57 o                         
   0   0  12       6150.88       6681.52       268.35 o                         
   2   0  12      43030.49      43380.45      1299.10 o                         
   4   0  12       3512.81       3699.68       223.78 o                         
   6   0  12      41148.86      45062.48      1909.18 o                         
   8   0  12      16391.82      16058.44       304.60 o                         
  10   0  12        907.96        803.07        66.27 o                         
  12   0  12        555.85        858.80        64.35 o                         
  14   0  12         82.68         66.13        47.91 o                         
  16   0  12       4242.04       4789.03       258.90 o                         
  18   0  12        368.21        377.82        68.78 o                         
  20   0  12         19.64         15.50        60.06 o                         
 -27   1  12        238.86        263.64        28.25 o                         
 -25   1  12       1169.34       1397.35        82.59 o                         
 -23   1  12         17.62          3.92        55.46 o                         
 -21   1  12       2890.49       3112.91        88.11 o                         
 -19   1  12       3487.20       3547.97        81.97 o                         
 -17   1  12       5462.11       5411.04       106.03 o                         
 -15   1  12       9911.62      10051.38       119.22 o                         
 -13   1  12         64.83         55.24        32.89 o                         
 -11   1  12       9017.65       9365.18       266.09 o                         
  -9   1  12      10190.35      10775.01       275.49 o                         
  -7   1  12      35503.94      36879.44       785.02 o                         
  -5   1  12       6887.44       6954.99       136.07 o                         
  -3   1  12        528.10        773.57        57.92 o                         
  -1   1  12       1503.37       1615.25        95.35 o                         
   1   1  12       2932.81       2936.40        99.83 o                         
   3   1  12      37417.15      38893.00       686.43 o                         
   5   1  12       5882.80       5811.88       859.44 o                         
   7   1  12        423.58        262.85        59.33 o                         
   9   1  12       1002.11        682.34       159.61 o                         
  11   1  12      11532.78      11478.82       211.67 o                         
  13   1  12       3648.36       3605.38       451.00 o                         
  15   1  12        223.49         98.91        46.28 o                         
  17   1  12       1189.09        -23.45        55.39 o                         
  19   1  12         77.03         77.24        46.51 o                         
  21   1  12       1473.20       1472.51        68.78 o                         
 -26   2  12       1621.42       1594.14       144.34 o                         
 -24   2  12        191.17        150.25        27.84 o                         
 -22   2  12         65.80         84.47        40.41 o                         
 -20   2  12       3733.29       3719.24        72.09 o                         
 -18   2  12        126.21         92.38        59.16 o                         
 -16   2  12       7537.84       7447.75       131.03 o                         
 -14   2  12       7956.82       9084.55       138.93 o                         
 -12   2  12        711.28        618.15        30.44 o                         
 -10   2  12      41880.12      44697.14       574.09 o                         
  -8   2  12       1578.94       1811.58        57.32 o                         
  -6   2  12      23902.51      23723.90       431.53 o                         
  -4   2  12       9389.01       9635.10       175.60 o                         
  -2   2  12      26495.98      25194.94       360.52 o                         
   0   2  12      32461.97      31587.59       486.66 o                         
   2   2  12         47.49         57.36        72.44 o                         
   4   2  12      21417.63      23382.70       799.80 o                         
   6   2  12         27.82         58.73        52.29 o                         
   8   2  12       5062.70       5303.17       153.99 o                         
  10   2  12         29.21        -17.92        67.24 o                         
  12   2  12         14.16         44.07        39.83 o                         
  16   2  12        845.40        740.53        69.27 o                         
  18   2  12          2.79         52.29        62.79 o                         
  20   2  12        115.82        221.85        46.02 o                         
 -25   3  12          5.49         23.25        55.22 o                         
 -23   3  12        191.43        207.47        48.92 o                         
 -21   3  12         75.82         94.86        50.86 o                         
 -19   3  12        376.38        447.11        65.74 o                         
 -17   3  12       1355.78       1404.57        52.15 o                         
 -15   3  12      10453.78      11194.29       234.46 o                         
 -13   3  12       2162.04       2461.79        71.71 o                         
 -11   3  12         19.07          2.48        36.22 o                         
  -9   3  12       3586.01       3896.12       101.24 o                         
  -7   3  12       2609.53       2891.14        69.83 o                         
  -5   3  12        731.76        694.17        43.31 o                         
  -3   3  12         57.91         33.70        31.79 o                         
  -1   3  12         20.99         -2.91        42.02 o                         
   1   3  12       2308.96       2119.07       538.59 o                         
   3   3  12       2836.45       3130.29        82.36 o                         
   5   3  12        117.47         79.94        41.05 o                         
   7   3  12       1712.12       1832.82        58.45 o                         
   9   3  12       3457.73       3474.12        64.30 o                         
  11   3  12        169.92        102.68        99.54 o                         
  13   3  12         18.02         21.64        45.88 o                         
  15   3  12          3.63          1.52        53.11 o                         
 -22   4  12        630.96        692.08        35.05 o                         
 -20   4  12        164.78        202.11        41.44 o                         
 -18   4  12         74.34         74.24        54.05 o                         
 -16   4  12       1677.06       1697.95        51.29 o                         
 -14   4  12         50.33         22.69        36.83 o                         
 -12   4  12       3605.70       3460.51       118.99 o                         
 -10   4  12       3209.87       3372.67        72.71 o                         
  -8   4  12        195.03        277.86        48.47 o                         
  -6   4  12       3782.73       4004.90       103.49 o                         
  -4   4  12       2373.85       2625.36        57.82 o                         
  -2   4  12       5662.94       5665.32       121.91 o                         
   0   4  12       8500.19       8728.54       268.96 o                         
   2   4  12       3095.29       3170.18        84.23 o                         
   4   4  12        289.33        287.63        48.88 o                         
   6   4  12       1597.16       1854.47        73.36 o                         
   8   4  12         79.84        936.29       627.03 o                         
  10   4  12       1650.13        106.56        64.91 o                         
  12   4  12        813.39        334.22        57.64 o                         
  14   4  12        739.81        949.65        69.99 o                         
 -19   5  12         94.34         71.69        34.88 o                         
 -17   5  12         12.07          1.94        57.16 o                         
 -15   5  12       2582.13       2622.06        88.16 o                         
 -13   5  12         28.21         24.96        29.59 o                         
 -11   5  12        134.58         69.84        33.07 o                         
  -9   5  12        123.73         73.43        33.09 o                         
  -7   5  12        191.43        166.69        63.41 o                         
  -5   5  12        283.28        295.41        42.71 o                         
  -3   5  12       1323.37       1403.80        53.53 o                         
  -1   5  12        560.23        666.02        70.23 o                         
   1   5  12         87.61        155.94        56.87 o                         
   3   5  12       1380.20       1437.29        56.36 o                         
   5   5  12         54.43         34.91        33.85 o                         
   7   5  12        155.84         52.89        77.98 o                         
   9   5  12         41.46         44.45        28.35 o                         
  11   5  12        611.69        586.22        33.37 o                         
  13   5  12        576.28        350.21        25.19 o                         
 -12   6  12          1.76         29.06       108.99 o                         
 -10   6  12        497.28        597.20        48.68 o                         
  -8   6  12       3397.62       3629.93       118.67 o                         
  -6   6  12        180.09        246.06        41.66 o                         
  -4   6  12       4732.98       5012.12       116.80 o                         
  -2   6  12        792.25        843.75        39.30 o                         
   0   6  12       1366.70       1354.65        60.55 o                         
   2   6  12        712.05        637.58       132.48 o                         
   4   6  12         15.74         28.90        27.59 o                         
   6   6  12       1966.96       1954.95        65.39 o                         
 -27   1  13        583.17        636.53        39.63 o                         
 -25   1  13        112.86        147.03        44.99 o                         
 -23   1  13       3440.34       4077.75       118.16 o                         
 -21   1  13        612.33        463.43        56.55 o                         
 -19   1  13         47.25         88.17        57.88 o                         
 -17   1  13        116.36        114.71        44.03 o                         
 -15   1  13         27.65         38.91        40.63 o                         
 -13   1  13       6440.47       6907.93       625.68 o                         
 -11   1  13         50.89         64.90        35.60 o                         
  -9   1  13        265.24        207.15        86.64 o                         
  -7   1  13       1150.99       1131.17        92.97 o                         
  -5   1  13      27382.40      27736.24       490.94 o                         
  -3   1  13      15422.13      16687.34       322.37 o                         
  -1   1  13       8635.09       8246.44       225.01 o                         
   1   1  13        642.66        544.88        71.53 o                         
   3   1  13      10054.45      10310.78       215.74 o                         
   5   1  13      19513.64      19747.41       373.05 o                         
   7   1  13       2866.57       2478.06       401.20 o                         
   9   1  13      16367.39      16434.92       557.01 o                         
  11   1  13      17054.04      17503.51       478.21 o                         
  13   1  13       1877.98       1995.53        55.96 o                         
  15   1  13       2414.27       2693.47        81.08 o                         
  17   1  13        524.74        440.94       338.58 o                         
  19   1  13       2405.09       2702.61       169.05 o                         
  21   1  13        526.43        497.46        37.78 o                         
 -26   2  13        622.33        644.09        44.32 o                         
 -24   2  13        931.10        904.71        47.16 o                         
 -22   2  13        114.57        226.00        44.93 o                         
 -20   2  13        244.27        217.56        38.89 o                         
 -18   2  13       1948.70       2046.87        58.01 o                         
 -16   2  13       6314.01       6758.73        98.06 o                         
 -14   2  13        246.99        262.45        32.70 o                         
 -12   2  13       3839.01       4032.54        69.95 o                         
 -10   2  13       3417.12       3206.29        52.28 o                         
  -8   2  13       1669.93       1833.45        41.23 o                         
  -6   2  13       1176.80       1015.27        38.93 o                         
  -4   2  13      17185.62      18518.35       320.50 o                         
  -2   2  13      22584.87      23791.01       497.43 o                         
   0   2  13         98.39        126.54        65.07 o                         
   2   2  13        272.40        240.77        80.24 o                         
   4   2  13         71.97          9.46        88.30 o                         
   6   2  13      19779.84      20696.96       355.66 o                         
   8   2  13       4156.97       4355.29       134.29 o                         
  10   2  13        641.51        611.69        62.23 o                         
  12   2  13        302.60        537.71        92.01 o                         
  16   2  13       3097.87       3645.06       161.78 o                         
  18   2  13          3.39         62.09        38.63 o                         
  20   2  13         40.37         61.03        31.48 o                         
 -25   3  13       1383.03       1372.73        78.47 o                         
 -23   3  13       2420.53       2276.14        77.02 o                         
 -21   3  13        335.40        370.79        51.79 o                         
 -19   3  13          1.03         90.70        64.18 o                         
 -17   3  13       1032.75       1077.66        81.72 o                         
 -15   3  13      16609.79      18659.33       408.70 o                         
 -13   3  13      14467.26      14343.33       221.08 o                         
 -11   3  13        394.29        450.00        41.55 o                         
  -9   3  13       1556.64       1512.39        60.20 o                         
  -7   3  13       4911.63       4894.36       118.86 o                         
  -5   3  13       6619.93       6797.07       130.22 o                         
  -3   3  13      11371.43      11681.83       166.90 o                         
  -1   3  13        880.20        753.80       447.32 o                         
   1   3  13      13202.65      14080.93      2356.03 o                         
   3   3  13      23561.16      24786.87       196.45 o                         
   5   3  13       2083.49       2330.13        58.02 o                         
   7   3  13       6826.47       7748.86       108.92 o                         
   9   3  13         24.87        -18.34        38.79 o                         
  11   3  13       5988.95       6877.04       308.06 o                         
  13   3  13       6786.86       7939.26       109.67 o                         
  15   3  13         79.66         -7.34        69.02 o                         
 -22   4  13        843.64        870.68        36.12 o                         
 -20   4  13        388.08        426.91        43.49 o                         
 -18   4  13        101.12        193.75        54.19 o                         
 -16   4  13       1662.31       1812.07        63.25 o                         
 -14   4  13       1845.32       2048.51        53.45 o                         
 -12   4  13       8069.98       7834.79       174.61 o                         
 -10   4  13         98.94        102.24        35.55 o                         
  -8   4  13       2442.06       2566.81        57.79 o                         
  -6   4  13       5558.25       5855.41       125.04 o                         
  -4   4  13       3097.25       3402.76        67.76 o                         
  -2   4  13       5660.88       6359.85       530.15 o                         
   0   4  13         64.86         22.46        65.21 o                         
   2   4  13         22.94         67.52        40.15 o                         
   4   4  13        123.84         61.69        67.46 o                         
   6   4  13        687.75        713.11        65.46 o                         
   8   4  13       3232.55       3017.68       122.55 o                         
  10   4  13         31.75       1207.56        77.02 o                         
  12   4  13        383.18        772.58        61.52 o                         
  14   4  13        677.46        634.51        42.63 o                         
 -15   5  13       1403.83       1437.18        62.00 o                         
 -13   5  13       2741.17       2595.02        63.06 o                         
 -11   5  13       1379.14       1310.90        96.41 o                         
  -9   5  13          0.73          7.05        35.22 o                         
  -7   5  13       1099.86       1010.18       607.17 o                         
  -5   5  13       3961.45       4405.48       119.17 o                         
  -3   5  13       1142.89       1312.18        80.41 o                         
  -1   5  13       3522.46       3990.79       145.80 o                         
   1   5  13        366.03        336.35        54.64 o                         
   3   5  13        159.93        204.88        49.10 o                         
   5   5  13       6030.48       6087.43       439.57 o                         
   7   5  13        427.78        348.75       205.86 o                         
   9   5  13       3111.99       2990.08        81.62 o                         
  11   5  13        645.44        550.21        69.27 o                         
 -12   6  13         48.79        150.16       105.11 o                         
 -10   6  13         18.91        -11.63        34.39 o                         
  -8   6  13        292.88        189.88        37.78 o                         
  -6   6  13        272.29        239.28        39.23 o                         
  -4   6  13        705.29        817.96        48.92 o                         
  -2   6  13          5.93        -31.10        33.43 o                         
   0   6  13        572.82        478.17        34.32 o                         
   2   6  13        135.70         89.13        31.97 o                         
   4   6  13         22.96         21.08        22.36 o                         
   6   6  13        344.92        368.13        23.25 o                         
 -28   0  14       2727.53       2763.38        96.39 o                         
 -26   0  14         37.81        -34.39        57.16 o                         
 -24   0  14       1481.68       1525.79       102.69 o                         
 -22   0  14       1248.29       1319.45       109.95 o                         
 -20   0  14      16982.16      17342.61       416.74 o                         
 -18   0  14        424.63        359.71        86.53 o                         
 -16   0  14        127.36         68.85        64.30 o                         
 -14   0  14       2145.50       2369.61        78.71 o                         
 -12   0  14       1146.75       1118.00        65.46 o                         
 -10   0  14     115596.12     127075.31      2572.62 o                         
  -8   0  14       5003.38       6169.04       269.80 o                         
  -6   0  14       7692.13       7353.35       297.41 o                         
  -4   0  14      22265.36      21589.73       941.87 o                         
  -2   0  14       3152.56       3572.50       187.94 o                         
   0   0  14      35961.93      33849.34      1038.99 o                         
   2   0  14       6879.42       8517.46       213.05 o                         
   4   0  14      33549.95      32303.52       691.78 o                         
   6   0  14       1757.73       1650.67       104.88 o                         
   8   0  14      11488.64      11086.82       294.06 o                         
  10   0  14      16599.98      18634.48       400.52 o                         
  12   0  14        533.97        544.17        68.89 o                         
  14   0  14        626.30        818.53        71.65 o                         
  16   0  14       1731.64       2315.32        84.12 o                         
  18   0  14       1619.30       1478.32        77.50 o                         
  20   0  14         35.35         86.70        42.63 o                         
 -27   1  14        258.41        245.74        27.34 o                         
 -25   1  14         13.91         -1.17        76.53 o                         
 -23   1  14       2500.91       2618.33        89.91 o                         
 -21   1  14       5637.07       5950.68       129.46 o                         
 -19   1  14       3182.76       3038.27        89.49 o                         
 -17   1  14       4116.11       4061.49       129.14 o                         
 -15   1  14        280.35        188.55        44.10 o                         
 -13   1  14      11503.71      11854.83      1102.70 o                         
 -11   1  14       4191.50       4040.22        68.82 o                         
  -9   1  14       9364.22      10101.12       372.56 o                         
  -7   1  14       6646.38       6342.60       193.34 o                         
  -5   1  14       2658.96       2897.42        91.50 o                         
  -3   1  14       6688.98       7479.00       152.00 o                         
  -1   1  14      10161.29      10691.00       280.15 o                         
   1   1  14      29312.72      28976.30       647.33 o                         
   3   1  14      10992.17      12617.16       259.15 o                         
   5   1  14       4226.28       4279.22      1430.85 o                         
   7   1  14        244.84        189.43        50.90 o                         
   9   1  14       5120.05       4891.83       974.20 o                         
  11   1  14       6284.69       6614.88       233.30 o                         
  13   1  14        538.65        500.95        53.61 o                         
  15   1  14        170.93        174.59        47.79 o                         
  17   1  14         56.30          8.60        49.99 o                         
  19   1  14       1681.45       1646.12       140.71 o                         
 -26   2  14         91.18        133.77        38.51 o                         
 -24   2  14        452.16        497.73        41.93 o                         
 -22   2  14       1862.29       1998.70        59.59 o                         
 -20   2  14         22.57        -22.92        39.97 o                         
 -18   2  14       3728.48       3758.61        82.16 o                         
 -16   2  14       4013.76       4106.87        92.48 o                         
 -14   2  14        273.65        321.69        39.73 o                         
 -12   2  14      20752.84      22674.92       229.47 o                         
 -10   2  14        222.72        420.61        31.50 o                         
  -8   2  14      10287.51      11193.89       166.19 o                         
  -6   2  14       2003.88       1831.66        52.78 o                         
  -4   2  14       1722.06       1373.26        74.22 o                         
  -2   2  14      27319.28      27035.72       621.88 o                         
   0   2  14         14.14         41.66        35.80 o                         
   2   2  14       6095.45       6165.80       223.41 o                         
   4   2  14         92.68        -17.70        53.80 o                         
   6   2  14       2478.91       2867.28       178.56 o                         
   8   2  14       1990.44       1878.90       247.28 o                         
  10   2  14        631.27        644.05        68.74 o                         
  12   2  14       3173.78       3518.67       160.00 o                         
  16   2  14        373.82        324.62        55.06 o                         
  18   2  14        195.05        216.52        95.66 o                         
 -25   3  14         50.35         27.61        54.25 o                         
 -23   3  14        143.66        132.08        33.52 o                         
 -21   3  14        278.37        273.36        48.59 o                         
 -19   3  14        361.09        317.93        62.13 o                         
 -17   3  14        104.01        100.99        70.01 o                         
 -15   3  14       1675.98       1716.06        59.26 o                         
 -13   3  14        195.84        136.17        33.54 o                         
 -11   3  14        161.76        162.70        38.58 o                         
  -9   3  14       2741.44       2712.98        68.16 o                         
  -7   3  14        136.15        118.85        43.78 o                         
  -5   3  14        431.75        426.87        42.42 o                         
  -3   3  14       4917.79       4990.62       100.56 o                         
  -1   3  14        188.57        152.30        96.39 o                         
   1   3  14        879.69        760.57       266.59 o                         
   3   3  14       1178.95       1398.82        68.33 o                         
   5   3  14         73.36         -7.33        38.90 o                         
   7   3  14        761.22        831.14        41.46 o                         
   9   3  14        884.11        805.50        53.80 o                         
  11   3  14        590.06        465.05       376.60 o                         
  13   3  14         62.96         35.30        48.46 o                         
  15   3  14          1.86          9.12        38.41 o                         
 -22   4  14        476.48        399.71        28.87 o                         
 -20   4  14         22.13         26.77        39.53 o                         
 -18   4  14       1560.99       1741.38        94.94 o                         
 -16   4  14          5.76         34.82        63.50 o                         
 -14   4  14       2486.83       2751.48        56.53 o                         
 -12   4  14        372.10        404.82        41.93 o                         
 -10   4  14        193.29        184.17        35.50 o                         
  -8   4  14       1998.04       2147.31        56.25 o                         
  -6   4  14        739.18        841.94        47.28 o                         
  -4   4  14        993.51       1317.05        77.03 o                         
  -2   4  14       6336.47       8419.55       378.30 o                         
   0   4  14         11.41         10.17        47.25 o                         
   2   4  14        894.51        853.18        49.27 o                         
   4   4  14       1778.39       1775.76       101.73 o                         
   6   4  14         17.07         19.77        47.93 o                         
   8   4  14       1194.71        601.60        68.30 o                         
  10   4  14         18.88       1088.88        71.20 o                         
  12   4  14          3.35        387.99        50.38 o                         
 -17   5  14        588.08        685.40        53.28 o                         
 -15   5  14        118.99         41.22        43.24 o                         
 -13   5  14        933.69        928.48        62.35 o                         
 -11   5  14         15.28        -13.13        36.34 o                         
  -9   5  14        891.87        872.38        87.19 o                         
  -7   5  14       2318.38       2296.82      1241.70 o                         
  -5   5  14        171.14        112.31        50.59 o                         
  -3   5  14        427.36        493.58        63.45 o                         
  -1   5  14        360.26        502.83        54.72 o                         
   1   5  14       3428.78       3646.56       197.38 o                         
   3   5  14        286.46        251.87        44.89 o                         
   5   5  14        362.84        302.74        49.89 o                         
   7   5  14         64.61         67.78        82.59 o                         
   9   5  14         67.51         46.83        27.07 o                         
  11   5  14       1256.11       1118.19       140.47 o                         
 -12   6  14          2.08        -15.02        95.91 o                         
 -10   6  14       3035.64       3171.23       102.69 o                         
  -8   6  14         13.11          6.78        31.48 o                         
  -6   6  14          6.08         34.10        31.54 o                         
  -4   6  14        157.17        101.94        27.90 o                         
  -2   6  14        972.91        823.19        46.64 o                         
   0   6  14       2667.49       2556.09       139.99 o                         
   2   6  14         34.56         19.38        25.67 o                         
   4   6  14        756.69        781.58       161.54 o                         
 -27   1  15        137.12         97.17        25.89 o                         
 -25   1  15       1512.61       1686.19        65.24 o                         
 -23   1  15       1339.84       1455.41        72.43 o                         
 -21   1  15        107.95         61.18        54.89 o                         
 -19   1  15       1362.18       1359.98        58.41 o                         
 -17   1  15       2512.83       2403.07        64.23 o                         
 -15   1  15        181.35        137.28        44.98 o                         
 -13   1  15       4367.18       4027.59       546.60 o                         
 -11   1  15       7036.37       7369.68        92.68 o                         
  -9   1  15         14.80         -0.12        30.85 o                         
  -7   1  15      29305.80      29338.37       444.70 o                         
  -5   1  15       6552.41       6554.64       118.78 o                         
  -3   1  15       2713.92       2375.22        90.83 o                         
  -1   1  15      18757.84      19289.60       259.18 o                         
   1   1  15       9193.05       8821.01       251.15 o                         
   3   1  15      32493.73      34016.17       452.84 o                         
   5   1  15      17399.71      19689.50       180.99 o                         
   7   1  15      14041.67      13283.09      1460.21 o                         
   9   1  15        468.48        223.33       125.26 o                         
  11   1  15       2706.73       2602.04       181.16 o                         
  13   1  15       1772.58       2045.92        72.40 o                         
  15   1  15        395.80        537.03        56.21 o                         
  17   1  15       2437.10       2298.99      1238.80 o                         
  19   1  15        820.33        885.44        50.86 o                         
 -26   2  15        566.18        479.53        37.78 o                         
 -24   2  15          6.30         26.15        38.10 o                         
 -22   2  15         15.84          2.12        36.86 o                         
 -20   2  15        340.18        364.85        41.52 o                         
 -18   2  15       4551.42       4613.63       144.23 o                         
 -16   2  15       2269.91       2299.08        72.90 o                         
 -14   2  15       2112.45       2261.07        74.35 o                         
 -12   2  15       7523.54       7801.71       104.23 o                         
 -10   2  15       5774.85       5965.46       122.90 o                         
  -8   2  15       7975.74       8467.45       145.32 o                         
  -6   2  15       1072.50       1064.70        37.06 o                         
  -4   2  15       8660.47       8948.72       159.05 o                         
  -2   2  15       5412.44       5601.99       151.85 o                         
   0   2  15       6678.05       5626.43      1198.25 o                         
   2   2  15        532.79        327.72       195.73 o                         
   4   2  15       8313.07       8758.55       407.59 o                         
   6   2  15       6396.93       6245.59       292.08 o                         
   8   2  15       3884.67       3235.03       166.82 o                         
  10   2  15       4459.67       5071.46       111.32 o                         
  12   2  15        674.43        760.81        64.60 o                         
  14   2  15       1984.96       2265.92       117.22 o                         
  16   2  15        411.37        406.69        49.00 o                         
  18   2  15        182.59        169.53        39.72 o                         
 -25   3  15       1132.54        766.29        62.48 o                         
 -23   3  15        717.21        689.35        37.78 o                         
 -21   3  15       1161.52       1238.59        58.47 o                         
 -19   3  15       2012.67       1950.02        80.38 o                         
 -17   3  15        539.81        594.63        72.12 o                         
 -15   3  15      10865.35      11414.46       247.90 o                         
 -13   3  15       3081.04       2851.58        74.17 o                         
 -11   3  15         44.19         11.49        34.83 o                         
  -9   3  15       2894.59       2885.56        69.45 o                         
  -7   3  15       1579.98       1726.75        64.13 o                         
  -5   3  15      38244.29      39808.72       923.15 o                         
  -3   3  15       3389.55       3471.91       182.37 o                         
  -1   3  15       4354.62       4291.81        98.54 o                         
   1   3  15      27761.65      30590.69       231.94 o                         
   3   3  15        485.20        593.21        58.56 o                         
   5   3  15       8922.76       9095.53       182.06 o                         
   7   3  15       1292.99       1297.88        49.64 o                         
   9   3  15       4776.58       5284.66       110.87 o                         
  11   3  15       5269.41       5556.45      3134.41 o                         
  13   3  15         50.14         61.77        72.90 o                         
  15   3  15        937.55        -25.19        46.50 o                         
 -22   4  15         35.45         68.48        24.89 o                         
 -20   4  15        837.92        838.61        46.20 o                         
 -18   4  15       5418.03       5360.37       312.18 o                         
 -16   4  15        945.71       1136.79        73.71 o                         
 -14   4  15       2089.56       2185.76        68.03 o                         
 -12   4  15        664.15        550.74        53.28 o                         
 -10   4  15        921.40       1045.52        43.35 o                         
  -8   4  15       5136.41       5700.19        97.28 o                         
  -6   4  15       3450.92       4015.73        92.87 o                         
  -4   4  15       6610.77       7266.08       751.76 o                         
  -2   4  15         16.70       9090.17      5598.45 o                         
   0   4  15       3321.15       3576.17       105.21 o                         
   2   4  15       2311.62       2598.75        93.88 o                         
   4   4  15        984.49       1082.17        62.21 o                         
   6   4  15       3759.15       3817.40       391.14 o                         
   8   4  15          9.38          2.91        58.61 o                         
  10   4  15        398.93       1190.60        70.72 o                         
  12   4  15        269.24        732.95       273.67 o                         
  14   4  15        728.81        441.75        27.61 o                         
 -17   5  15       1970.88       1956.40        79.44 o                         
 -15   5  15         16.68         42.44        40.60 o                         
 -13   5  15        144.41        105.26        40.20 o                         
 -11   5  15         90.49        112.61        68.67 o                         
  -9   5  15         15.40          0.71        42.47 o                         
  -7   5  15       4822.66       5309.24       135.47 o                         
  -5   5  15         22.63         31.81        44.19 o                         
  -3   5  15       4970.10       5003.63       168.56 o                         
  -1   5  15       1058.21       1165.67        58.33 o                         
   1   5  15        119.46         76.66        43.71 o                         
   3   5  15       9838.76       9738.02       338.10 o                         
   5   5  15        100.50        132.24        39.23 o                         
   7   5  15       1615.09       1552.15        82.34 o                         
   9   5  15        446.78        428.77        34.88 o                         
 -12   6  15        134.51        119.16        78.95 o                         
 -10   6  15        577.13        392.35        33.91 o                         
  -8   6  15         97.83         78.58        28.31 o                         
  -6   6  15       1395.95       1098.32       155.73 o                         
  -4   6  15        119.46        108.07        23.80 o                         
  -2   6  15        173.89        161.20        31.00 o                         
   0   6  15         42.25         25.19        24.70 o                         
   2   6  15         46.41         28.09        20.34 o                         
 -28   0  16         18.40         37.78        32.94 o                         
 -26   0  16       2546.26       2853.96       113.34 o                         
 -24   0  16       1256.79       1264.23        94.94 o                         
 -22   0  16       4249.95       4777.91       189.88 o                         
 -20   0  16       2908.50       3021.16       190.60 o                         
 -18   0  16         84.96         30.31        82.08 o                         
 -16   0  16      12212.44      13316.45       297.79 o                         
 -14   0  16       5260.87       5817.39       198.08 o                         
 -12   0  16      55316.30      64685.98      1546.00 o                         
 -10   0  16        317.30        357.82        71.01 o                         
  -8   0  16       1874.10       2220.95        96.28 o                         
  -6   0  16      14708.08      15289.62       293.03 o                         
  -4   0  16       1576.66       1834.84        76.59 o                         
  -2   0  16      39382.58      37168.53       649.05 o                         
   0   0  16       6335.04       6901.66       213.10 o                         
   2   0  16         53.86        230.66        71.90 o                         
   4   0  16       2259.28       1803.33       109.32 o                         
   6   0  16       9757.60      10888.96       256.71 o                         
   8   0  16         56.04        175.22        80.96 o                         
  10   0  16        239.10        287.48        64.00 o                         
  12   0  16        132.56        233.67        55.17 o                         
  14   0  16        631.75        594.86        65.93 o                         
  16   0  16       7402.82       7857.10       249.45 o                         
  18   0  16          0.64        112.86        53.28 o                         
 -27   1  16         58.22         56.05        24.46 o                         
 -25   1  16       1041.16       1096.79        55.80 o                         
 -23   1  16       3955.69       4199.22       118.68 o                         
 -21   1  16        281.46        376.20       120.37 o                         
 -19   1  16          0.79        -50.15        50.15 o                         
 -17   1  16          0.63         23.10        41.62 o                         
 -15   1  16       7772.90       7712.36      1681.48 o                         
 -13   1  16       6703.40       6641.82       935.56 o                         
 -11   1  16         25.08         33.04        38.97 o                         
  -9   1  16       3100.03       3046.29        59.47 o                         
  -7   1  16       2237.51       2510.08        49.06 o                         
  -5   1  16      16706.35      16857.33       205.11 o                         
  -3   1  16      12896.78      13141.96       203.41 o                         
  -1   1  16        538.92        378.26        58.09 o                         
   1   1  16       3894.03       3942.23       167.35 o                         
   3   1  16       6623.25       7390.67       318.96 o                         
   5   1  16       1206.45       1231.80        77.42 o                         
   7   1  16        832.86        981.44        75.58 o                         
   9   1  16       1982.02       2102.07       101.01 o                         
  11   1  16       3065.86       3261.60       125.29 o                         
  13   1  16        469.48        464.92        63.64 o                         
  15   1  16         52.97         72.70        40.62 o                         
  17   1  16        796.81        896.58        66.36 o                         
 -24   2  16       1370.98       1489.71        59.34 o                         
 -22   2  16        647.21        592.49        39.83 o                         
 -20   2  16       3101.76       3425.09        78.44 o                         
 -18   2  16        107.17        148.18        43.29 o                         
 -16   2  16        492.95        383.00        51.93 o                         
 -14   2  16       6267.51       6957.06       173.67 o                         
 -12   2  16       1000.43       1181.38        46.52 o                         
 -10   2  16       4281.63       4791.57        97.22 o                         
  -8   2  16       2935.69       2960.18        54.66 o                         
  -6   2  16        675.32        610.05        34.84 o                         
  -4   2  16      11739.73      12387.10       262.74 o                         
  -2   2  16       8528.46       8182.80      1051.82 o                         
   0   2  16         58.14          4.07        68.39 o                         
   2   2  16        673.73        834.47        97.26 o                         
   4   2  16       3789.70       2615.84       926.13 o                         
   6   2  16       9957.54       9799.15       430.37 o                         
   8   2  16       3965.56       4205.37       157.78 o                         
  10   2  16        513.63        417.55        75.77 o                         
  12   2  16        346.22        418.01       109.95 o                         
  14   2  16        392.56        285.93        49.58 o                         
  16   2  16          0.38        -16.32        39.16 o                         
 -25   3  16        233.81        113.83        47.47 o                         
 -23   3  16          0.76        -30.33        30.33 o                         
 -21   3  16        394.22        310.97        59.58 o                         
 -19   3  16       1655.61       1343.98        72.20 o                         
 -17   3  16       1509.53       1250.39        78.78 o                         
 -15   3  16       2127.42       2025.05        64.12 o                         
 -13   3  16        263.38        289.12        38.44 o                         
 -11   3  16        897.24        679.07        46.02 o                         
  -9   3  16         12.50        -20.63        40.68 o                         
  -7   3  16       2698.47       2486.80        97.84 o                         
  -5   3  16       1548.85       1464.45        62.37 o                         
  -3   3  16        887.82        929.40        55.73 o                         
  -1   3  16       6684.24       6973.96       626.30 o                         
   1   3  16        174.66        165.23        57.15 o                         
   3   3  16       1412.86       1919.34        68.44 o                         
   5   3  16        210.29        162.04        36.71 o                         
   7   3  16        291.76        388.84        41.54 o                         
   9   3  16       1370.51       1536.15        81.40 o                         
  11   3  16         17.56         -3.23        48.65 o                         
  13   3  16        150.16         48.64        68.06 o                         
  15   3  16        283.41         22.77        43.11 o                         
 -22   4  16         76.30        126.22        22.09 o                         
 -20   4  16         70.63        169.81        38.48 o                         
 -18   4  16        516.86        560.43        74.11 o                         
 -16   4  16         51.69        155.30        49.53 o                         
 -14   4  16        497.08        448.07        37.82 o                         
 -12   4  16        257.11        343.42        48.44 o                         
 -10   4  16        394.43        521.14        42.70 o                         
  -8   4  16       1473.50       1631.26        82.15 o                         
  -6   4  16       1937.50       1887.32       419.96 o                         
  -4   4  16        902.79        979.36        73.43 o                         
  -2   4  16          9.43         35.73        55.72 o                         
   0   4  16         61.33        145.07        97.84 o                         
   2   4  16       1550.54       1680.55        52.88 o                         
   4   4  16        893.70        858.87        46.06 o                         
   6   4  16         21.66         16.58        35.22 o                         
   8   4  16        815.42        669.90        65.39 o                         
  10   4  16        640.82        715.75        55.46 o                         
  12   4  16        720.77        608.07        28.13 o                         
 -17   5  16        163.62        138.05        39.72 o                         
 -15   5  16       1475.89         72.17       134.66 o                         
 -13   5  16        427.90        451.85       244.85 o                         
 -11   5  16        173.26        107.04        38.30 o                         
  -9   5  16        376.89        391.86        47.95 o                         
  -7   5  16       1046.52        931.68        84.77 o                         
  -5   5  16       4894.53       4683.13      2423.59 o                         
  -3   5  16         44.92         55.18        56.91 o                         
  -1   5  16        553.97        509.09        54.49 o                         
   1   5  16          4.35         10.21        38.57 o                         
   3   5  16         13.85         26.98        33.15 o                         
   5   5  16        861.51        861.22        47.95 o                         
   7   5  16        416.41        458.17        29.09 o                         
   9   5  16       1331.10       1011.58        42.38 o                         
 -10   6  16        244.93        164.20        82.83 o                         
  -8   6  16        420.44        259.66        83.80 o                         
  -6   6  16        448.68        391.32        34.38 o                         
  -4   6  16         59.76         93.42        19.51 o                         
  -2   6  16       1086.28        892.71        38.27 o                         
   0   6  16         12.25         15.98        17.92 o                         
 -27   1  17          2.08        -15.91        26.02 o                         
 -25   1  17          2.52        -13.37        44.81 o                         
 -23   1  17       1741.91       1829.46        75.86 o                         
 -21   1  17        377.07        470.97        65.58 o                         
 -19   1  17       3150.94       3014.83        85.20 o                         
 -17   1  17        571.64        584.76        49.39 o                         
 -15   1  17       3773.71       3298.00       768.24 o                         
 -13   1  17       8351.84       8457.59      1179.77 o                         
 -11   1  17       1819.21       1987.90        56.43 o                         
  -9   1  17      19685.26      21217.50       236.91 o                         
  -7   1  17        627.83        403.50        48.15 o                         
  -5   1  17       7346.78       7270.16       105.21 o                         
  -3   1  17       7467.34       7318.85        81.94 o                         
  -1   1  17      11116.86      10820.56       197.49 o                         
   1   1  17      21993.17      23565.72       313.43 o                         
   3   1  17       6290.32       6857.01       219.84 o                         
   5   1  17        176.34        186.97        70.75 o                         
   7   1  17        366.69        525.43        73.32 o                         
   9   1  17       3271.03       3493.72       120.08 o                         
  11   1  17       4383.21       5030.21       109.97 o                         
  13   1  17        244.59        302.84        60.87 o                         
  15   1  17        262.53        224.23       142.41 o                         
  17   1  17          0.91         -7.89        32.48 o                         
 -24   2  17         36.94         80.41        52.80 o                         
 -22   2  17         31.11         50.04        29.21 o                         
 -20   2  17        263.48        364.01        40.00 o                         
 -18   2  17       3578.54       3368.59        85.16 o                         
 -16   2  17        153.41        287.91        72.76 o                         
 -14   2  17        244.30        269.93        51.65 o                         
 -12   2  17       1701.12       1747.18        65.68 o                         
 -10   2  17       7693.66       8399.82       111.22 o                         
  -8   2  17       1633.23       1642.93        50.40 o                         
  -6   2  17        793.24        785.05        43.17 o                         
  -4   2  17       2002.71       1954.92        57.55 o                         
  -2   2  17       7010.89       6659.41       179.36 o                         
   0   2  17      11323.21      12036.62       179.33 o                         
   2   2  17       2330.57       2885.07       137.55 o                         
   4   2  17       3153.89       2954.95       197.63 o                         
   6   2  17        527.90       2726.38      1294.26 o                         
   8   2  17       3010.05       3198.39       142.11 o                         
  10   2  17        401.31        505.86        63.06 o                         
  12   2  17        752.09       2078.95       107.53 o                         
  14   2  17       1560.66       1554.16       714.46 o                         
  16   2  17        375.48        283.85        49.41 o                         
 -25   3  17         16.69         90.09        42.14 o                         
 -23   3  17        230.00        342.73        32.21 o                         
 -21   3  17       4418.27       4868.49       164.20 o                         
 -19   3  17        302.61        371.23        58.07 o                         
 -17   3  17       3737.50       3770.35       166.14 o                         
 -15   3  17        975.85       1057.28        50.35 o                         
 -13   3  17       1221.97       1286.06        54.12 o                         
 -11   3  17      11084.18      11321.22       243.79 o                         
  -9   3  17          5.57         62.96        39.24 o                         
  -7   3  17      19324.12      19112.12       555.10 o                         
  -5   3  17       9249.51       9294.68       441.75 o                         
  -3   3  17        449.58        598.71        59.09 o                         
  -1   3  17       2069.88       2179.88        93.73 o                         
   1   3  17          2.69          9.16        34.39 o                         
   3   3  17      11929.60      12347.68       153.19 o                         
   5   3  17        817.98        936.05        49.18 o                         
   7   3  17       3482.80       3808.83       102.56 o                         
   9   3  17       5845.43       6468.28       108.57 o                         
  11   3  17       1522.39       1206.67       732.86 o                         
  13   3  17        361.57        301.31       202.95 o                         
 -22   4  17        211.21        275.13        34.88 o                         
 -20   4  17       6965.60       7058.08       224.03 o                         
 -18   4  17       4520.65       3960.78      1875.27 o                         
 -16   4  17        725.48        676.91        52.31 o                         
 -14   4  17        101.19        137.08        37.02 o                         
 -12   4  17       1734.30       1783.69        89.13 o                         
 -10   4  17       7567.70       8134.79       172.45 o                         
  -8   4  17        658.87        721.24        52.96 o                         
  -6   4  17       1327.72       1581.52        82.83 o                         
  -4   4  17          8.99        -20.11        52.67 o                         
  -2   4  17       2689.42       3066.14      1675.22 o                         
   0   4  17       4508.61       4833.30       126.68 o                         
   2   4  17        449.12        495.02        36.30 o                         
   4   4  17        605.72        729.04        72.66 o                         
   6   4  17         51.35         63.54        28.69 o                         
   8   4  17       1357.55       1297.35       562.61 o                         
  10   4  17        186.63        415.42       213.61 o                         
 -15   5  17         56.84       -129.33       129.33 o                         
 -13   5  17       2093.63       1787.15      1020.10 o                         
 -11   5  17         42.57         30.85        41.41 o                         
  -9   5  17       6253.15       6391.75       347.54 o                         
  -7   5  17        150.96         97.40        72.66 o                         
  -5   5  17        640.23        589.49        53.28 o                         
  -3   5  17       2415.89       2549.57        75.88 o                         
  -1   5  17        116.85        112.49        37.35 o                         
   1   5  17       4623.64       5039.98       123.52 o                         
   3   5  17          0.11        -13.07        28.72 o                         
   5   5  17       1161.52       1306.37        53.28 o                         
   7   5  17        710.12        677.28        27.73 o                         
  -8   6  17        510.57        559.94        61.52 o                         
  -6   6  17          3.06         16.37        27.85 o                         
 -28   0  18       3180.91       2120.61        73.63 o                         
 -26   0  18       3418.47       3444.90       124.97 o                         
 -24   0  18       1034.07       1291.35        93.00 o                         
 -22   0  18        485.25        433.52        93.97 o                         
 -20   0  18         88.46        144.83        95.91 o                         
 -18   0  18      12851.93      14167.10       449.50 o                         
 -16   0  18       1395.30       1227.19        78.17 o                         
 -14   0  18       4274.56       5099.21       247.78 o                         
 -12   0  18       1045.56        979.15        71.14 o                         
 -10   0  18       8706.39       8743.06       223.19 o                         
  -8   0  18         40.45         42.62        46.58 o                         
  -6   0  18       5562.99       6008.90       146.19 o                         
  -4   0  18      12646.45      12438.10       289.93 o                         
  -2   0  18      25715.62      27572.14       495.67 o                         
   0   0  18      14419.92      13873.29       377.76 o                         
   2   0  18        243.58        366.19       185.52 o                         
   4   0  18      29673.21      32572.16       727.88 o                         
   6   0  18         51.28          5.47        68.01 o                         
   8   0  18      10882.09      11097.03       282.34 o                         
  10   0  18       4958.51       5700.65       211.19 o                         
  12   0  18       1518.87       1655.30        79.93 o                         
  14   0  18       9688.92      10583.18       328.89 o                         
  16   0  18         55.89         86.22        44.08 o                         
 -27   1  18        461.63        418.98        28.26 o                         
 -25   1  18       1033.73       1113.42        51.87 o                         
 -23   1  18        243.39        328.32        56.32 o                         
 -21   1  18       1739.18       1863.46        85.97 o                         
 -19   1  18        717.61        653.58        72.05 o                         
 -17   1  18       2882.67       3045.58        85.70 o                         
 -15   1  18      13060.53      12739.11      2742.75 o                         
 -13   1  18       1558.28       1393.81       209.17 o                         
 -11   1  18          2.69         -4.13        38.90 o                         
  -9   1  18       4264.10       4685.16        82.25 o                         
  -7   1  18       7678.10       8072.58       115.96 o                         
  -5   1  18       6053.15       5758.36        90.81 o                         
  -3   1  18        144.43        247.41        46.00 o                         
  -1   1  18       3993.23       3861.09       139.38 o                         
   1   1  18        527.59        234.65        83.73 o                         
   3   1  18       4651.85       5140.87       210.34 o                         
   5   1  18       5501.17       6005.25       111.85 o                         
   7   1  18       1587.95       1668.02        74.73 o                         
   9   1  18        320.36        410.97        90.88 o                         
  11   1  18       3048.32       3416.96        95.10 o                         
  13   1  18       1187.76       1346.18        78.47 o                         
  15   1  18         85.69         90.49        72.17 o                         
  17   1  18        918.63        887.87        48.44 o                         
 -24   2  18        272.43        203.44        52.80 o                         
 -22   2  18       1047.57       1172.67        37.89 o                         
 -20   2  18        434.99        464.31        39.37 o                         
 -18   2  18        934.15        921.85        48.81 o                         
 -16   2  18       1688.89       1821.11        61.39 o                         
 -14   2  18       1922.20       1941.34        92.09 o                         
 -12   2  18        945.28       1168.95        56.36 o                         
 -10   2  18        915.94       1290.96        45.15 o                         
  -8   2  18      12446.41      13165.44       247.36 o                         
  -6   2  18        634.08        825.20        43.65 o                         
  -4   2  18       5936.18       6419.79       154.98 o                         
  -2   2  18       1623.35       1107.82       202.68 o                         
   0   2  18         77.61        431.42       161.20 o                         
   2   2  18       4224.88       4763.56       148.50 o                         
   4   2  18         67.54        134.99       107.78 o                         
   6   2  18      17194.48      17637.95       429.89 o                         
   8   2  18       3017.76       3410.52       103.00 o                         
  10   2  18        695.78        728.78        78.56 o                         
  12   2  18       2087.50        239.77        71.69 o                         
  14   2  18         47.27         28.09        61.03 o                         
 -23   3  18          2.43         34.39        48.44 o                         
 -21   3  18         55.06        123.52        50.86 o                         
 -19   3  18        824.15        963.23        62.26 o                         
 -17   3  18       1596.29       1500.05       111.16 o                         
 -15   3  18        207.83        257.31        68.26 o                         
 -13   3  18          3.83          0.30        36.48 o                         
 -11   3  18        832.34        841.35        45.98 o                         
  -9   3  18        102.45        143.62        37.18 o                         
  -7   3  18         78.52         52.31        45.05 o                         
  -5   3  18        544.38        381.86       238.07 o                         
  -3   3  18         19.93         71.25        41.72 o                         
  -1   3  18        397.28        418.12        66.47 o                         
   1   3  18       3412.42       3638.73       107.41 o                         
   3   3  18        306.98        237.68        52.99 o                         
   5   3  18          4.08        -12.65        35.68 o                         
   7   3  18       2022.78       2244.25        69.54 o                         
   9   3  18         27.32         43.28        44.15 o                         
  11   3  18        153.64        119.98       110.44 o                         
  13   3  18        579.58        455.52       293.05 o                         
 -22   4  18        730.66        678.13        37.78 o                         
 -18   4  18         84.61         60.84        43.35 o                         
 -16   4  18         15.49        -14.22        46.21 o                         
 -14   4  18        134.19        147.50        35.18 o                         
 -12   4  18        711.39        739.45        47.08 o                         
 -10   4  18          3.12         16.77        55.46 o                         
  -8   4  18        236.81        289.59        46.49 o                         
  -6   4  18       2084.23       2343.86        77.18 o                         
  -4   4  18       1316.49       1475.58       800.68 o                         
  -2   4  18         98.54       3929.03      2815.93 o                         
   0   4  18        144.10        221.11        46.85 o                         
   2   4  18         93.50        113.67        62.60 o                         
   4   4  18       2373.36       2461.79        64.43 o                         
   6   4  18       3777.73       3734.70      1984.74 o                         
   8   4  18       1624.93       1620.96       865.34 o                         
  10   4  18        476.14        319.76       124.97 o                         
 -15   5  18        648.04         73.14       110.44 o                         
 -13   5  18        122.94       -120.13       120.13 o                         
 -11   5  18        373.57        359.72        60.06 o                         
  -9   5  18        124.82        154.42        35.49 o                         
  -7   5  18       2321.68       2134.53        97.36 o                         
  -5   5  18        389.34        321.63        43.11 o                         
  -3   5  18        312.26        247.74        36.74 o                         
  -1   5  18          9.78         33.35        32.70 o                         
   1   5  18        132.38        164.55        29.84 o                         
   3   5  18       2122.69       2257.20        75.56 o                         
   5   5  18        106.91         68.30        21.80 o                         
   7   5  18        509.00        217.00        40.69 o                         
 -27   1  19          0.27          8.23        19.67 o                         
 -25   1  19        803.40        803.07        47.95 o                         
 -23   1  19        124.58        144.93        50.18 o                         
 -21   1  19        772.34        713.12        67.82 o                         
 -19   1  19        258.58        291.11        66.42 o                         
 -17   1  19       2889.09       2783.04        92.20 o                         
 -15   1  19       9148.30       9014.71      1499.02 o                         
 -13   1  19        170.60        106.68        41.66 o                         
 -11   1  19       1965.86       2021.28        65.55 o                         
  -9   1  19        755.91        712.31        45.93 o                         
  -7   1  19      17753.85      18384.09       228.40 o                         
  -5   1  19      13668.59      13609.71       175.78 o                         
  -3   1  19       3114.00       3452.63        81.35 o                         
  -1   1  19      15138.09      15290.71       297.34 o                         
   1   1  19         21.26         80.36        58.42 o                         
   3   1  19        140.41        107.52        84.37 o                         
   5   1  19       8576.41       9589.08       140.02 o                         
   7   1  19        125.36        100.72        50.69 o                         
   9   1  19       2668.70       2415.39      1396.46 o                         
  11   1  19         39.43         24.74        43.17 o                         
  13   1  19        413.40        500.98        49.56 o                         
  15   1  19         13.01         26.48        67.33 o                         
 -24   2  19       1201.38       1127.15        61.52 o                         
 -22   2  19        816.83        807.42        52.96 o                         
 -20   2  19       1372.89       1452.58        48.22 o                         
 -18   2  19         83.13        138.15        41.51 o                         
 -16   2  19        829.67        861.28        50.30 o                         
 -14   2  19        515.35        539.06        46.45 o                         
 -12   2  19       2665.80       2690.23       254.62 o                         
 -10   2  19       3146.73       3346.33        72.53 o                         
  -8   2  19         17.18         29.18        40.74 o                         
  -6   2  19        188.36        255.29        41.41 o                         
  -4   2  19       4527.62       4570.34        96.30 o                         
  -2   2  19      11971.52      12673.92       219.08 o                         
   0   2  19        102.70         78.74        84.57 o                         
   2   2  19         83.85        247.59       153.31 o                         
   4   2  19        803.73        652.20       115.29 o                         
   6   2  19       1393.31       1176.25       112.76 o                         
   8   2  19       1069.74       1270.15        83.22 o                         
  10   2  19          9.08          2.18        66.09 o                         
  12   2  19        989.74       1758.78        97.36 o                         
 -23   3  19       3581.54       4076.04       135.63 o                         
 -21   3  19        243.64        319.69        62.97 o                         
 -19   3  19        891.30        982.34        60.17 o                         
 -17   3  19          9.51         24.40        61.54 o                         
 -15   3  19        143.78        171.02        68.68 o                         
 -13   3  19       7874.57       8867.03       291.60 o                         
 -11   3  19        123.60        123.52        78.47 o                         
  -7   3  19       2417.07        101.72       110.44 o                         
  -5   3  19        971.15        840.06       390.65 o                         
  -3   3  19       7967.98       8710.42       596.51 o                         
  -1   3  19          2.80        -26.81        38.87 o                         
   1   3  19      10039.85      10854.56       274.06 o                         
   3   3  19       4339.79       4570.81        86.22 o                         
   5   3  19       1079.33       1119.00        42.71 o                         
   7   3  19       2833.72       3192.39        72.68 o                         
   9   3  19       1077.01       1140.94        62.28 o                         
  11   3  19        416.75        362.38       271.25 o                         
  13   3  19        382.54        -26.64        37.30 o                         
 -20   4  19        667.80        477.60       100.27 o                         
 -18   4  19        247.71        231.95       129.57 o                         
 -16   4  19        529.26        564.93        64.55 o                         
 -14   4  19        713.76        619.94       252.36 o                         
 -12   4  19       5160.17       5505.34       429.16 o                         
 -10   4  19       2695.25       2679.09       222.57 o                         
  -8   4  19         14.82         12.86        41.05 o                         
  -6   4  19         17.87        -36.20        37.06 o                         
  -4   4  19       2901.19       3258.10       414.39 o                         
  -2   4  19       4316.59       4976.02       163.24 o                         
   0   4  19        959.71       1128.85        67.33 o                         
   2   4  19        156.47        189.34        38.38 o                         
   4   4  19         13.95         48.80        26.79 o                         
   6   4  19       1918.30       2122.74      1007.51 o                         
   8   4  19        650.38        644.91       181.40 o                         
  10   4  19        117.10         84.77        37.78 o                         
 -17   5  19         10.28         -1.45        86.70 o                         
 -11   5  19       1311.74       1271.08        48.98 o                         
  -9   5  19        109.23         52.78        33.56 o                         
  -7   5  19        267.90        292.56        34.39 o                         
  -5   5  19       2074.44       2202.97       137.32 o                         
  -3   5  19         14.04         -0.18        29.31 o                         
  -1   5  19       2329.95       2463.42        65.52 o                         
   1   5  19          3.63          0.04        30.52 o                         
   3   5  19         72.63         65.39        20.34 o                         
 -26   0  20         71.71        161.78        46.98 o                         
 -24   0  20       1062.77       1262.29        86.22 o                         
 -22   0  20        349.39        340.03        81.86 o                         
 -20   0  20       4488.33       4975.54       195.20 o                         
 -18   0  20       5845.33       5993.01       394.53 o                         
 -16   0  20        838.13        726.55        68.68 o                         
 -14   0  20        235.85        218.39        76.37 o                         
 -12   0  20       7816.34       8653.24       167.83 o                         
 -10   0  20       3336.49       3885.46       107.74 o                         
  -8   0  20      18377.10      19265.45       429.56 o                         
  -6   0  20       1115.80        960.33        54.50 o                         
  -4   0  20      13414.99      13133.07       269.71 o                         
  -2   0  20      35322.22      34029.02       777.87 o                         
   0   0  20       3344.90       3453.05       189.60 o                         
   2   0  20      16259.00      16632.99       454.16 o                         
   4   0  20         25.49        -10.66       104.63 o                         
   6   0  20      15889.88      16407.67       490.19 o                         
   8   0  20       6488.14       7134.41       251.88 o                         
  10   0  20        510.18        477.60        84.77 o                         
  12   0  20       6617.92       7661.90       250.42 o                         
  14   0  20          1.24        -48.44        48.44 o                         
 -25   1  20       1021.94       1108.88        53.52 o                         
 -23   1  20        247.29        269.43        51.89 o                         
 -21   1  20       2501.71       2544.81        73.25 o                         
 -19   1  20       2586.83       2767.68       100.67 o                         
 -17   1  20       7926.69       8281.68       127.14 o                         
 -15   1  20        528.52        486.98        87.72 o                         
 -13   1  20        671.67        586.60        98.61 o                         
 -11   1  20        872.89        971.37        56.17 o                         
  -9   1  20       6328.84       6798.13       139.19 o                         
  -7   1  20      15575.23      15866.72       212.46 o                         
  -5   1  20         12.51         41.45        39.45 o                         
  -3   1  20       1499.98       1841.92        65.37 o                         
  -1   1  20       5363.60       5421.71       203.73 o                         
   1   1  20      12128.69      13734.91       254.68 o                         
   3   1  20        469.24        761.29        84.22 o                         
   5   1  20       1485.79       1496.44        67.03 o                         
   7   1  20         49.31         12.08        67.95 o                         
   9   1  20        290.18        149.94        66.12 o                         
  11   1  20       2217.91       2391.65        61.58 o                         
  13   1  20         75.44        137.12        38.67 o                         
  15   1  20         37.85         51.13        25.16 o                         
 -24   2  20        126.83        146.28        40.20 o                         
 -22   2  20        212.36        230.67        43.84 o                         
 -20   2  20       2066.75       1979.14        65.13 o                         
 -18   2  20         11.41          2.32        40.73 o                         
 -16   2  20         16.52          8.43        36.30 o                         
 -14   2  20         70.80        129.02        43.09 o                         
 -12   2  20        715.84        614.58        56.88 o                         
 -10   2  20      11304.79      11296.11       424.96 o                         
  -8   2  20        610.02        734.54        43.92 o                         
  -6   2  20       9693.20       9855.57       206.39 o                         
  -4   2  20       1635.48       1573.79        76.64 o                         
  -2   2  20       1352.32       1559.17        71.87 o                         
   0   2  20      13340.66      13267.53       232.88 o                         
   2   2  20       4062.39       4319.96       649.31 o                         
   4   2  20       5839.35       6114.80       274.38 o                         
   6   2  20       3130.81       2887.30       336.89 o                         
   8   2  20        896.48        800.04        91.14 o                         
  10   2  20       2801.75       3528.45       100.18 o                         
  12   2  20        419.16         75.56        62.97 o                         
 -23   3  20        105.68         77.50        42.14 o                         
 -21   3  20        256.58        312.91        60.06 o                         
 -19   3  20         67.75        205.38        86.70 o                         
 -17   3  20          6.16         18.78        57.70 o                         
 -15   3  20         37.66         42.63        65.72 o                         
 -13   3  20          6.51          2.91        80.41 o                         
  -7   3  20         52.69         29.93        65.27 o                         
  -5   3  20        226.04         81.38       116.74 o                         
  -3   3  20       1356.75       1722.22      1044.56 o                         
  -1   3  20        328.37        391.49        68.24 o                         
   1   3  20       3011.19       3140.72        97.55 o                         
   3   3  20        546.28        440.60        52.45 o                         
   5   3  20        667.59        764.53        57.20 o                         
   7   3  20        141.64         50.43        56.43 o                         
   9   3  20         74.93        -21.80        66.36 o                         
  11   3  20         51.48        -16.95        53.28 o                         
 -20   4  20        104.47        579.83       411.48 o                         
 -18   4  20         17.63         34.88        57.64 o                         
 -16   4  20          9.52          9.83        57.02 o                         
 -14   4  20         71.71       1055.46       114.31 o                         
 -12   4  20        371.44        426.29        41.86 o                         
 -10   4  20       3144.85       3757.08       130.50 o                         
  -8   4  20       1289.27       1260.43        55.22 o                         
  -6   4  20        321.15        278.81       202.23 o                         
  -4   4  20       1435.26       2944.24      2454.35 o                         
  -2   4  20       1148.46       1082.59        58.13 o                         
   0   4  20       4239.83       4702.99       114.44 o                         
   2   4  20       1120.01       1275.73        71.45 o                         
   4   4  20       1897.37       1809.01        83.07 o                         
   6   4  20        955.35        809.93        31.58 o                         
   8   4  20        173.81        597.72        54.25 o                         
 -15   5  20        567.52        -95.91        97.84 o                         
 -11   5  20         26.85          6.43        61.30 o                         
  -9   5  20        975.68        845.24       136.84 o                         
  -7   5  20        333.57        280.46        29.55 o                         
  -5   5  20          5.37         20.98        24.31 o                         
  -3   5  20        128.57        142.90        22.56 o                         
  -1   5  20        428.79        368.96        62.00 o                         
   1   5  20       2210.61       2215.55        84.28 o                         
   3   5  20        185.17        110.92        44.08 o                         
 -25   1  21          1.30         14.79        31.67 o                         
 -23   1  21        299.93        421.06        50.69 o                         
 -21   1  21        447.42        480.01        48.49 o                         
 -19   1  21         80.73        178.61        63.53 o                         
 -17   1  21       2881.30       2898.00        79.81 o                         
 -15   1  21         77.89         42.11        39.80 o                         
 -13   1  21       5065.62       5054.03       583.26 o                         
 -11   1  21       4664.59       4753.43       103.83 o                         
  -9   1  21       2343.24       2317.00        59.25 o                         
  -7   1  21       9632.57       9968.06       141.79 o                         
  -5   1  21       2581.42       2729.50        64.24 o                         
  -3   1  21       2739.60       2714.51        87.39 o                         
  -1   1  21         37.97        -13.75        83.50 o                         
   1   1  21       1763.12       1667.93       108.82 o                         
   3   1  21       1133.41       1285.08        69.76 o                         
   5   1  21         92.13         87.84        53.13 o                         
   7   1  21        437.18        200.82       204.65 o                         
   9   1  21        847.24        952.18        72.66 o                         
  11   1  21       1161.05       1146.67        59.84 o                         
  13   1  21         59.27         74.59        52.31 o                         
 -24   2  21       1172.31        798.26        44.08 o                         
 -22   2  21       1519.30       1382.07        83.80 o                         
 -20   2  21         62.06         27.26        42.40 o                         
 -18   2  21       3311.33       3460.39        89.51 o                         
 -16   2  21        972.41       1179.05        68.78 o                         
 -14   2  21       2048.17       2075.06        72.92 o                         
 -12   2  21        850.86        842.50        57.78 o                         
 -10   2  21        592.26        642.21        48.29 o                         
  -8   2  21       2731.85       2707.88        63.15 o                         
  -6   2  21        925.87        894.43        74.37 o                         
  -4   2  21       1386.19       1483.63        71.71 o                         
  -2   2  21        262.00        344.69        54.81 o                         
   0   2  21       2159.55       2132.35        80.01 o                         
   2   2  21         48.88        281.34       126.87 o                         
   4   2  21         20.19       1096.63       101.72 o                         
   6   2  21       3815.82       2867.42      1246.79 o                         
   8   2  21         19.77         -6.90        43.64 o                         
  10   2  21         38.66         90.89        51.20 o                         
 -23   3  21       1062.16        879.63        48.44 o                         
 -21   3  21         65.06        125.45        53.28 o                         
 -19   3  21        397.56        466.46        87.67 o                         
 -17   3  21        301.69        391.86       106.08 o                         
 -15   3  21       7395.05       9350.44       331.80 o                         
  -9   3  21       1308.83        -57.64       104.14 o                         
  -7   3  21       1894.37          4.36       114.80 o                         
  -3   3  21        257.65        -88.16       127.39 o                         
  -1   3  21       1917.34       1938.29       104.87 o                         
   1   3  21       3494.11       3751.67        78.87 o                         
   3   3  21       4116.54       4571.79       158.88 o                         
   5   3  21         64.14         55.22        51.95 o                         
   7   3  21        343.00        259.38       233.47 o                         
   9   3  21        304.00        -10.17        61.03 o                         
 -20   4  21        471.38        420.70       208.52 o                         
 -18   4  21       1234.57       1393.56        73.63 o                         
 -16   4  21       1115.82       1076.28       658.75 o                         
 -14   4  21       1354.85        124.00       105.11 o                         
 -12   4  21       2265.78       2278.96      1100.27 o                         
 -10   4  21       1370.58       4182.64      1867.28 o                         
  -8   4  21        849.35       1833.94       658.51 o                         
  -2   4  21       2603.28       3191.09       146.28 o                         
   0   4  21          5.01        -44.08        77.02 o                         
   2   4  21        205.24        256.24        56.19 o                         
 -11   5  21        201.59        203.26       105.11 o                         
  -7   5  21       1938.19       2274.16        99.30 o                         
  -5   5  21        677.73        697.02        64.91 o                         
  -3   5  21         19.51         32.94        51.83 o                         
  -1   5  21         63.17         66.84        42.63 o                         
   1   5  21        649.61        480.50        44.56 o                         
 -26   0  22       1331.43       1127.63        55.22 o                         
 -24   0  22       1555.04       1568.42        85.25 o                         
 -22   0  22       1668.95       1773.79       104.63 o                         
 -20   0  22       5833.64       5799.46       214.58 o                         
 -18   0  22        113.84        102.69        63.53 o                         
 -16   0  22         85.65        150.24        58.17 o                         
 -14   0  22       8269.36       9175.41       221.81 o                         
 -12   0  22       4373.44       5352.42       130.68 o                         
 -10   0  22      12716.16      13618.03       234.56 o                         
  -8   0  22       3131.10       3412.33       116.48 o                         
  -6   0  22       6969.06       7106.86       141.31 o                         
  -4   0  22      11057.86      10927.89       239.56 o                         
  -2   0  22        378.80        185.36       116.25 o                         
   0   0  22       4417.35       4448.77       207.38 o                         
   2   0  22         90.00        163.71       124.13 o                         
   4   0  22       6498.22       7095.19       206.78 o                         
   6   0  22      12811.28      13308.30       418.99 o                         
   8   0  22         55.59        164.20        77.98 o                         
  10   0  22        941.93       1193.99        92.03 o                         
  12   0  22        259.96        398.64        55.70 o                         
 -25   1  22          7.97         26.71        27.99 o                         
 -23   1  22       2293.86       2320.72       110.20 o                         
 -21   1  22        632.91        769.80        50.72 o                         
 -19   1  22       1182.78       1351.85        75.64 o                         
 -17   1  22        255.71        309.42        89.61 o                         
 -15   1  22       4085.26       4028.31       498.32 o                         
 -13   1  22       4651.30       4933.47       580.42 o                         
 -11   1  22        440.49        480.73        53.58 o                         
  -9   1  22       2805.65       3041.48        65.45 o                         
  -7   1  22         63.62        133.00        39.53 o                         
  -5   1  22       6031.73       6350.11       112.52 o                         
  -3   1  22       1405.95       1762.09        72.88 o                         
  -1   1  22       4825.77       5381.36       157.48 o                         
   1   1  22       3280.63       3816.93       137.81 o                         
   3   1  22         14.14         -1.16        47.64 o                         
   5   1  22        495.40        603.32        70.10 o                         
   7   1  22        126.33         51.89       107.29 o                         
   9   1  22       2310.89       2509.33        87.77 o                         
  11   1  22        345.80        376.64        42.38 o                         
  13   1  22        173.57        162.01        26.53 o                         
 -22   2  22        973.67        947.78        45.33 o                         
 -20   2  22        942.42        969.38        60.63 o                         
 -18   2  22        322.91        230.40        48.03 o                         
 -16   2  22       2263.23       2238.01        85.21 o                         
 -14   2  22         39.47         25.69        45.34 o                         
 -12   2  22       3879.45       3748.70        90.74 o                         
 -10   2  22       1453.12       1585.91        58.60 o                         
  -8   2  22        194.77        175.31        41.37 o                         
  -6   2  22        753.24        807.69        78.30 o                         
  -4   2  22       5858.46       6131.73       131.07 o                         
  -2   2  22       9436.07      10176.89       223.42 o                         
   0   2  22        164.08       3670.02      1891.50 o                         
   2   2  22       6322.42       5767.49       211.19 o                         
   4   2  22       3003.90       3016.55       107.38 o                         
   6   2  22        290.43        393.89        56.38 o                         
   8   2  22       3705.14       4185.33       111.31 o                         
  10   2  22        146.94        203.44        62.97 o                         
  12   2  22       1872.81       1772.34        69.27 o                         
 -21   3  22        303.32        329.86        58.61 o                         
 -19   3  22        108.60        108.02        77.50 o                         
 -17   3  22         35.48         23.73       101.72 o                         
 -15   3  22        468.78        489.71       125.94 o                         
 -11   3  22       2961.39        -74.11       101.24 o                         
  -9   3  22          3.17         -8.23       104.14 o                         
  -7   3  22         28.57         16.47       109.95 o                         
  -5   3  22        269.81        -66.36       124.49 o                         
  -3   3  22        182.94        187.94       106.08 o                         
  -1   3  22        533.65        624.53        76.52 o                         
   1   3  22         85.92        123.36        40.71 o                         
   3   3  22          5.11         -3.84        49.70 o                         
   5   3  22         56.09         45.29        53.03 o                         
   7   3  22         69.70         96.33        83.07 o                         
   9   3  22          0.29         54.25        49.41 o                         
 -18   4  22        124.47       2003.39       118.67 o                         
 -16   4  22        363.34       1086.25       435.46 o                         
 -14   4  22       1284.28       2025.44       439.82 o                         
 -12   4  22       1721.32       2876.24       718.33 o                         
 -10   4  22        129.21       1853.43       998.55 o                         
  -8   4  22       1041.90       1635.26       150.16 o                         
  -6   4  22        339.66       3047.22       187.45 o                         
  -2   4  22       2524.15       2976.99       134.17 o                         
   0   4  22       1121.55       1410.51        84.77 o                         
   2   4  22       1002.58        985.71        54.73 o                         
 -11   5  22          7.17         46.98        46.50 o                         
  -7   5  22        236.22        360.38        53.28 o                         
  -5   5  22        592.60        583.68        53.77 o                         
  -3   5  22         23.17         12.59        38.75 o                         
 -25   1  23        261.69        216.27        24.79 o                         
 -23   1  23        369.08        419.31        42.81 o                         
 -21   1  23         10.99         12.27        39.93 o                         
 -19   1  23         92.88        133.75        57.35 o                         
 -17   1  23         45.00         16.12        68.31 o                         
 -15   1  23        471.00        574.55       158.81 o                         
 -13   1  23        189.03         58.16        38.36 o                         
 -11   1  23         23.07         53.70        39.31 o                         
  -9   1  23       1513.93       1624.46        53.21 o                         
  -7   1  23       4562.35       4736.35       139.39 o                         
  -5   1  23          7.70         36.32        52.11 o                         
  -3   1  23          2.71         36.32        52.78 o                         
  -1   1  23       1100.85       1290.07        71.55 o                         
   1   1  23         82.36        184.55       126.21 o                         
   3   1  23       6176.88       6854.87       174.19 o                         
   5   1  23       1005.36        941.15       112.38 o                         
   7   1  23       1869.53       1964.15       116.74 o                         
   9   1  23       2184.25       2140.33        59.28 o                         
  11   1  23         27.62         53.82        35.60 o                         
 -24   2  23          3.43         24.70        32.45 o                         
 -22   2  23         26.91         42.69        29.63 o                         
 -20   2  23       1713.18       1588.85       168.08 o                         
 -18   2  23       1694.77       1670.45        68.82 o                         
 -16   2  23        471.08        373.98        53.88 o                         
 -14   2  23         37.09         64.68        54.22 o                         
 -12   2  23         81.27       2139.23       735.57 o                         
 -10   2  23       4484.49       4315.31        90.05 o                         
  -8   2  23        239.45        297.62        47.55 o                         
  -6   2  23        980.41       1025.47        65.31 o                         
  -4   2  23       1059.38       1132.63        73.16 o                         
  -2   2  23          3.47        -36.33        87.19 o                         
   0   2  23       3949.29       3861.45      2245.34 o                         
   4   2  23       2586.05       3550.71       492.13 o                         
   6   2  23         81.13         85.79        48.83 o                         
   8   2  23        414.95        496.67        43.22 o                         
  10   2  23         15.35          8.72        45.53 o                         
 -19   3  23        310.92        292.08        71.20 o                         
 -17   3  23       3512.84       4351.17       181.16 o                         
 -15   3  23        290.41        325.02       114.80 o                         
 -11   3  23        104.20       -100.75       100.75 o                         
  -9   3  23       1610.67         49.41       105.59 o                         
  -7   3  23       4089.02         91.55       111.41 o                         
  -5   3  23         54.19        102.69       120.13 o                         
  -3   3  23         15.96         17.44       101.24 o                         
  -1   3  23       1106.04       1282.18        81.34 o                         
   1   3  23       6918.39       7712.01       394.28 o                         
   3   3  23          1.04        -15.97        47.02 o                         
   5   3  23        602.34        770.97        59.60 o                         
 -18   4  23       1010.91        172.92        80.89 o                         
 -16   4  23          3.72        682.00        92.52 o                         
 -14   4  23        373.04       1573.74       765.08 o                         
 -12   4  23        454.81       2324.57      1165.66 o                         
 -10   4  23        917.37        294.99       114.80 o                         
  -8   4  23        639.66       1623.64       143.38 o                         
  -4   4  23       1808.58       2160.81       111.89 o                         
  -2   4  23       1839.24       2181.64       103.66 o                         
   0   4  23        155.38        190.85        48.44 o                         
  -7   5  23        943.94       1063.21        53.28 o                         
  -5   5  23          9.69         22.28        32.45 o                         
 -24   0  24        237.62        232.02        47.47 o                         
 -22   0  24       2685.27       2824.41       118.67 o                         
 -20   0  24        431.60        347.78        78.47 o                         
 -18   0  24        756.86        790.49        68.83 o                         
 -16   0  24        414.01        591.90        66.32 o                         
 -14   0  24        656.37        703.67        65.76 o                         
 -12   0  24      18519.96      20008.23       453.14 o                         
 -10   0  24       3745.75       3995.71       124.88 o                         
  -8   0  24          9.65         54.10        44.73 o                         
  -6   0  24      14264.67      15506.91       263.30 o                         
  -4   0  24       7409.72       8210.23       195.91 o                         
  -2   0  24       5367.51       6261.39       239.34 o                         
   0   0  24       9607.67       9494.79       432.55 o                         
   2   0  24         11.41         81.38        93.49 o                         
   4   0  24       5599.99       5701.13       207.80 o                         
   6   0  24        736.35        690.24        79.92 o                         
   8   0  24         53.50         92.52        52.80 o                         
  10   0  24        179.99        157.91        51.34 o                         
 -23   1  24        402.91        307.45        35.96 o                         
 -21   1  24        347.07        360.84        38.66 o                         
 -19   1  24         55.87         81.75        81.62 o                         
 -17   1  24        377.82        415.83        59.94 o                         
 -15   1  24       3741.67       3400.09      1109.75 o                         
 -13   1  24       2155.64       2000.05       359.41 o                         
 -11   1  24        916.95        954.30        51.97 o                         
  -9   1  24        359.54        419.69        40.96 o                         
  -7   1  24       3321.28       3217.92        69.07 o                         
  -5   1  24       1143.89       1209.26        65.79 o                         
  -3   1  24        372.68        426.25        44.49 o                         
  -1   1  24       2517.36       2813.18       109.27 o                         
   1   1  24        163.34        231.09        69.08 o                         
   3   1  24        879.62       1084.33        71.90 o                         
   5   1  24        642.62        903.37       104.14 o                         
   7   1  24       1084.21       1350.45        93.49 o                         
   9   1  24        311.81        347.82        44.08 o                         
  11   1  24        506.73        464.57        28.56 o                         
 -22   2  24        282.99        225.24        36.33 o                         
 -20   2  24        505.19        457.43        45.95 o                         
 -18   2  24        376.53        474.15        56.05 o                         
 -16   2  24        202.48        149.51        39.77 o                         
 -14   2  24       2708.06       2876.27        79.43 o                         
 -12   2  24         31.43         38.97        47.04 o                         
 -10   2  24       1403.56       1191.10       420.60 o                         
  -8   2  24       5558.25       1969.00       126.42 o                         
  -6   2  24        267.11        184.55        81.38 o                         
  -4   2  24       8687.19       9935.57       325.99 o                         
  -2   2  24        625.10        775.01        99.78 o                         
   0   2  24        788.82        911.60       113.34 o                         
   4   2  24        322.93        292.84        60.86 o                         
   6   2  24       2329.27       2685.85        94.53 o                         
   8   2  24         20.79        -25.30        40.23 o                         
 -21   3  24         52.02         -8.23        70.72 o                         
 -19   3  24         16.53        -17.44        48.41 o                         
 -17   3  24        454.66        285.79       250.67 o                         
 -15   3  24          0.87         -4.59        65.97 o                         
 -13   3  24        560.24        -91.06        91.06 o                         
 -11   3  24         68.13        -91.55        96.88 o                         
  -9   3  24          1.07        -23.25       101.24 o                         
  -7   3  24        433.78         66.84       110.92 o                         
  -5   3  24        628.29        746.43       111.41 o                         
  -3   3  24         24.99         73.25        71.34 o                         
  -1   3  24        156.25         71.89        45.49 o                         
   1   3  24        119.19        225.97        77.50 o                         
   3   3  24          0.06         -3.48        54.20 o                         
   5   3  24         95.82        146.77        60.55 o                         
   7   3  24         25.28        -31.00        66.36 o                         
 -18   4  24        230.99       1587.31        96.39 o                         
 -16   4  24         65.97          1.45        83.80 o                         
 -14   4  24        391.54        468.56        61.18 o                         
 -12   4  24         17.65        505.29       364.74 o                         
 -10   4  24        124.31       1922.01       132.24 o                         
  -4   4  24       1378.84       1698.23        91.06 o                         
  -2   4  24        692.01        793.41        59.58 o                         
 -23   1  25        699.51        527.70        33.04 o                         
 -21   1  25        129.87        236.30        33.54 o                         
 -19   1  25         86.56         45.22        48.10 o                         
 -17   1  25         87.64         12.18        40.96 o                         
 -15   1  25         12.51          8.78        36.02 o                         
 -13   1  25       2068.01       1477.67       492.40 o                         
 -11   1  25        817.74        663.85        62.16 o                         
  -9   1  25       1403.88       1339.82        52.66 o                         
  -7   1  25       2955.61       2895.69       123.21 o                         
  -5   1  25        750.11        739.16        83.31 o                         
  -3   1  25       3909.07       4133.33       183.82 o                         
  -1   1  25        988.95       1107.77       106.08 o                         
   1   1  25       7854.62       7951.69       157.82 o                         
   3   1  25       2517.73       2491.03       120.85 o                         
   5   1  25       1377.71       1448.86        71.99 o                         
   7   1  25       1481.37       1651.80        62.82 o                         
   9   1  25        325.24        352.14        50.86 o                         
 -20   2  25       1150.59       1106.99       112.38 o                         
 -18   2  25        395.49        350.47        63.45 o                         
 -16   2  25          4.78        663.49       432.79 o                         
 -14   2  25         95.71         68.86        57.88 o                         
 -12   2  25       3415.11       3186.44      1059.31 o                         
 -10   2  25       2190.68         41.40        48.31 o                         
  -6   2  25          9.54          4.84        78.95 o                         
  -4   2  25         35.15         53.77        82.34 o                         
  -2   2  25       2603.63       3281.18       155.49 o                         
   0   2  25         70.17         -5.81        94.94 o                         
   2   2  25        304.39        483.41        94.94 o                         
   4   2  25         23.51        -25.62        46.21 o                         
   6   2  25        360.92        456.59        38.40 o                         
   8   2  25        580.00        520.56        31.27 o                         
 -21   3  25        181.27        -62.00        62.00 o                         
 -19   3  25        804.38        858.38        42.09 o                         
 -17   3  25       1168.53        985.44       586.82 o                         
 -15   3  25       1361.65       1124.93       696.78 o                         
 -13   3  25        857.10         30.03        86.22 o                         
 -11   3  25       1097.27        -10.66        87.67 o                         
  -9   3  25        645.15        -11.63        98.33 o                         
  -7   3  25       1946.80       2821.50       148.22 o                         
  -5   3  25       5377.96       6079.92       223.78 o                         
  -3   3  25        660.41        426.74        96.39 o                         
  -1   3  25       2433.88       2696.53       131.75 o                         
   1   3  25          1.27        -46.47        48.20 o                         
   3   3  25        890.30        993.06        87.43 o                         
 -16   4  25         35.41        122.06        72.17 o                         
 -14   4  25        259.19        580.76       242.43 o                         
 -12   4  25       1315.34         25.19        87.19 o                         
  -6   4  25        188.35        228.63        60.06 o                         
  -4   4  25       4376.78       5500.12       174.86 o                         
  -2   4  25       1801.82       1416.32        56.19 o                         
 -24   0  26        489.30        233.47        31.48 o                         
 -22   0  26          2.71          2.42        46.98 o                         
 -20   0  26       1315.05       1299.10        82.83 o                         
 -18   0  26       8308.12       8624.84       276.10 o                         
 -16   0  26        300.98        191.97        55.31 o                         
 -14   0  26       2082.77       2610.21       108.50 o                         
 -12   0  26       3784.13       4548.45       359.89 o                         
 -10   0  26       5789.30       6304.19       227.17 o                         
  -8   0  26       5298.98       6422.39       156.58 o                         
  -6   0  26        211.95        443.69        68.30 o                         
  -4   0  26       7950.41       9069.50       294.02 o                         
  -2   0  26       2101.11       2300.31       118.67 o                         
   0   0  26        158.59        172.37        61.85 o                         
   2   0  26        924.45        923.54        65.39 o                         
   4   0  26        970.67        915.96        76.53 o                         
   6   0  26        112.54        136.80        46.26 o                         
   8   0  26         27.56         32.09        31.76 o                         
 -23   1  26         32.62          5.17        22.94 o                         
 -21   1  26        463.30        401.65        38.53 o                         
 -19   1  26       1073.96       1073.39        66.12 o                         
 -17   1  26       2368.60       2380.14        68.44 o                         
 -15   1  26        409.38          7.25        54.47 o                         
 -13   1  26        486.67        348.58       129.55 o                         
 -11   1  26        122.60         69.76        42.83 o                         
  -9   1  26         83.05        124.20        59.08 o                         
  -7   1  26       1086.46       1252.60        89.61 o                         
  -5   1  26         79.56         91.06        75.08 o                         
  -3   1  26        502.01        491.64        85.25 o                         
  -1   1  26         51.89         48.00        39.22 o                         
   1   1  26       2072.91       2070.19        64.43 o                         
   3   1  26       1018.72        989.20        68.66 o                         
   5   1  26         25.25         60.05        47.76 o                         
   7   1  26        986.56        984.48        33.91 o                         
 -20   2  26       1718.12       1457.24       148.46 o                         
 -18   2  26        161.47        146.26        44.42 o                         
 -16   2  26       2942.70       3084.04       125.94 o                         
 -14   2  26         71.70         36.36        71.69 o                         
 -12   2  26        914.14         77.14        51.43 o                         
 -10   2  26       2606.31        320.17       180.43 o                         
  -8   2  26         28.25       1332.72       566.00 o                         
  -6   2  26       4383.21       5343.66       197.14 o                         
  -4   2  26        474.67        528.46        87.67 o                         
  -2   2  26         17.14        -24.70        84.28 o                         
   0   2  26        782.07        917.90       101.24 o                         
   2   2  26         32.93         58.64        78.71 o                         
   4   2  26        462.91        500.36        71.20 o                         
   6   2  26         78.00         76.90        35.60 o                         
 -19   3  26        330.92        249.97       155.00 o                         
 -17   3  26          7.37         15.68        47.73 o                         
 -15   3  26        113.34         49.38        56.73 o                         
 -13   3  26        141.43         89.23        68.78 o                         
 -11   3  26        341.31         77.61       194.24 o                         
  -9   3  26         45.94          6.99        73.50 o                         
  -5   3  26        603.67        588.04        93.49 o                         
  -3   3  26         25.83         56.04        45.38 o                         
  -1   3  26        500.82        583.19        78.95 o                         
   1   3  26          1.36        -15.50        62.48 o                         
   3   3  26        379.63        419.47        50.86 o                         
 -10   4  26        416.25        439.82        54.25 o                         
  -8   4  26         89.23        157.91        48.44 o                         
  -6   4  26        135.84        133.20        43.59 o                         
 -21   1  27        383.68        259.29        31.85 o                         
 -19   1  27         84.65        135.22        34.02 o                         
 -17   1  27         33.66         74.59        38.21 o                         
 -15   1  27       2618.48       2318.35       772.20 o                         
 -13   1  27          2.49         15.13        38.32 o                         
 -11   1  27        557.95        399.75       148.92 o                         
  -9   1  27       1505.07         20.44        84.77 o                         
  -7   1  27       1429.51       1367.40        91.55 o                         
  -5   1  27       1932.36       2132.72       112.38 o                         
  -3   1  27       1694.69       1828.04       107.53 o                         
  -1   1  27       3857.34       4156.31       130.39 o                         
   1   1  27       2809.22       2801.67        88.02 o                         
   3   1  27        674.15        713.96        41.54 o                         
   5   1  27        722.13        706.38        33.92 o                         
   7   1  27        782.68        597.72        43.59 o                         
 -20   2  27         13.75         -8.69        31.88 o                         
 -18   2  27         63.07         81.40        43.64 o                         
 -16   2  27          6.29         60.06        63.45 o                         
 -14   2  27        697.81         90.50       111.89 o                         
 -12   2  27       1575.32        251.88        53.28 o                         
 -10   2  27          4.06        349.72        69.75 o                         
  -8   2  27        126.34       2189.79       955.44 o                         
  -6   2  27         28.27       1450.64       356.74 o                         
  -4   2  27       2110.05       2771.28       102.45 o                         
  -2   2  27       1116.15       1221.12        97.84 o                         
   0   2  27          1.71        -49.41        79.92 o                         
   2   2  27         46.94        -18.49        47.60 o                         
   4   2  27        170.74        195.20        54.25 o                         
 -17   3  27        481.65        346.96       214.58 o                         
 -15   3  27        484.39          1.94        62.97 o                         
 -13   3  27        480.65        190.72       192.54 o                         
 -11   3  27         50.59        170.99       107.05 o                         
  -5   3  27          1.53        -17.44        50.86 o                         
  -1   3  27          0.08         33.91        57.64 o                         
   1   3  27       1673.60       2110.92        84.28 o                         
 -22   0  28          7.15         12.11        32.45 o                         
 -20   0  28       2005.83       2116.25        89.61 o                         
 -18   0  28        615.20        557.04        65.39 o                         
 -16   0  28        651.24        733.98        55.18 o                         
 -14   0  28         36.35         54.86        54.09 o                         
 -12   0  28       1130.28       1341.08        69.52 o                         
 -10   0  28       1418.13       1860.50       117.70 o                         
  -6   0  28        745.08        848.63        69.75 o                         
  -4   0  28          6.98         -8.72        61.03 o                         
  -2   0  28       2896.40       3284.33       178.74 o                         
   0   0  28        156.09        319.63        74.11 o                         
   2   0  28       1680.74       2116.83        80.16 o                         
   4   0  28         12.87          9.54        26.97 o                         
   6   0  28        407.49        421.89        37.78 o                         
 -21   1  28        165.48        141.87        25.50 o                         
 -19   1  28        281.67        313.48        31.58 o                         
 -17   1  28       1062.12        889.49        50.85 o                         
 -15   1  28        342.91        282.61       106.27 o                         
 -13   1  28       1334.36       1384.20       477.09 o                         
 -11   1  28        851.67         63.26        61.92 o                         
  -7   1  28        804.11        -99.30       119.16 o                         
  -5   1  28        966.76       1019.62        83.80 o                         
  -3   1  28        293.91        322.76        45.19 o                         
  -1   1  28       1228.70       1349.75        51.43 o                         
   1   1  28       1156.51       1289.88        62.16 o                         
   3   1  28          0.10         20.17        31.78 o                         
   5   1  28          4.55         -2.76        26.31 o                         
 -18   2  28        277.70        337.13        56.67 o                         
 -16   2  28          9.57         16.47        73.63 o                         
 -12   2  28       1484.82        156.45        43.59 o                         
 -10   2  28        151.11        287.24        46.02 o                         
  -8   2  28        374.12        882.54        67.33 o                         
  -2   2  28         23.27         35.84        72.66 o                         
   0   2  28        585.75        771.13        77.50 o                         
   2   2  28          0.04         12.95        37.13 o                         
 -13   3  28        111.03         37.30        77.02 o                         
  -7   3  28        494.46        422.86        48.44 o                         
 -15   1  29        122.57        -14.61        44.27 o                         
 -13   1  29        486.15        -11.49        44.99 o                         
 -11   1  29        597.26        -21.71        56.33 o                         
  -9   1  29         18.04         29.44        54.34 o                         
  -7   1  29       2776.60         -9.20        65.39 o                         
  -5   1  29       1175.39       1296.20        85.25 o                         
  -3   1  29        633.04        850.53        81.18 o                         
  -1   1  29       1159.40       1130.45        84.28 o                         
   1   1  29        146.23        196.90        42.14 o                         
   3   1  29       1083.04       1117.32        32.49 o                         
 -16   2  29        203.99        186.00        65.39 o                         
  -6   2  29        745.11        870.91        86.22 o                         
 -14   0  30         31.33         32.94        62.00 o                         
 -12   0  30         80.06        138.53        71.20 o                         
 -10   0  30          6.59         86.70        77.98 o                         
  -8   0  30        343.02        318.24        76.05 o                         
  -4   0  30       4583.65       4607.89       165.17 o                         
  -2   0  30          2.38        -10.07        33.36 o                         
   0   0  30        567.28        627.75        46.98 o                         
   2   0  30          3.26         17.44        38.27 o                         
 -17   1  30        223.84        189.88        53.77 o                         
 -13   1  30       1344.23        -39.60        39.60 o                         
 -11   1  30        728.70         -7.16        43.67 o                         
  -9   1  30        663.38        -39.36        50.59 o                         
  -7   1  30       1013.72        -47.36        47.36 o                         
  -5   1  30        390.63        435.02       117.95 o                         
  -3   1  30        256.52        124.22       132.24 o                         
  -1   1  30        149.28        206.72        53.28 o                         
   1   1  30         26.81         -2.34        24.00 o                         
 -16   2  30        194.50        182.13        49.41 o                         
 -10   2  30        278.94        248.00        63.45 o                         
  -8   2  30        347.62        356.99        64.91 o                         
  -6   2  30        675.72        698.96        67.81 o                         
 -13   1  31        328.23          3.88        60.55 o                         
 -11   1  31        420.64          9.17        31.39 o                         
  -9   1  31       1886.47        -19.01        34.74 o                         
  -7   1  31         88.45         86.93        74.35 o                         
  -5   1  31        123.50         51.57        56.91 o                         
  -3   1  31        232.98        252.85        50.38 o                         
 -12   2  31        245.26        167.11        61.03 o                         
 -10   2  31          8.03         10.55        34.07 o                         
  -8   2  31         73.09         82.83        44.08 o                         
  -6   2  31        293.24        320.17        42.63 o                         
 -12   0  32       1482.43       1305.40        65.88 o                         
 -10   0  32       1168.06       1566.96        72.17 o                         
  -8   0  32        243.39        256.87        36.95 o                         
  -6   0  32       2286.65       2646.28       324.29 o                         
  -4   0  32         28.18         -8.23        37.30 o                         
 -11   1  32         65.96        -15.02        48.92 o                         
  -9   1  32        270.49        183.79       129.57 o                         
  -7   1  32        477.80        370.42       229.35 o                         
  -5   1  32        143.82        103.89        55.22 o                         
                                                                                
